# Supplementary material for: Crystal structure and Hirshfeld surface analysis of 2-oxo-2-phenyl­ethyl 3-nitroso-2-phenyl­imidazo[1,2-a]pyridine-8-carboxyl­ate
Source: Acta Crystallogr E Crystallogr Commun. 2022 Feb 15;78(Pt 3):322–5. doi: 10.1107/S2056989022001517 (PMC8900504; doi:10.1107/S2056989022001517)
Supplement: Supplementary file 1 [file e-78-00322-sup1.cif]

##############################################################################
#                                                                            #
# This CIF contains the data in a paper accepted for publication in          #
# Acta Crystallographica Section E. It conforms to the requirements of       #
# Notes for Authors for Acta Crystallographica Section E, and has been       #
# peer reviewed under the auspices of the IUCr Commission on Journals.       #
#                                                                            #
# Full details of the Crystallographic Information File format               #
# are given in the paper "The Crystallographic Information File (CIF):       #
# a New Standard Archive File for Crystallography" by S. R. Hall, F. H.      #
# Allen and I. D. Brown [Acta Cryst. (1991), A47, 655-685].                  #
#                                                                            #
# The current version of the core CIF dictionary is obtainable from          #
# ftp://ftp.iucr.org/pub/cif_core.dic.                                       #
#                                                                            #
# Software is freely available for graphical display of the structure(s)     #
# in this CIF. For information consult the CIF software page                 #
# http://www.iucr.org/resources/cif/software.                                #
#                                                                            #
# This file may be used for bona fide research purposes within the           #
# scientific community so long as proper attribution is given to the journal # 
# article from which it was obtained.                                        #
#                                                                            #
##############################################################################
data_I
_audit_creation_method     'SHELXL-2018/3'
_journal_date_recd_electronic     2021-12-20
_journal_date_accepted     2022-02-08
_journal_name_full     'Acta Crystallographica, Section E'
_journal_year     2022
_journal_volume     78
_journal_issue      3
_journal_page_first     0
_journal_page_last     0
_journal_paper_category     GO
_journal_paper_doi     10.1107/S2056989022001517
_journal_coeditor_code     WM5632
_publ_contact_author_name     'Abdulmalik Abudunia'
_publ_contact_author_address
;
Department of Pharmacology, Faculty of Clinical Pharmacy, University of Medical
and Applied Sciences,
Yemen
;
_publ_contact_author_email
                       'abdulmalikabudunia@gmail.com,cemle28baydere@hotmail.com'
_publ_contact_author_fax     ?
_publ_contact_author_phone     ?
_publ_section_title
;
Crystal structure and Hirshfeld surface analysis of 2-oxo-2-phenylethyl
3-nitroso-2-phenylimidazo[1,2-<i>a</i>]pyridine-8-carboxylate
;
loop_
    _publ_author_name
    _publ_author_footnote
    _publ_author_address
    'El Kalai, Fouad' .
;
Laboratory of Applied Chemistry and Environment (LCAE), Faculty of Sciences,
Mohammed I University, 60000 Oujda,
Morocco
;
    'Baydere, Cemile' .
;
Department of Physics
Faculty of Arts and Sciences
Ondokuz May\?is University
55139-Samsun
Turkey
;
    'Dege, Necmi' .
;
Department of Physics
Faculty of Arts and Sciences
Ondokuz May\?is University
55139-Samsun
Turkey
;
    'Abudunia, Abdulmalik' .
;
Department of Pharmacology, Faculty of Clinical Pharmacy,
University of Medical and Applied Sciences,
Yemen
;
    'Benchat, Noureddine' .
;
Laboratory of Applied Chemistry and Environment (LCAE), Faculty of Sciences,
Mohammed I University, 60000 Oujda,
Morocco
;
    'Karrouchi, Khalid' .
;
Laboratory of Analytical Chemistry and Bromatology,
Faculty of Medicine and Pharmacy,
Mohammed V University in Rabat
Morocco
;
_publ_section_synopsis
;
In the crystal, molecules are linked by C---H...O hydrogen bonds, generating
<i>R</i>~2~^1^(5) and <i>R</i>~4~^4^(28) ring motifs. In addition, weak
C---H...\p and \p-stacking interactions are observed.
;
_chemical_name_systematic
;
2-Oxo-2-phenylethyl
3-nitroso-2-phenylimidazo[1,2-<i>a</i>]pyridine-8-carboxylate
;
_chemical_name_common     ?
_chemical_formula_moiety     'C22 H15 N3 O4'
_chemical_formula_sum     'C22 H15 N3 O4'
_chemical_formula_iupac     'C22 H15 N3 O4'
_chemical_formula_weight     385.37
_chemical_melting_point     ?
_space_group_crystal_system     monoclinic
_space_group_name_H-M_alt     'P 21/c'
_space_group_name_Hall     '-P 2ybc'
loop_
    _space_group_symop_operation_xyz
    'x, y, z'
    '-x, y+1/2, -z+1/2'
    '-x, -y, -z'
    'x, -y-1/2, z-1/2'
_cell_length_a     15.9256(14)
_cell_length_b     14.8256(14)
_cell_length_c     7.6787(6)
_cell_angle_alpha     90
_cell_angle_beta     90.566(7)
_cell_angle_gamma     90
_cell_volume     1812.9(3)
_cell_formula_units_Z     4
_cell_measurement_reflns_used     18578
_cell_measurement_theta_min     1.88
_cell_measurement_theta_max     32.77
_cell_measurement_temperature     296
_exptl_crystal_description     'rod'
_exptl_crystal_colour     'green'
_exptl_crystal_size_max     0.562
_exptl_crystal_size_mid     0.377
_exptl_crystal_size_min     0.150
_exptl_crystal_density_diffrn     1.412
_exptl_crystal_density_meas     ?
_exptl_crystal_density_method     ?
_exptl_crystal_F_000     800
_exptl_absorpt_coefficient_mu     0.100
_exptl_absorpt_correction_type     integration
_exptl_absorpt_process_details
;
(<i>X-RED32</i>; Stoe & Cie, 2012)
;
_exptl_absorpt_correction_T_min     0.9456
_exptl_absorpt_correction_T_max     0.9690
_diffrn_ambient_temperature     296
_diffrn_source     'sealed X-ray tube, 12 x 0.4 mm long-fine focus'
_diffrn_source_power     2.25
_diffrn_source_voltage     50
_diffrn_source_current     45
_diffrn_radiation_type     'Mo K\a'
_diffrn_radiation_wavelength     0.71073
_diffrn_radiation_monochromator     'plane graphite'
_diffrn_measurement_device_type     'Stoe IPDS 2'
_diffrn_measurement_device     '2-circle goniometer'
_diffrn_measurement_method     'rotation method'
_diffrn_detector     'image plate (34 cm diameter)'
_diffrn_detector_area_resol_mean     6.67
_diffrn_reflns_number     27945
_diffrn_reflns_av_R_equivalents     0.0697
_diffrn_reflns_av_unetI/netI     0.0672
_diffrn_reflns_theta_min     2.558
_diffrn_reflns_theta_max     32.915
_diffrn_reflns_theta_full     25.242
_diffrn_measured_fraction_theta_max     0.987
_diffrn_measured_fraction_theta_full     0.999
_diffrn_reflns_limit_h_min     -24
_diffrn_reflns_limit_h_max     24
_diffrn_reflns_limit_k_min     -22
_diffrn_reflns_limit_k_max     22
_diffrn_reflns_limit_l_min     -10
_diffrn_reflns_limit_l_max     11
_refine_special_details     ?
_reflns_number_total     6703
_reflns_number_gt     3040
_reflns_threshold_expression     'I > 2\s(I)'
_refine_ls_structure_factor_coef     Fsqd
_refine_ls_matrix_type     full
_refine_ls_R_factor_all     0.1312
_refine_ls_R_factor_gt     0.0464
_refine_ls_wR_factor_gt     0.0953
_refine_ls_wR_factor_ref     0.1175
_refine_ls_goodness_of_fit_ref     0.920
_refine_ls_restrained_S_all     0.920
_refine_ls_number_reflns     6703
_refine_ls_number_parameters     262
_refine_ls_number_restraints     0
_refine_ls_hydrogen_treatment     constr
_refine_ls_weighting_scheme     calc
_refine_ls_weighting_details
                      'w=1/[\s^2^(Fo^2^)+(0.0506P)^2^] where P=(Fo^2^+2Fc^2^)/3'
_atom_sites_solution_hydrogens     geom
_atom_sites_solution_primary     ?
_atom_sites_solution_secondary     ?
_refine_ls_shift/su_max     0.000
_refine_ls_shift/su_mean     0.000
_refine_diff_density_max     0.148
_refine_diff_density_min     -0.163
_refine_ls_extinction_method     none
_refine_ls_extinction_coef     .
loop_
    _atom_type_symbol
    _atom_type_description
    _atom_type_scat_dispersion_real
    _atom_type_scat_dispersion_imag
    _atom_type_scat_source
    'C' 'C' 0.0033 0.0016
                         'International Tables Vol C Tables 4.2.6.8 and 6.1.1.4'
    'H' 'H' 0.0000 0.0000
                         'International Tables Vol C Tables 4.2.6.8 and 6.1.1.4'
    'N' 'N' 0.0061 0.0033
                         'International Tables Vol C Tables 4.2.6.8 and 6.1.1.4'
    'O' 'O' 0.0106 0.0060
                         'International Tables Vol C Tables 4.2.6.8 and 6.1.1.4'
_computing_data_collection
;
X-AREA (Stoe & Cie, 2012)
;
_computing_cell_refinement
;
X-AREA (Stoe & Cie, 2012)
;
_computing_data_reduction
;
X-RED (Stoe & Cie, 2012)
;
_computing_structure_solution
;
SHELXT (Sheldrick, 2015a)
;
_computing_structure_refinement
;
SHELXL (Sheldrick, 2015b)
;
_computing_molecular_graphics
;
Mercury (Macrae <i>et al.</i>,  2020), PLATON (Spek, 2020)
;
_computing_publication_material
;
WinGX (Farrugia, 2012), SHELXL (Sheldrick, 2015b),
PLATON (Spek, 2020) and publCIF (Westrip, 2010)
;
loop_
    _atom_site_type_symbol
    _atom_site_label
    _atom_site_fract_x
    _atom_site_fract_y
    _atom_site_fract_z
    _atom_site_U_iso_or_equiv
    _atom_site_adp_type
    _atom_site_calc_flag
    _atom_site_occupancy
    _atom_site_disorder_assembly
    _atom_site_disorder_group
    O O3 0.63005(6) 0.31601(7) 0.48667(14) 0.0542(3) Uani d 1 . .
    O O2 0.58609(6) 0.39797(6) 0.25605(15) 0.0595(3) Uani d 1 . .
    N N3 0.40012(7) 0.34790(7) 0.20621(16) 0.0441(3) Uani d 1 . .
    N N2 0.39287(6) 0.19477(7) 0.20006(16) 0.0435(3) Uani d 1 . .
    O O4 0.75836(8) 0.26469(8) 0.30406(19) 0.0788(4) Uani d 1 . .
    O O1 0.25639(7) 0.09653(7) 0.0672(2) 0.0780(4) Uani d 1 . .
    N N1 0.25076(8) 0.18024(9) 0.06361(19) 0.0599(4) Uani d 1 . .
    C C14 0.58089(8) 0.33230(9) 0.34708(19) 0.0416(3) Uani d 1 . .
    C C12 0.52135(8) 0.25563(8) 0.31845(18) 0.0414(3) Uani d 1 . .
    C C13 0.44102(8) 0.27009(8) 0.24261(18) 0.0404(3) Uani d 1 . .
    C C7 0.32472(8) 0.32353(9) 0.13986(19) 0.0441(3) Uani d 1 . .
    C C17 0.86457(9) 0.34187(9) 0.46238(19) 0.0464(3) Uani d 1 . .
    C C8 0.31681(8) 0.22879(9) 0.1315(2) 0.0465(3) Uani d 1 . .
    C C6 0.26278(8) 0.39215(9) 0.08286(19) 0.0459(3) Uani d 1 . .
    C C11 0.54667(9) 0.16813(9) 0.3493(2) 0.0483(3) Uani d 1 . .
    H H11 0.598339 0.157821 0.403177 0.058 Uiso calc 1 . .
    C C16 0.77582(9) 0.32058(9) 0.4145(2) 0.0495(3) Uani d 1 . .
    C C15 0.70537(8) 0.36842(9) 0.5070(2) 0.0498(3) Uani d 1 . .
    H H15A 0.719202 0.375040 0.629688 0.060 Uiso calc 1 . .
    H H15B 0.697194 0.428055 0.457752 0.060 Uiso calc 1 . .
    C C18 0.88553(9) 0.40814(10) 0.5833(2) 0.0524(4) Uani d 1 . .
    H H18 0.843669 0.443252 0.632786 0.063 Uiso calc 1 . .
    C C9 0.42025(9) 0.10793(9) 0.2257(2) 0.0508(4) Uani d 1 . .
    H H9 0.387103 0.059250 0.191712 0.061 Uiso calc 1 . .
    C C10 0.49660(9) 0.09435(9) 0.3016(2) 0.0529(4) Uani d 1 . .
    H H10 0.515667 0.035964 0.321857 0.063 Uiso calc 1 . .
    C C5 0.28989(9) 0.47829(10) 0.0411(2) 0.0537(4) Uani d 1 . .
    H H5 0.346539 0.492649 0.052027 0.064 Uiso calc 1 . .
    C C4 0.23357(10) 0.54324(11) -0.0168(2) 0.0618(4) Uani d 1 . .
    H H4 0.252468 0.600751 -0.044788 0.074 Uiso calc 1 . .
    C C19 0.96856(10) 0.42184(11) 0.6299(3) 0.0645(4) Uani d 1 . .
    H H19 0.982383 0.465939 0.711376 0.077 Uiso calc 1 . .
    C C3 0.14938(11) 0.52236(12) -0.0328(2) 0.0669(5) Uani d 1 . .
    H H3 0.111528 0.565477 -0.073272 0.080 Uiso calc 1 . .
    C C1 0.17725(9) 0.37247(11) 0.0689(3) 0.0633(4) Uani d 1 . .
    H H1 0.157736 0.315422 0.098519 0.076 Uiso calc 1 . .
    C C22 0.92826(10) 0.29109(11) 0.3880(2) 0.0639(4) Uani d 1 . .
    H H22 0.914895 0.247016 0.306093 0.077 Uiso calc 1 . .
    C C20 1.03132(10) 0.37028(13) 0.5559(3) 0.0719(5) Uani d 1 . .
    H H20 1.087105 0.379435 0.588214 0.086 Uiso calc 1 . .
    C C2 0.12162(10) 0.43762(13) 0.0113(3) 0.0727(5) Uani d 1 . .
    H H2 0.064726 0.424057 0.002223 0.087 Uiso calc 1 . .
    C C21 1.01088(11) 0.30541(13) 0.4343(3) 0.0736(5) Uani d 1 . .
    H H21 1.053005 0.271212 0.383457 0.088 Uiso calc 1 . .
loop_
    _atom_site_aniso_label
    _atom_site_aniso_U_11
    _atom_site_aniso_U_22
    _atom_site_aniso_U_33
    _atom_site_aniso_U_12
    _atom_site_aniso_U_13
    _atom_site_aniso_U_23
    O3 0.0450(5) 0.0615(6) 0.0559(7) -0.0123(4) -0.0143(5) 0.0119(5)
    O2 0.0558(6) 0.0431(5) 0.0792(8) -0.0076(4) -0.0223(5) 0.0138(5)
    N3 0.0351(5) 0.0412(5) 0.0558(7) -0.0003(4) -0.0046(5) 0.0017(5)
    N2 0.0354(5) 0.0418(6) 0.0534(7) -0.0037(4) -0.0030(5) 0.0028(5)
    O4 0.0687(7) 0.0791(8) 0.0882(9) 0.0000(6) -0.0168(7) -0.0363(7)
    O1 0.0631(7) 0.0515(6) 0.1188(11) -0.0111(5) -0.0220(7) -0.0053(6)
    N1 0.0451(7) 0.0562(7) 0.0783(10) -0.0071(6) -0.0122(6) -0.0018(7)
    C14 0.0327(6) 0.0428(7) 0.0492(8) 0.0027(5) -0.0041(6) 0.0002(6)
    C12 0.0360(6) 0.0430(7) 0.0451(8) -0.0008(5) -0.0008(6) 0.0031(6)
    C13 0.0362(6) 0.0389(6) 0.0461(8) -0.0031(5) 0.0003(6) 0.0024(6)
    C7 0.0348(6) 0.0467(7) 0.0508(8) -0.0018(5) -0.0025(6) 0.0013(6)
    C17 0.0450(7) 0.0460(7) 0.0481(8) -0.0002(5) -0.0044(6) 0.0044(6)
    C8 0.0352(6) 0.0478(7) 0.0565(9) -0.0034(5) -0.0068(6) 0.0020(6)
    C6 0.0382(7) 0.0485(7) 0.0511(9) 0.0024(5) -0.0056(6) -0.0015(6)
    C11 0.0391(7) 0.0487(7) 0.0569(9) 0.0006(6) -0.0046(6) 0.0084(6)
    C16 0.0525(8) 0.0448(7) 0.0511(9) -0.0020(6) -0.0115(7) 0.0009(6)
    C15 0.0424(7) 0.0488(7) 0.0579(9) -0.0040(6) -0.0137(6) 0.0008(7)
    C18 0.0424(7) 0.0526(8) 0.0621(10) -0.0019(6) -0.0039(7) -0.0011(7)
    C9 0.0479(8) 0.0384(7) 0.0659(10) -0.0038(6) -0.0058(7) 0.0021(6)
    C10 0.0482(8) 0.0385(7) 0.0719(11) 0.0012(6) -0.0054(7) 0.0077(7)
    C5 0.0432(7) 0.0497(8) 0.0680(11) 0.0025(6) -0.0064(7) 0.0001(7)
    C4 0.0622(10) 0.0507(8) 0.0727(12) 0.0089(7) -0.0027(8) 0.0057(8)
    C19 0.0520(9) 0.0631(9) 0.0780(12) -0.0102(7) -0.0117(8) -0.0004(9)
    C3 0.0594(10) 0.0706(10) 0.0704(12) 0.0231(8) -0.0138(8) 0.0037(9)
    C1 0.0421(8) 0.0605(9) 0.0871(13) -0.0009(7) -0.0118(8) 0.0028(8)
    C22 0.0569(9) 0.0647(10) 0.0702(12) 0.0109(7) -0.0026(8) -0.0061(8)
    C20 0.0408(8) 0.0788(11) 0.0959(15) -0.0031(8) -0.0076(8) 0.0195(11)
    C2 0.0422(8) 0.0765(11) 0.0990(15) 0.0076(8) -0.0172(8) -0.0003(10)
    C21 0.0534(9) 0.0793(12) 0.0880(15) 0.0150(9) 0.0052(9) 0.0043(10)
_geom_special_details
;
 All esds (except the esd in the dihedral angle between two l.s. planes)
 are estimated using the full covariance matrix.  The cell esds are taken
 into account individually in the estimation of esds in distances, angles
 and torsion angles; correlations between esds in cell parameters are only
 used when they are defined by crystal symmetry.  An approximate (isotropic)
 treatment of cell esds is used for estimating esds involving l.s. planes.
;
loop_
    _geom_bond_atom_site_label_1
    _geom_bond_atom_site_label_2
    _geom_bond_site_symmetry_2
    _geom_bond_distance
    _geom_bond_publ_flag
    O3 C14 . 1.3431(16) ?
    O3 C15 . 1.4365(16) ?
    O2 C14 . 1.2018(16) ?
    N3 C7 . 1.3491(16) ?
    N3 C13 . 1.3526(16) ?
    N2 C9 . 1.3729(17) ?
    N2 C13 . 1.3918(16) ?
    N2 C8 . 1.4092(16) ?
    O4 C16 . 1.2157(17) ?
    O1 N1 . 1.2446(16) ?
    N1 C8 . 1.3732(17) ?
    C14 C12 . 1.4951(18) ?
    C12 C11 . 1.3783(18) ?
    C12 C13 . 1.4166(18) ?
    C7 C8 . 1.4115(19) ?
    C7 C6 . 1.4803(18) ?
    C17 C18 . 1.390(2) ?
    C17 C22 . 1.391(2) ?
    C17 C16 . 1.4907(19) ?
    C6 C5 . 1.387(2) ?
    C6 C1 . 1.396(2) ?
    C11 C10 . 1.4002(19) ?
    C11 H11 . 0.9300 ?
    C16 C15 . 1.511(2) ?
    C15 H15A . 0.9700 ?
    C15 H15B . 0.9700 ?
    C18 C19 . 1.381(2) ?
    C18 H18 . 0.9300 ?
    C9 C10 . 1.3581(19) ?
    C9 H9 . 0.9300 ?
    C10 H10 . 0.9300 ?
    C5 C4 . 1.386(2) ?
    C5 H5 . 0.9300 ?
    C4 C3 . 1.380(2) ?
    C4 H4 . 0.9300 ?
    C19 C20 . 1.385(3) ?
    C19 H19 . 0.9300 ?
    C3 C2 . 1.375(3) ?
    C3 H3 . 0.9300 ?
    C1 C2 . 1.381(2) ?
    C1 H1 . 0.9300 ?
    C22 C21 . 1.376(2) ?
    C22 H22 . 0.9300 ?
    C20 C21 . 1.377(3) ?
    C20 H20 . 0.9300 ?
    C2 H2 . 0.9300 ?
    C21 H21 . 0.9300 ?
loop_
    _geom_angle_atom_site_label_1
    _geom_angle_atom_site_label_2
    _geom_angle_atom_site_label_3
    _geom_angle_site_symmetry_1
    _geom_angle_site_symmetry_3
    _geom_angle
    _geom_angle_publ_flag
    C14 O3 C15 . . 117.98(11) ?
    C7 N3 C13 . . 105.94(10) ?
    C9 N2 C13 . . 123.04(11) ?
    C9 N2 C8 . . 131.29(11) ?
    C13 N2 C8 . . 105.67(10) ?
    O1 N1 C8 . . 117.36(12) ?
    O2 C14 O3 . . 124.53(12) ?
    O2 C14 C12 . . 125.28(12) ?
    O3 C14 C12 . . 110.15(11) ?
    C11 C12 C13 . . 118.33(11) ?
    C11 C12 C14 . . 120.41(11) ?
    C13 C12 C14 . . 120.94(11) ?
    N3 C13 N2 . . 111.88(10) ?
    N3 C13 C12 . . 130.17(11) ?
    N2 C13 C12 . . 117.93(11) ?
    N3 C7 C8 . . 111.24(11) ?
    N3 C7 C6 . . 121.04(11) ?
    C8 C7 C6 . . 127.70(11) ?
    C18 C17 C22 . . 119.06(13) ?
    C18 C17 C16 . . 122.36(13) ?
    C22 C17 C16 . . 118.53(13) ?
    N1 C8 N2 . . 127.33(12) ?
    N1 C8 C7 . . 127.34(12) ?
    N2 C8 C7 . . 105.26(10) ?
    C5 C6 C1 . . 118.72(13) ?
    C5 C6 C7 . . 119.55(12) ?
    C1 C6 C7 . . 121.73(13) ?
    C12 C11 C10 . . 121.69(12) ?
    C12 C11 H11 . . 119.2 ?
    C10 C11 H11 . . 119.2 ?
    O4 C16 C17 . . 121.74(14) ?
    O4 C16 C15 . . 118.84(13) ?
    C17 C16 C15 . . 119.41(12) ?
    O3 C15 C16 . . 108.54(11) ?
    O3 C15 H15A . . 110.0 ?
    C16 C15 H15A . . 110.0 ?
    O3 C15 H15B . . 110.0 ?
    C16 C15 H15B . . 110.0 ?
    H15A C15 H15B . . 108.4 ?
    C19 C18 C17 . . 119.98(15) ?
    C19 C18 H18 . . 120.0 ?
    C17 C18 H18 . . 120.0 ?
    C10 C9 N2 . . 118.84(12) ?
    C10 C9 H9 . . 120.6 ?
    N2 C9 H9 . . 120.6 ?
    C9 C10 C11 . . 120.11(13) ?
    C9 C10 H10 . . 119.9 ?
    C11 C10 H10 . . 119.9 ?
    C4 C5 C6 . . 120.80(14) ?
    C4 C5 H5 . . 119.6 ?
    C6 C5 H5 . . 119.6 ?
    C3 C4 C5 . . 119.83(15) ?
    C3 C4 H4 . . 120.1 ?
    C5 C4 H4 . . 120.1 ?
    C18 C19 C20 . . 120.37(16) ?
    C18 C19 H19 . . 119.8 ?
    C20 C19 H19 . . 119.8 ?
    C2 C3 C4 . . 119.82(14) ?
    C2 C3 H3 . . 120.1 ?
    C4 C3 H3 . . 120.1 ?
    C2 C1 C6 . . 120.06(16) ?
    C2 C1 H1 . . 120.0 ?
    C6 C1 H1 . . 120.0 ?
    C21 C22 C17 . . 120.64(16) ?
    C21 C22 H22 . . 119.7 ?
    C17 C22 H22 . . 119.7 ?
    C21 C20 C19 . . 119.80(15) ?
    C21 C20 H20 . . 120.1 ?
    C19 C20 H20 . . 120.1 ?
    C3 C2 C1 . . 120.74(15) ?
    C3 C2 H2 . . 119.6 ?
    C1 C2 H2 . . 119.6 ?
    C22 C21 C20 . . 120.14(17) ?
    C22 C21 H21 . . 119.9 ?
    C20 C21 H21 . . 119.9 ?
loop_
    _geom_torsion_atom_site_label_1
    _geom_torsion_atom_site_label_2
    _geom_torsion_atom_site_label_3
    _geom_torsion_atom_site_label_4
    _geom_torsion_site_symmetry_1
    _geom_torsion_site_symmetry_2
    _geom_torsion_site_symmetry_3
    _geom_torsion_site_symmetry_4
    _geom_torsion
    _geom_torsion_publ_flag
    C15 O3 C14 O2 . . . . -14.9(2) ?
    C15 O3 C14 C12 . . . . 163.13(11) ?
    O2 C14 C12 C11 . . . . 141.14(16) ?
    O3 C14 C12 C11 . . . . -36.82(19) ?
    O2 C14 C12 C13 . . . . -32.3(2) ?
    O3 C14 C12 C13 . . . . 149.69(13) ?
    C7 N3 C13 N2 . . . . 0.14(16) ?
    C7 N3 C13 C12 . . . . -178.13(15) ?
    C9 N2 C13 N3 . . . . -179.58(13) ?
    C8 N2 C13 N3 . . . . 0.31(16) ?
    C9 N2 C13 C12 . . . . -1.1(2) ?
    C8 N2 C13 C12 . . . . 178.82(12) ?
    C11 C12 C13 N3 . . . . 176.84(15) ?
    C14 C12 C13 N3 . . . . -9.5(2) ?
    C11 C12 C13 N2 . . . . -1.3(2) ?
    C14 C12 C13 N2 . . . . 172.27(13) ?
    C13 N3 C7 C8 . . . . -0.56(17) ?
    C13 N3 C7 C6 . . . . -179.33(13) ?
    O1 N1 C8 N2 . . . . 2.6(2) ?
    O1 N1 C8 C7 . . . . 179.29(16) ?
    C9 N2 C8 N1 . . . . -3.5(3) ?
    C13 N2 C8 N1 . . . . 176.62(15) ?
    C9 N2 C8 C7 . . . . 179.26(15) ?
    C13 N2 C8 C7 . . . . -0.61(15) ?
    N3 C7 C8 N1 . . . . -176.49(15) ?
    C6 C7 C8 N1 . . . . 2.2(3) ?
    N3 C7 C8 N2 . . . . 0.74(17) ?
    C6 C7 C8 N2 . . . . 179.42(14) ?
    N3 C7 C6 C5 . . . . 21.9(2) ?
    C8 C7 C6 C5 . . . . -156.69(16) ?
    N3 C7 C6 C1 . . . . -158.46(15) ?
    C8 C7 C6 C1 . . . . 23.0(3) ?
    C13 C12 C11 C10 . . . . 2.5(2) ?
    C14 C12 C11 C10 . . . . -171.16(15) ?
    C18 C17 C16 O4 . . . . 177.35(15) ?
    C22 C17 C16 O4 . . . . -5.1(2) ?
    C18 C17 C16 C15 . . . . -3.6(2) ?
    C22 C17 C16 C15 . . . . 173.89(14) ?
    C14 O3 C15 C16 . . . . -89.28(14) ?
    O4 C16 C15 O3 . . . . 19.49(19) ?
    C17 C16 C15 O3 . . . . -159.56(12) ?
    C22 C17 C18 C19 . . . . -1.0(2) ?
    C16 C17 C18 C19 . . . . 176.52(14) ?
    C13 N2 C9 C10 . . . . 2.4(2) ?
    C8 N2 C9 C10 . . . . -177.50(15) ?
    N2 C9 C10 C11 . . . . -1.2(2) ?
    C12 C11 C10 C9 . . . . -1.2(3) ?
    C1 C6 C5 C4 . . . . -1.3(2) ?
    C7 C6 C5 C4 . . . . 178.39(15) ?
    C6 C5 C4 C3 . . . . 0.2(3) ?
    C17 C18 C19 C20 . . . . 0.4(2) ?
    C5 C4 C3 C2 . . . . 1.0(3) ?
    C5 C6 C1 C2 . . . . 1.2(3) ?
    C7 C6 C1 C2 . . . . -178.44(16) ?
    C18 C17 C22 C21 . . . . 0.7(2) ?
    C16 C17 C22 C21 . . . . -176.95(16) ?
    C18 C19 C20 C21 . . . . 0.4(3) ?
    C4 C3 C2 C1 . . . . -1.0(3) ?
    C6 C1 C2 C3 . . . . -0.1(3) ?
    C17 C22 C21 C20 . . . . 0.2(3) ?
    C19 C20 C21 C22 . . . . -0.8(3) ?
loop_
    _geom_hbond_atom_site_label_D
    _geom_hbond_atom_site_label_H
    _geom_hbond_atom_site_label_A
    _geom_hbond_site_symmetry_A
    _geom_hbond_distance_DH
    _geom_hbond_distance_HA
    _geom_hbond_distance_DA
    _geom_hbond_angle_DHA
    _geom_hbond_publ_flag
    C15 H15A O4 4_566 0.97 2.54 3.1257(19) 118.8 yes
    C15 H15B O1 2_655 0.97 2.61 3.4841(18) 149.7 yes
    C9 H9 O2 2_645 0.93 2.46 3.1176(16) 127.7 yes
    C10 H10 O2 2_645 0.93 2.67 3.2243(17) 118.6 yes
    C9 H9 O1 . 0.93 2.35 2.8736(18) 115.5 yes
    C1 H1 N1 . 0.93 2.51 3.081(2) 120.1 yes
    C22 H22 Cg4 4_565 0.93 2.80 3.657(2) 153 yes
_shelx_space_group_comment
;
The symmetry employed for this shelxl refinement is uniquely defined
by the following loop, which should always be used as a source of
symmetry information in preference to the above space-group names.
They are only intended as comments.
;
_shelx_estimated_absorpt_T_min     ?
_shelx_estimated_absorpt_T_max     ?
_shelx_hkl_file
;
  -2   0   0   82.47    2.54   0
   2   0   0   73.59    2.59   0
  -3   0   0   30.67    1.72   0
   3   0   0   28.55    1.39   0
   4   0   0  127.92    2.06   0
  -4   0   0  129.66    2.04   0
  -5   0   0   57.46    1.47   0
   5   0   0   54.62    1.47   0
  -6   0   0  634.00    3.12   0
   6   0   0  608.58    3.03   0
  -7   0   0  398.07    2.42   0
   7   0   0  389.25    2.40   0
  -8   0   0  255.65    1.80   0
   8   0   0  252.42    1.89   0
  -9   0   0   11.95    0.86   0
   9   0   0   11.91    0.67   0
 -10   0   0   -0.40    0.82   0
  10   0   0    0.62    0.81   0
 -11   0   0  117.80    1.32   0
  11   0   0  117.10    1.30   0
  12   0   0   23.56    0.91   0
 -12   0   0   25.92    0.93   0
 -13   0   0    0.44    0.57   0
  13   0   0    0.84    0.80   0
  14   0   0   19.08    0.66   0
 -14   0   0   19.22    0.88   0
 -15   0   0    1.40    0.77   0
  15   0   0    2.22    0.78   0
 -16   0   0    7.98    0.82   0
  16   0   0    7.59    0.82   0
  17   0   0    1.51    0.80   0
 -17   0   0    1.24    0.79   0
 -18   0   0    2.67    0.86   0
  18   0   0    3.77    0.83   0
  19   0   0    3.56    0.89   0
 -19   0   0    2.56    0.86   0
 -20   0   0    2.92    0.92   0
  20   0   0    1.96    0.93   0
  20   0   0    2.42    1.18   0
 -21   0   0    3.23    0.98   0
  21   0   0    1.53    0.95   0
  21   0   0    3.73    1.23   0
  22   0   0    0.28    1.27   0
 -22   0   0   -0.95    1.01   0
  22   0   0    0.29    0.98   0
 -23   0   0    0.63    1.06   0
  23   0   0   -0.19    1.37   0
  23   0   0    0.13    1.07   0
  24   0   0    0.59    1.13   0
 -24   0   0    0.11    1.18   0
   2   1   0  237.34    3.63   0
   2   1   0  255.96    3.77   0
  -2  -1   0  262.12    3.63   0
  -2   1   0  260.52    3.30   0
   2  -1   0  237.30    3.33   0
  -3  -1   0   70.27    1.97   0
  -3   1   0   69.78    1.83   0
   3   1   0   66.28    2.04   0
   3  -1   0   64.44    1.84   0
  -4  -1   0   69.50    1.71   0
  -4   1   0   68.72    1.65   0
   4   1   0   65.23    1.72   0
   4  -1   0   66.57    1.42   0
  -5   1   0   15.70    1.18   0
  -5  -1   0   15.22    1.17   0
   5   1   0   16.44    1.23   0
   5  -1   0   15.51    1.21   0
  -6  -1   0    5.58    0.94   0
   6  -1   0    4.56    1.02   0
   6   1   0    5.21    0.97   0
  -6   1   0    4.65    1.01   0
   7   1   0   20.93    1.04   0
  -7   1   0   22.12    0.85   0
   7  -1   0   21.89    1.07   0
  -7  -1   0   21.01    0.80   0
  -8   1   0  181.08    1.65   0
   8  -1   0  182.20    1.64   0
  -8  -1   0  182.39    1.68   0
   8   1   0  186.62    1.68   0
  -9  -1   0   24.38    0.94   0
  -9   1   0   25.18    0.94   0
   9  -1   0   24.62    0.97   0
   9   1   0   25.35    0.95   0
 -10  -1   0    6.52    0.81   0
  10   1   0    7.19    0.82   0
  10  -1   0    8.64    0.84   0
 -10   1   0    7.19    0.84   0
  11   1   0    5.33    0.78   0
 -11  -1   0    5.29    0.79   0
 -11   1   0    6.13    0.85   0
  11  -1   0    5.55    0.83   0
  12  -1   0   12.02    0.85   0
  12   1   0   11.66    0.86   0
 -12   1   0   10.72    0.86   0
 -12  -1   0   11.88    0.84   0
 -13   1   0   78.76    1.16   0
  13  -1   0   81.66    1.14   0
 -13  -1   0   80.11    1.17   0
  13   1   0   81.48    1.17   0
 -14  -1   0    2.42    0.78   0
  14  -1   0    1.22    0.79   0
  14   1   0    1.91    0.81   0
 -14   1   0    3.03    0.79   0
 -15  -1   0   36.54    0.95   0
 -15   1   0   37.00    0.95   0
  15  -1   0   38.15    0.95   0
  15   1   0   39.68    0.96   0
 -16  -1   0   31.83    0.97   0
  16  -1   0   33.92    0.97   0
 -16   1   0   33.25    0.97   0
  16   1   0   33.31    0.97   0
 -17   1   0    1.93    0.79   0
  17   1   0    2.39    0.84   0
 -17  -1   0    1.60    0.79   0
  17  -1   0    2.96    0.78   0
  18   1   0    2.24    0.62   0
  18   1   0    3.17    1.04   0
  18  -1   0    2.31    0.83   0
 -18   1   0    2.63    0.83   0
 -18  -1   0    2.03    0.84   0
  19  -1   0   -0.03    0.84   0
 -19   1   0    1.64    0.84   0
 -19  -1   0    1.33    0.86   0
  19   1   0    0.28    0.88   0
  19   1   0    0.46    1.10   0
  20  -1   0    1.59    0.89   0
  20   1   0    0.70    0.89   0
 -20  -1   0    0.41    0.91   0
 -20   1   0    0.80    0.90   0
  20   1   0   -0.02    1.17   0
  21   1   0    1.71    0.64   0
 -21  -1   0    2.68    0.95   0
  21   1   0    3.13    1.23   0
  21  -1   0    2.82    1.22   0
  21  -1   0    1.47    0.97   0
 -21   1   0    2.99    0.96   0
  22  -1   0    2.07    1.28   0
 -22   1   0    3.37    1.05   0
  22   1   0    2.83    1.03   0
  22   1   0    3.96    1.31   0
 -22  -1   0    3.22    1.06   0
  22  -1   0    2.36    0.98   0
  23  -1   0    0.71    1.41   0
 -23  -1   0    1.28    1.08   0
  23  -1   0    1.27    1.06   0
  23   1   0    0.25    1.10   0
  23   1   0    1.73    1.36   0
 -23   1   0    1.48    1.09   0
 -24   1   0   -0.53    1.15   0
 -24  -1   0    1.15    1.11   0
  24   1   0    0.37    0.83   0
  24  -1   0    0.36    1.09   0
   0  -2   0 1038.17    7.03   0
   0   2   0 1162.80    6.99   0
   1   2   0  630.97    4.77   0
  -1   2   0  604.30    4.77   0
   1   2   0  553.69    5.31   0
  -1  -2   0  584.76    4.81   0
  -1  -2   0  615.47    5.34   0
   1  -2   0  568.59    4.78   0
   2   2   0   77.17    2.22   0
  -2   2   0   83.09    1.98   0
  -2  -2   0   77.26    2.18   0
   2  -2   0   78.60    1.75   0
   2   2   0   85.22    2.16   0
  -2  -2   0   81.17    2.21   0
  -3   2   0  130.19    2.02   0
  -3  -2   0  131.06    2.25   0
   3   2   0  134.25    2.27   0
   3  -2   0  127.74    2.04   0
   3   2   0  125.64    2.28   0
   4  -2   0   10.88    0.91   0
   4   2   0   10.49    1.22   0
  -4   2   0   10.92    1.19   0
  -4  -2   0   11.01    1.22   0
   4   2   0   10.17    1.22   0
   5   2   0  120.16    1.84   0
  -5   2   0  122.16    1.74   0
   5  -2   0  121.51    1.71   0
   5   2   0  122.70    1.80   0
  -5  -2   0  122.81    1.75   0
   6   2   0   37.24    1.18   0
   6  -2   0   36.16    1.19   0
  -6   2   0   38.68    1.21   0
  -6  -2   0   38.79    1.16   0
   7   2   0   90.18    1.39   0
   7  -2   0   85.78    1.34   0
  -7  -2   0   86.29    1.37   0
  -7   2   0   88.72    1.35   0
   8  -2   0    7.02    0.86   0
  -8  -2   0    8.04    0.87   0
  -8   2   0    6.68    0.90   0
   8   2   0    7.46    0.90   0
  -9  -2   0   26.25    0.95   0
   9   2   0   25.08    0.96   0
   9  -2   0   27.71    0.95   0
  -9   2   0   26.78    0.97   0
  10   2   0    2.35    0.78   0
 -10   2   0    3.81    0.76   0
  10  -2   0    3.56    0.78   0
 -10  -2   0    2.57    0.57   0
 -11  -2   0    0.49    0.73   0
  11  -2   0    0.17    0.56   0
  11   2   0    1.43    0.74   0
 -11   2   0   -0.45    0.80   0
  12   2   0    9.38    0.83   0
 -12   2   0    9.71    0.82   0
 -12  -2   0    9.95    0.78   0
  12  -2   0   10.78    0.83   0
  13  -2   0   53.23    1.02   0
 -13   2   0   52.04    1.05   0
  13   2   0   49.37    1.02   0
 -13  -2   0   50.21    1.01   0
  14   2   0    9.79    0.85   0
 -14   2   0   10.27    0.82   0
 -14  -2   0    8.81    0.84   0
  14  -2   0   10.88    0.80   0
  15   2   0    3.99    0.78   0
  15  -2   0    3.10    0.76   0
 -15   2   0    2.35    0.81   0
 -15  -2   0    4.19    0.76   0
  15   2   0    2.80    0.82   0
  16   2   0    8.57    0.86   0
 -16   2   0    8.80    0.86   0
 -16  -2   0    8.51    0.83   0
  16  -2   0    7.83    0.60   0
  16   2   0    8.13    0.86   0
  17  -2   0    2.05    0.80   0
 -17  -2   0    3.36    0.84   0
  17   2   0    3.48    0.81   0
 -17   2   0    3.79    0.80   0
  17   2   0    2.22    0.99   0
  18  -2   0    0.20    0.87   0
  18   2   0    0.15    0.80   0
 -18   2   0   -0.06    0.62   0
 -18  -2   0    1.24    0.81   0
  18   2   0    0.30    0.86   0
 -19   2   0    0.31    0.88   0
  19  -2   0    1.91    0.87   0
  19   2   0    0.00    0.85   0
  19   2   0    0.51    1.12   0
 -19  -2   0    0.88    0.88   0
  20   2   0    1.22    1.18   0
 -20  -2   0    0.32    0.89   0
 -20   2   0   -0.27    0.91   0
  20   2   0    1.03    0.64   0
  20  -2   0    0.91    0.91   0
 -21   2   0    0.38    0.92   0
 -21  -2   0    0.36    0.96   0
  21  -2   0    0.31    0.91   0
  21   2   0    0.14    1.20   0
  21   2   0    0.35    0.97   0
 -22   2   0    1.15    1.02   0
  22   2   0   -1.15    1.00   0
  22  -2   0    0.41    0.99   0
 -22  -2   0    0.98    1.03   0
  22   2   0    0.52    1.31   0
  23  -2   0    0.05    1.65   0
 -23  -2   0   -0.29    1.09   0
  23   2   0    0.39    1.09   0
  23  -2   0    1.17    1.02   0
 -23   2   0    1.74    1.10   0
  23   2   0    0.42    1.40   0
  24  -2   0    0.98    1.20   0
  24   2   0   -0.14    1.15   0
   1   3   0   49.50    1.78   0
   1  -3   0   50.64    1.76   0
  -1   3   0   54.15    1.73   0
  -1  -3   0   55.17    1.84   0
   1   3   0   51.28    1.88   0
   2   3   0   71.33    1.90   0
   2   3   0   79.93    1.89   0
   2  -3   0   70.50    1.73   0
  -2   3   0   77.21    1.76   0
  -2  -3   0   73.82    1.85   0
  -2  -3   0   75.21    1.90   0
  -3  -3   0  193.11    2.40   0
   3  -3   0  186.23    2.15   0
   3   3   0  198.40    2.30   0
  -3  -3   0  187.85    2.27   0
   3   3   0  181.62    2.42   0
  -3   3   0  195.65    2.17   0
   4  -3   0    1.23    1.11   0
  -4   3   0    1.04    0.83   0
  -4  -3   0    1.42    0.99   0
   4   3   0    1.42    1.03   0
   4   3   0    1.09    1.00   0
  -5   3   0  146.69    1.75   0
   5   3   0  148.61    1.86   0
   5  -3   0  144.31    1.72   0
   5   3   0  145.32    1.83   0
  -5  -3   0  151.20    1.82   0
  -6   3   0   11.05    0.98   0
  -6  -3   0   10.39    0.95   0
   6   3   0   11.74    0.97   0
   6  -3   0   10.63    0.96   0
   6   3   0   10.78    0.96   0
   7   3   0   76.03    1.32   0
  -7  -3   0   77.19    1.31   0
   7  -3   0   76.13    1.26   0
   7   3   0   76.12    1.34   0
  -7   3   0   74.30    1.27   0
  -8   3   0   29.88    0.82   0
   8  -3   0   30.99    0.98   0
   8   3   0   31.86    1.03   0
  -8  -3   0   31.04    1.00   0
   8   3   0   30.86    1.18   0
   9   3   0   78.35    1.25   0
   9   3   0   75.80    1.36   0
   9  -3   0   76.04    1.14   0
  -9  -3   0   75.11    1.25   0
  -9   3   0   76.93    1.00   0
 -10   3   0  132.39    1.34   0
  10  -3   0  133.20    1.32   0
  10   3   0  130.90    1.41   0
  10   3   0  127.28    1.59   0
 -10  -3   0  132.90    1.43   0
  11   3   0    9.11    0.81   0
  11  -3   0    9.80    0.82   0
 -11  -3   0    9.75    0.78   0
  11   3   0   10.42    0.98   0
 -11   3   0   13.23    0.84   0
 -12  -3   0    1.40    0.78   0
  12   3   0    0.76    0.76   0
  12  -3   0    1.63    0.77   0
 -12   3   0    0.51    0.80   0
  12   3   0    0.86    0.77   0
 -13  -3   0    3.85    0.78   0
  13   3   0    3.92    0.98   0
  13  -3   0    4.95    0.78   0
 -13   3   0    4.52    0.57   0
  13   3   0    4.84    0.84   0
 -14   3   0   20.02    0.88   0
  14   3   0   17.61    1.02   0
  14   3   0   18.65    0.84   0
 -14  -3   0   17.41    0.83   0
  14  -3   0   19.62    0.85   0
  15  -3   0    2.75    0.80   0
 -15   3   0    1.42    0.81   0
 -15  -3   0    2.07    0.76   0
  15   3   0    2.04    0.77   0
  15   3   0    2.27    0.74   0
 -16   3   0    1.88    0.81   0
 -16  -3   0    1.49    0.78   0
  16   3   0    1.58    0.78   0
  16   3   0    1.59    0.96   0
  16  -3   0    1.04    0.80   0
 -17  -3   0    3.34    0.86   0
  17   3   0    4.11    0.83   0
  17   3   0    3.69    0.84   0
 -17   3   0    3.49    0.83   0
  17  -3   0    4.00    0.83   0
  18  -3   0   -0.60    0.60   0
  18   3   0    0.07    1.05   0
 -18   3   0    0.96    0.87   0
 -18  -3   0    0.40    0.82   0
  18   3   0    0.80    0.82   0
  19  -3   0    0.44    0.59   0
  19   3   0   -0.36    0.89   0
 -19  -3   0    0.69    0.88   0
  19   3   0    0.71    1.10   0
 -19   3   0    0.68    0.86   0
 -20   3   0    1.08    0.93   0
 -20  -3   0    0.74    0.95   0
  20   3   0    0.77    1.16   0
  20   3   0    0.67    0.94   0
  20  -3   0    0.70    0.92   0
  21   3   0    1.50    1.25   0
  21   3   0    1.56    0.99   0
 -21  -3   0    0.38    0.94   0
 -21   3   0    1.64    0.97   0
  21  -3   0    1.49    0.95   0
  22  -3   0    1.59    0.99   0
  22   3   0    1.01    1.32   0
 -22  -3   0   -0.40    1.06   0
 -22   3   0    0.63    1.02   0
  22   3   0    1.38    1.02   0
  23   3   0    0.25    1.10   0
  23  -3   0    0.64    1.06   0
 -23   3   0    0.58    1.09   0
  23   3   0    0.08    1.44   0
 -23  -3   0    0.13    1.13   0
  24   3   0    0.05    1.22   0
  24  -3   0   -0.30    0.84   0
   0  -4   0  608.77    3.85   0
   0   4   0  645.71    3.84   0
   1   4   0   21.13    1.22   0
   1  -4   0   19.68    1.24   0
  -1   4   0   22.25    1.25   0
  -1  -4   0   22.37    1.39   0
   2   4   0   11.18    1.22   0
   2  -4   0   11.72    1.14   0
  -2  -4   0   12.77    1.24   0
  -2   4   0   12.38    1.15   0
   2   4   0   12.54    1.30   0
  -3   4   0    4.99    1.06   0
   3  -4   0    5.11    1.06   0
   3   4   0    3.80    1.22   0
   3   4   0    5.90    1.15   0
  -3  -4   0    5.12    1.00   0
  -3  -4   0    4.52    1.07   0
   4   4   0   35.26    1.21   0
  -4  -4   0   32.13    1.19   0
   4   4   0   32.52    1.21   0
  -4   4   0   34.84    1.22   0
  -4  -4   0   32.00    1.33   0
   4  -4   0   32.77    1.17   0
   5  -4   0  122.61    1.52   0
  -5   4   0  130.21    1.53   0
   5   4   0  125.06    1.67   0
   5   4   0  127.79    1.64   0
  -5  -4   0  127.07    1.66   0
   6   4   0  117.81    1.55   0
  -6   4   0  121.53    1.49   0
   6  -4   0  118.50    1.46   0
   6   4   0  117.83    1.56   0
  -6  -4   0  119.96    1.55   0
   7   4   0  148.09    1.66   0
  -7  -4   0  145.01    1.60   0
  -7   4   0  146.53    1.53   0
   7   4   0  143.26    1.60   0
   7  -4   0  145.49    1.50   0
   8  -4   0    7.23    0.82   0
  -8   4   0    5.88    0.83   0
   8   4   0    7.43    0.86   0
   8   4   0    7.41    0.86   0
  -8  -4   0    7.59    0.82   0
   9  -4   0   48.74    0.99   0
   9   4   0   49.25    1.12   0
  -9  -4   0   51.45    1.11   0
  -9   4   0   50.86    1.02   0
   9   4   0   49.99    1.11   0
 -10  -4   0   22.85    0.87   0
  10   4   0   23.70    0.91   0
 -10   4   0   22.47    0.92   0
  10   4   0   21.73    0.91   0
  10  -4   0   23.12    0.87   0
  11   4   0    4.34    0.79   0
 -11   4   0    4.56    0.82   0
  11   4   0    4.06    0.77   0
  11  -4   0    4.30    0.79   0
 -11  -4   0    4.27    0.78   0
  12   4   0    7.69    0.83   0
  12  -4   0    6.24    0.80   0
  12   4   0    7.79    0.76   0
 -12  -4   0    5.38    0.94   0
 -12   4   0    7.40    0.83   0
  13   4   0   78.92    1.16   0
 -13   4   0   82.17    1.14   0
  13  -4   0   80.68    0.96   0
  13   4   0   81.25    1.39   0
 -13  -4   0   78.79    1.20   0
  14  -4   0    8.26    0.80   0
  14   4   0    8.21    0.82   0
  14   4   0    8.56    0.83   0
 -14  -4   0    7.43    0.80   0
 -14   4   0    7.42    0.83   0
  15   4   0    0.49    0.76   0
  15   4   0    0.64    0.80   0
 -15   4   0   -0.07    0.82   0
  15  -4   0    0.22    0.80   0
 -15  -4   0   -0.54    0.73   0
 -16   4   0    1.44    0.81   0
  16   4   0    2.24    1.02   0
 -16  -4   0    0.97    0.79   0
  16   4   0    2.02    0.79   0
  16  -4   0    1.37    0.79   0
 -17  -4   0    1.69    0.88   0
  17   4   0    1.12    1.08   0
  17  -4   0    0.87    0.80   0
 -17   4   0   -0.30    0.82   0
  17   4   0   -0.11    0.88   0
  18   4   0    0.67    1.12   0
 -18   4   0    1.56    0.88   0
 -18  -4   0    1.83    0.87   0
  18  -4   0    1.53    0.87   0
  18   4   0    1.60    0.90   0
 -19  -4   0    0.73    0.91   0
 -19   4   0    0.38    0.88   0
  19  -4   0    1.44    0.89   0
  19   4   0    0.27    0.90   0
  19   4   0    1.11    1.14   0
 -20  -4   0    0.38    0.94   0
  20  -4   0    0.57    0.91   0
  20   4   0    0.61    0.99   0
 -20   4   0    0.75    0.91   0
  20   4   0    0.20    1.19   0
  21  -4   0    2.62    0.99   0
 -21   4   0    6.05    1.01   0
 -21  -4   0    4.38    1.02   0
  21   4   0    4.29    1.31   0
  21   4   0    3.06    0.99   0
 -22   4   0    1.70    1.06   0
  22   4   0    1.44    1.07   0
 -22  -4   0    0.12    1.01   0
  22   4   0    0.16    1.36   0
  22  -4   0    0.55    1.03   0
  23  -4   0    0.34    1.07   0
  23   4   0    0.33    1.08   0
  23   4   0    0.58    1.65   0
 -23  -4   0    0.04    1.09   0
 -23   4   0    1.10    1.11   0
  -1   5   0   21.60    1.09   0
  -1  -5   0   19.48    0.87   0
   1   5   0   20.26    1.07   0
  -1  -5   0   21.32    1.01   0
   1  -5   0   20.10    1.10   0
  -2  -5   0  116.69    1.70   0
   2   5   0  116.82    1.72   0
  -2   5   0  116.79    1.58   0
   2  -5   0  109.32    1.55   0
   2   5   0  104.47    1.62   0
   3   5   0   51.57    1.32   0
   3   5   0   57.64    1.34   0
  -3  -5   0   55.34    1.47   0
  -3   5   0   54.81    1.25   0
   3  -5   0   52.88    1.18   0
  -3  -5   0   51.24    1.23   0
   4   5   0    2.86    0.92   0
  -4  -5   0    2.53    0.89   0
   4   5   0    3.09    0.89   0
   4  -5   0    2.54    0.86   0
  -4   5   0    2.57    0.93   0
  -4  -5   0    2.78    0.87   0
   5   5   0   70.87    1.32   0
   5   5   0   75.49    1.33   0
  -5  -5   0   67.97    1.41   0
  -5  -5   0   71.84    1.31   0
   5  -5   0   69.35    1.26   0
  -5   5   0   72.21    1.25   0
   6  -5   0  245.04    1.80   0
   6   5   0  255.69    1.99   0
   6   5   0  241.07    2.03   0
  -6  -5   0  240.56    2.10   0
  -6   5   0  248.26    1.82   0
   7  -5   0    1.98    0.81   0
  -7   5   0    1.44    0.84   0
   7   5   0    2.07    0.82   0
  -7  -5   0    0.88    0.80   0
   7   5   0    0.82    0.84   0
  -8   5   0   -0.22    0.76   0
   8   5   0    1.01    1.00   0
   8   5   0    0.94    0.80   0
   8  -5   0    0.16    0.52   0
  -8  -5   0    1.24    0.76   0
  -9   5   0   39.75    0.98   0
   9   5   0   43.73    1.02   0
   9  -5   0   40.50    0.92   0
  -9  -5   0   42.06    1.02   0
   9   5   0   43.39    1.04   0
  10   5   0    2.86    0.76   0
  10   5   0    2.76    0.79   0
 -10   5   0    3.27    0.79   0
  10  -5   0    2.52    0.75   0
 -10  -5   0    2.72    0.75   0
  11   5   0    4.46    0.78   0
 -11   5   0    5.10    0.79   0
  11  -5   0    2.87    0.78   0
  11   5   0    4.46    0.82   0
 -11  -5   0    4.79    0.76   0
  12   5   0    8.87    0.83   0
 -12  -5   0    8.31    0.78   0
  12  -5   0    8.54    0.81   0
  12   5   0    8.12    0.77   0
 -12   5   0    9.87    0.81   0
 -13   5   0  139.78    1.33   0
 -13  -5   0  135.97    1.39   0
  13   5   0  145.29    1.49   0
  13  -5   0  140.58    1.32   0
  13   5   0  140.23    1.39   0
 -14   5   0    1.04    0.79   0
  14   5   0    2.54    0.94   0
 -14  -5   0    1.10    0.77   0
  14   5   0    2.96    0.77   0
  14  -5   0    1.79    0.79   0
 -15   5   0    0.63    0.82   0
  15  -5   0   -0.23    0.78   0
  15   5   0    1.14    0.83   0
  15   5   0    0.57    0.80   0
 -15  -5   0    0.20    0.77   0
  16   5   0    0.87    0.77   0
  16   5   0    0.69    0.84   0
 -16  -5   0    0.61    0.83   0
  16  -5   0    0.87    0.81   0
 -16   5   0   -0.54    0.83   0
 -17  -5   0    1.42    0.85   0
  17   5   0    0.48    1.01   0
  17   5   0    0.79    0.87   0
 -17   5   0    1.02    0.83   0
  17  -5   0    0.74    0.60   0
  18   5   0    0.49    1.07   0
 -18   5   0   -0.59    0.86   0
  18   5   0    1.06    0.90   0
  18  -5   0    0.31    0.86   0
 -18  -5   0    0.28    0.85   0
  19  -5   0   -0.36    0.88   0
 -19  -5   0   -0.10    0.92   0
  19   5   0    0.35    0.92   0
  19   5   0    0.62    1.15   0
 -19   5   0   -0.25    0.88   0
 -20  -5   0   -0.03    0.92   0
  20  -5   0    0.15    0.93   0
  20   5   0    0.87    1.02   0
 -20   5   0    0.21    0.93   0
  20   5   0   -0.71    0.89   0
  21   5   0    1.20    0.99   0
  21   5   0    0.39    1.26   0
 -21  -5   0    0.05    0.99   0
 -21   5   0   -1.10    1.00   0
  21  -5   0   -0.98    0.99   0
 -22   5   0   -0.95    1.09   0
 -22  -5   0   -0.46    1.05   0
  22  -5   0    0.18    1.08   0
  22   5   0    1.34    1.05   0
  22   5   0    0.59    1.35   0
  23  -5   0    0.32    1.11   0
  23   5   0    0.36    1.42   0
  23   5   0    0.66    1.11   0
 -23   5   0    0.87    1.07   0
 -23  -5   0    0.20    1.12   0
   0  -6   0    2.33    0.83   0
   0  -6   0    3.59    1.05   0
   0   6   0    3.12    0.84   0
   1  -6   0   10.95    0.90   0
  -1  -6   0   11.43    1.07   0
  -1   6   0   11.22    0.90   0
   1   6   0   10.79    0.93   0
  -1  -6   0    9.90    0.90   0
   2   6   0   48.35    1.38   0
   2  -6   0   45.02    1.13   0
   2   6   0   45.08    1.16   0
  -2  -6   0   51.71    1.05   0
  -2   6   0   48.93    0.97   0
  -3  -6   0   79.19    1.31   0
   3   6   0   72.65    1.30   0
  -3   6   0   79.88    1.29   0
   3   6   0   80.65    1.37   0
   3  -6   0   75.58    1.27   0
   4   6   0  215.31    2.00   0
  -4  -6   0  224.62    2.09   0
  -4   6   0  225.05    1.83   0
  -4  -6   0  222.68    1.84   0
   4  -6   0  223.69    1.79   0
   4   6   0  236.09    1.88   0
   5   6   0  160.22    1.72   0
   5  -6   0  159.99    1.54   0
  -5  -6   0  163.37    1.70   0
  -5  -6   0  162.46    1.60   0
   5   6   0  173.39    1.65   0
  -5   6   0  167.69    1.54   0
  -6  -6   0   18.68    0.91   0
  -6   6   0   21.36    0.93   0
   6  -6   0   18.92    0.90   0
   6   6   0   20.52    0.97   0
  -6  -6   0   19.66    0.93   0
   6   6   0   18.90    0.97   0
  -7   6   0    3.92    0.80   0
   7   6   0    3.57    0.81   0
  -7  -6   0    3.41    0.81   0
   7   6   0    3.63    0.83   0
   7  -6   0    3.87    0.75   0
   8   6   0    2.61    0.97   0
   8   6   0    2.45    0.84   0
   8  -6   0    3.08    0.71   0
  -8   6   0    2.58    0.76   0
  -8  -6   0    3.90    0.77   0
   9  -6   0    3.46    0.73   0
   9   6   0    1.51    0.98   0
  -9   6   0    3.63    0.78   0
   9   6   0    3.36    0.79   0
  -9  -6   0    2.66    0.74   0
 -10  -6   0    0.46    0.73   0
  10   6   0   -0.12    0.91   0
 -10   6   0    0.54    0.79   0
  10  -6   0    0.57    0.55   0
  10   6   0    1.34    0.76   0
 -11  -6   0    0.91    0.69   0
 -11   6   0    0.12    0.80   0
  11   6   0   -0.02    0.74   0
  11  -6   0   -0.05    0.75   0
  11   6   0    0.23    0.76   0
  12   6   0   12.63    0.83   0
 -12  -6   0   13.43    0.81   0
  12   6   0   14.50    0.87   0
 -12   6   0   13.87    0.84   0
  12  -6   0   13.28    0.83   0
  13   6   0   43.37    1.02   0
  13  -6   0   45.80    0.97   0
  13   6   0   45.90    1.05   0
 -13   6   0   44.93    0.98   0
 -13  -6   0   45.10    1.01   0
  14  -6   0    3.42    0.80   0
 -14   6   0    4.31    0.80   0
  14   6   0    3.01    0.79   0
  14   6   0    1.42    0.80   0
 -14  -6   0    2.55    0.82   0
  15   6   0    4.26    0.80   0
 -15   6   0    5.91    0.83   0
  15  -6   0    4.31    0.80   0
 -15  -6   0    4.46    0.80   0
  15   6   0    5.18    0.98   0
  16   6   0    3.22    0.84   0
  16  -6   0    6.35    0.82   0
 -16  -6   0    4.36    0.86   0
 -16   6   0    6.03    0.84   0
  16   6   0    5.01    1.06   0
 -17   6   0   -0.34    0.85   0
 -17  -6   0    1.15    1.04   0
  17  -6   0   -0.60    0.58   0
  17   6   0    0.23    0.84   0
  17   6   0    0.71    1.03   0
  18   6   0    1.12    0.84   0
 -18  -6   0   -0.47    0.83   0
 -18   6   0    0.51    0.87   0
  18   6   0    0.00    1.11   0
  18  -6   0    0.22    0.86   0
 -19  -6   0    1.97    0.93   0
  19   6   0    1.46    0.94   0
 -19   6   0    3.11    0.93   0
  19  -6   0    2.56    0.92   0
  19   6   0    3.21    0.97   0
  20   6   0    0.93    1.26   0
 -20  -6   0    0.56    0.96   0
  20  -6   0    0.80    0.95   0
  20   6   0    0.02    0.96   0
 -20   6   0    0.12    0.99   0
  21  -6   0    0.33    1.00   0
 -21  -6   0    0.07    1.03   0
  21   6   0    1.58    1.32   0
  21   6   0    0.53    1.04   0
 -21   6   0    0.98    1.04   0
  22   6   0    1.03    1.17   0
 -22   6   0    1.78    1.06   0
 -22  -6   0    0.80    1.35   0
  22   6   0    1.70    1.11   0
  22  -6   0   -0.71    1.04   0
 -23  -6   0    0.87    1.15   0
 -23   6   0    1.09    1.10   0
  23   6   0    0.91    1.15   0
  23   6   0    2.02    1.52   0
  23  -6   0   -0.31    1.11   0
   1  -7   0   26.10    0.97   0
  -1  -7   0   29.76    1.09   0
   1   7   0   27.45    0.99   0
  -1  -7   0   26.92    0.99   0
  -1   7   0   27.77    0.99   0
   2   7   0   12.55    0.91   0
   2   7   0   12.43    0.86   0
  -2  -7   0   13.29    0.98   0
  -2   7   0   12.84    0.87   0
   2  -7   0   10.07    0.86   0
   3  -7   0    0.75    0.76   0
  -3  -7   0    0.12    0.59   0
  -3   7   0    0.83    0.77   0
   3   7   0    0.46    0.82   0
   3   7   0    0.73    0.75   0
   4  -7   0   85.84    1.23   0
   4   7   0   86.08    1.36   0
   4   7   0   82.14    1.28   0
  -4  -7   0   90.02    1.27   0
  -4   7   0   90.14    1.25   0
   5   7   0   10.63    0.91   0
  -5  -7   0    9.78    0.85   0
   5   7   0    9.28    0.87   0
  -5  -7   0    9.83    0.86   0
   5  -7   0    9.78    0.82   0
  -5   7   0   10.03    0.84   0
   6   7   0    6.63    0.83   0
   6   7   0    5.48    0.90   0
  -6  -7   0    6.80    0.83   0
   6  -7   0    6.88    0.77   0
  -6  -7   0    6.96    0.82   0
  -6   7   0    5.75    0.82   0
  -7   7   0    7.29    0.78   0
  -7  -7   0    8.16    0.78   0
   7  -7   0    7.64    0.73   0
   7   7   0    8.00    0.89   0
   7   7   0    8.00    0.82   0
  -8   7   0    2.99    0.76   0
   8  -7   0    3.07    0.76   0
   8   7   0    3.98    1.01   0
  -8  -7   0    2.05    0.75   0
   8   7   0    3.20    0.76   0
  -9   7   0   12.53    0.85   0
  -9  -7   0   12.05    0.80   0
   9   7   0   13.39    0.82   0
   9   7   0   10.93    0.84   0
   9  -7   0   12.03    0.81   0
 -10  -7   0    1.06    0.70   0
  10  -7   0    1.23    0.76   0
  10   7   0    0.77    0.76   0
 -10   7   0    1.07    0.80   0
  10   7   0    1.19    0.77   0
 -11   7   0   49.28    1.00   0
  11  -7   0   50.82    0.97   0
  11   7   0   49.99    1.20   0
  11   7   0   49.39    1.16   0
 -11  -7   0   47.71    1.00   0
  12  -7   0    9.07    0.78   0
  12   7   0   10.69    0.85   0
 -12  -7   0   10.42    0.82   0
 -12   7   0    9.68    0.81   0
  12   7   0   10.71    0.89   0
  13   7   0   27.26    0.96   0
 -13  -7   0   26.38    0.91   0
 -13   7   0   26.25    0.74   0
  13   7   0   26.80    1.00   0
  13  -7   0   25.28    0.72   0
  14   7   0    8.07    0.81   0
  14  -7   0    6.46    0.79   0
 -14  -7   0    6.87    0.82   0
  14   7   0    7.06    0.84   0
 -14   7   0    9.02    0.84   0
  15   7   0    0.48    0.81   0
  15  -7   0    0.43    0.79   0
 -15  -7   0    0.87    0.80   0
 -15   7   0    0.71    0.80   0
  15   7   0   -0.38    0.79   0
  16  -7   0    1.29    0.84   0
 -16   7   0    1.97    0.85   0
  16   7   0   -1.24    0.84   0
  16   7   0    0.71    1.00   0
 -16  -7   0   -0.31    0.82   0
 -17   7   0    1.15    0.59   0
  17   7   0    0.10    0.89   0
 -17  -7   0    0.82    0.84   0
  17   7   0    0.84    0.87   0
  17  -7   0    1.00    0.60   0
 -18   7   0    6.94    0.91   0
  18  -7   0    4.64    0.92   0
  18   7   0    4.92    0.91   0
  18   7   0    6.71    1.20   0
 -18  -7   0    7.36    0.92   0
  19   7   0    0.77    1.17   0
  19  -7   0    1.11    0.92   0
 -19   7   0    0.13    0.91   0
 -19  -7   0    0.50    0.98   0
  19   7   0   -0.57    1.00   0
 -20   7   0    0.92    0.99   0
  20   7   0    1.07    1.04   0
  20   7   0    1.99    1.24   0
 -20  -7   0    1.58    0.98   0
  20  -7   0    1.17    0.99   0
  21  -7   0    3.17    1.05   0
 -21  -7   0    3.32    1.06   0
  21   7   0    5.34    1.13   0
  21   7   0    3.09    1.09   0
 -21   7   0    4.57    1.07   0
 -22  -7   0    0.23    1.10   0
  22  -7   0   -0.07    1.05   0
  22   7   0    0.49    1.10   0
 -22   7   0    0.64    0.78   0
  22   7   0    0.15    1.46   0
  23  -7   0    0.13    1.18   0
   0  -8   0   10.46    0.95   0
   0   8   0   10.22    0.83   0
   0  -8   0    9.06    0.83   0
   1  -8   0   11.49    0.83   0
  -1   8   0   12.45    0.86   0
  -1  -8   0   13.31    0.96   0
   1   8   0   11.72    0.85   0
   1  -8   0   12.43    0.97   0
   2   8   0    2.93    0.80   0
   2  -8   0    2.26    0.55   0
  -2   8   0    3.28    0.78   0
  -2  -8   0    2.33    0.60   0
   2   8   0    1.40    0.76   0
   3   8   0   25.58    0.93   0
   3  -8   0   26.64    0.92   0
  -3   8   0   28.03    0.94   0
   3   8   0   28.00    0.99   0
  -3  -8   0   29.16    0.98   0
   4   8   0   49.90    1.10   0
   4  -8   0   50.43    1.04   0
  -4  -8   0   52.96    1.08   0
   4   8   0   47.72    1.08   0
  -4   8   0   53.15    1.06   0
  -5   8   0   37.02    0.96   0
  -5  -8   0   38.32    0.98   0
   5   8   0   34.65    0.99   0
   5  -8   0   36.40    0.97   0
   5   8   0   36.46    1.05   0
  -6  -8   0    2.27    0.73   0
   6  -8   0    2.77    0.71   0
   6   8   0    1.81    0.78   0
  -6  -8   0    2.53    0.73   0
   6   8   0    2.50    0.82   0
  -6   8   0    1.84    0.81   0
   7   8   0   32.05    1.05   0
  -7   8   0   31.78    0.95   0
   7  -8   0   30.25    0.90   0
  -7  -8   0   32.72    0.95   0
  -7  -8   0   32.16    0.92   0
   7   8   0   34.42    0.99   0
  -8   8   0   47.17    0.97   0
  -8  -8   0   42.11    1.01   0
   8   8   0   42.20    1.02   0
   8   8   0   46.16    1.01   0
   8  -8   0   45.78    0.94   0
   9  -8   0   17.06    0.84   0
   9   8   0   16.91    1.02   0
  -9  -8   0   18.04    0.83   0
   9   8   0   19.58    0.87   0
  -9   8   0   19.99    0.88   0
  10   8   0    2.15    0.76   0
 -10   8   0    1.62    0.77   0
  10   8   0    2.91    0.74   0
  10  -8   0    2.45    0.52   0
 -10  -8   0    2.68    0.74   0
 -11  -8   0    0.08    0.91   0
  11  -8   0    0.88    0.73   0
  11   8   0    0.74    0.97   0
 -11   8   0   -0.06    0.76   0
  11   8   0    1.17    0.94   0
  12   8   0    1.91    0.82   0
  12   8   0    3.34    0.92   0
 -12   8   0    1.76    0.81   0
 -12  -8   0    1.73    0.78   0
  12  -8   0    2.39    0.56   0
 -13   8   0    5.43    0.85   0
  13   8   0    4.62    0.85   0
 -13  -8   0    4.82    0.83   0
  13   8   0    5.25    0.84   0
  13  -8   0    4.16    0.81   0
 -14   8   0    0.83    0.81   0
  14   8   0    0.97    0.81   0
 -14  -8   0    0.86    0.78   0
  14  -8   0    0.51    0.55   0
  14   8   0    1.28    0.82   0
 -15  -8   0    1.16    0.85   0
  15   8   0    1.82    0.85   0
  15   8   0    2.20    1.00   0
  15  -8   0    1.96    0.79   0
 -15   8   0    3.17    0.84   0
  16   8   0    1.55    0.87   0
  16  -8   0    2.83    0.85   0
  16   8   0    2.38    0.85   0
 -16  -8   0    2.57    1.03   0
 -16   8   0    3.58    0.86   0
 -17   8   0    0.27    0.87   0
 -17  -8   0    1.35    0.87   0
  17   8   0    0.86    0.88   0
  17   8   0    1.31    0.93   0
  17  -8   0   -0.33    0.61   0
 -18  -8   0    2.29    0.91   0
  18   8   0    4.08    0.89   0
  18  -8   0    2.78    0.93   0
 -18   8   0    4.43    0.93   0
  18   8   0    3.47    0.96   0
  19   8   0   -0.37    0.99   0
 -19   8   0    0.54    0.96   0
 -19  -8   0   -0.33    0.96   0
  19  -8   0   -1.18    0.96   0
  19   8   0    0.25    0.97   0
  20   8   0    0.41    1.29   0
  20   8   0    1.57    1.02   0
 -20  -8   0    0.80    1.01   0
  20  -8   0   -0.16    0.68   0
 -20   8   0   -0.05    0.71   0
  21   8   0    0.52    1.07   0
  21  -8   0    0.23    1.07   0
 -21   8   0    1.83    1.05   0
  21   8   0    0.19    1.35   0
 -21  -8   0    1.17    1.05   0
 -22   8   0    0.12    1.11   0
  22  -8   0    0.54    1.12   0
  22   8   0    0.67    1.15   0
 -22  -8   0    0.35    1.15   0
   1  -9   0   11.32    0.80   0
   1  -9   0   13.21    0.86   0
  -1   9   0   12.72    0.82   0
  -1  -9   0   13.60    0.86   0
   1   9   0   13.33    0.82   0
   2  -9   0    0.52    0.73   0
  -2  -9   0    0.45    0.78   0
   2   9   0    0.91    0.74   0
  -2   9   0    0.82    0.75   0
   2   9   0    0.15    0.78   0
  -3  -9   0   94.34    1.21   0
   3  -9   0   81.56    1.17   0
   3   9   0   84.86    1.29   0
  -3   9   0   90.12    1.20   0
   3   9   0   80.49    1.22   0
   4   9   0    2.14    0.73   0
   4   9   0    2.11    0.76   0
   4  -9   0    3.48    0.54   0
  -4   9   0    2.42    0.74   0
  -4  -9   0    2.99    0.79   0
  -5   9   0    3.39    0.73   0
   5   9   0    4.29    0.70   0
   5   9   0    4.28    0.76   0
   5  -9   0    3.70    0.51   0
  -5  -9   0    4.93    0.77   0
   6   9   0   24.32    0.88   0
  -6   9   0   25.96    0.90   0
  -6  -9   0   26.48    0.86   0
   6   9   0   25.94    0.92   0
   6  -9   0   24.98    0.88   0
  -7   9   0   15.23    0.64   0
   7   9   0   13.58    0.84   0
  -7  -9   0   14.25    0.81   0
   7  -9   0   13.54    0.82   0
   8   9   0    1.55    0.89   0
  -8   9   0   -0.02    0.77   0
   8  -9   0    1.20    0.73   0
   8   9   0    1.39    0.81   0
  -8  -9   0    1.01    0.72   0
   9   9   0   27.31    0.92   0
   9   9   0   27.12    0.90   0
  -9  -9   0   27.73    0.89   0
  -9   9   0   26.76    0.90   0
   9  -9   0   27.16    0.86   0
  10   9   0    3.53    0.84   0
 -10   9   0    2.31    0.76   0
 -10  -9   0    3.26    0.73   0
  10  -9   0    2.33    0.73   0
  10   9   0    2.59    0.74   0
 -11   9   0    3.50    0.79   0
  11  -9   0    3.44    0.75   0
 -11  -9   0    2.63    0.76   0
  11   9   0    1.95    0.79   0
  11   9   0    2.56    0.84   0
  12   9   0   17.42    0.90   0
 -12   9   0   16.91    0.87   0
  12  -9   0   16.24    0.86   0
  12   9   0   16.89    0.91   0
 -12  -9   0   15.44    0.92   0
 -13   9   0    9.88    0.83   0
  13  -9   0   10.61    0.81   0
 -13  -9   0   11.91    0.83   0
  13   9   0    9.61    0.84   0
  13   9   0    8.16    0.87   0
 -14   9   0    1.32    0.82   0
  14  -9   0    1.98    0.79   0
  14   9   0    1.46    0.83   0
  14   9   0    1.63    0.83   0
 -14  -9   0    1.87    0.98   0
  15   9   0    0.36    0.85   0
 -15  -9   0    0.67    0.80   0
  15  -9   0    0.50    0.57   0
  15   9   0    0.41    0.84   0
 -15   9   0    1.22    0.82   0
  16   9   0    2.67    0.90   0
 -16  -9   0    3.12    0.89   0
 -16   9   0    3.61    0.88   0
  16  -9   0    3.58    0.85   0
  16   9   0    4.33    1.06   0
 -17   9   0    1.73    0.91   0
  17   9   0    1.84    0.93   0
  17  -9   0    1.91    0.89   0
 -17  -9   0    1.66    0.90   0
  17   9   0    1.80    0.91   0
  18   9   0    1.38    0.98   0
 -18   9   0    0.79    0.65   0
  18   9   0   -0.17    0.94   0
  18  -9   0   -0.21    0.66   0
 -18  -9   0    1.36    0.97   0
 -19   9   0    0.52    0.99   0
  19   9   0   -0.24    0.93   0
  19  -9   0    0.02    0.97   0
  19   9   0    0.79    0.98   0
 -19  -9   0    1.49    0.98   0
 -20  -9   0    0.38    1.03   0
  20  -9   0   -0.99    1.03   0
 -20   9   0   -0.75    1.06   0
  20   9   0    0.42    1.03   0
  21   9   0    1.63    1.12   0
 -21   9   0    1.48    1.16   0
  21  -9   0    1.07    1.09   0
 -21  -9   0    3.03    1.12   0
  22   9   0    0.34    1.46   0
  22  -9   0    1.16    1.14   0
   0 -10   0   48.38    0.99   0
   0 -10   0   39.82    0.97   0
   0  10   0   43.83    0.98   0
   1 -10   0    1.46    0.68   0
  -1  10   0    0.23    0.72   0
   1 -10   0    0.89    0.57   0
  -1 -10   0    1.42    0.77   0
   1  10   0    2.10    0.89   0
   2 -10   0    2.08    0.83   0
   2 -10   0    1.50    0.70   0
   2  10   0    0.23    0.73   0
  -2 -10   0    0.86    0.80   0
   2  10   0    0.40    0.75   0
  -2  10   0    0.53    0.68   0
  -3 -10   0   25.70    0.91   0
   3  10   0   23.43    0.85   0
   3 -10   0   22.84    0.84   0
   3  10   0   24.05    0.90   0
  -3  10   0   25.23    0.86   0
  -4 -10   0    1.49    0.79   0
   4  10   0    1.26    0.68   0
  -4  10   0    0.24    0.75   0
   4  10   0    0.63    0.72   0
   4 -10   0    0.82    0.74   0
   5  10   0    3.29    0.72   0
   5  10   0    3.46    0.76   0
  -5 -10   0    3.79    0.75   0
  -5  10   0    3.47    0.78   0
   5 -10   0    4.00    0.73   0
   6  10   0   14.17    0.80   0
   6  10   0   16.18    0.83   0
   6 -10   0   14.72    0.82   0
  -6 -10   0   17.50    0.84   0
  -6  10   0   15.33    0.85   0
   7  10   0    0.50    0.68   0
   7 -10   0    0.73    0.74   0
   7  10   0    0.48    0.71   0
  -7 -10   0   -0.06    0.74   0
  -7  10   0    1.23    0.78   0
  -8  10   0    9.58    0.82   0
  -8 -10   0    8.69    0.74   0
   8 -10   0    9.12    0.56   0
   8  10   0    9.58    0.82   0
   9  10   0    3.99    0.94   0
  -9  10   0    4.78    0.77   0
   9 -10   0    4.41    0.53   0
  -9 -10   0    3.69    0.74   0
 -10  10   0    1.01    0.79   0
 -10 -10   0    1.90    0.76   0
  10 -10   0    1.58    0.73   0
  10  10   0    1.61    0.79   0
  10  10   0    2.25    0.83   0
  11 -10   0    3.43    0.57   0
  11  10   0    3.30    0.83   0
  11  10   0    2.34    0.87   0
 -11 -10   0    2.17    0.80   0
 -11  10   0    3.14    0.82   0
 -12 -10   0   11.75    0.84   0
  12 -10   0   11.99    0.62   0
 -12  10   0   12.66    0.84   0
  12  10   0   14.04    0.85   0
  12  10   0   12.84    0.89   0
  13  10   0    7.54    0.85   0
  13  10   0    7.31    0.83   0
 -13  10   0    7.40    0.83   0
 -13 -10   0    8.63    0.81   0
  13 -10   0    8.58    0.82   0
  14  10   0    2.43    0.88   0
  14 -10   0    0.84    0.81   0
 -14 -10   0    1.75    0.81   0
 -14  10   0    1.12    0.85   0
  14  10   0    2.56    0.83   0
  15  10   0    0.95    0.86   0
  15  10   0    0.01    0.88   0
 -15 -10   0   -0.71    0.87   0
 -15  10   0    0.84    0.85   0
  15 -10   0   -0.41    0.59   0
  16 -10   0    0.81    0.87   0
 -16 -10   0    1.49    0.89   0
  16  10   0    1.91    0.92   0
 -16  10   0    2.05    0.90   0
  16  10   0    1.73    0.86   0
  17 -10   0    0.64    0.89   0
  17  10   0    2.66    0.91   0
 -17 -10   0    0.84    0.93   0
  17  10   0    1.16    0.92   0
 -17  10   0    2.38    0.93   0
 -18  10   0    1.09    0.95   0
  18 -10   0    1.64    0.94   0
  18  10   0   -0.22    0.91   0
 -18 -10   0   -0.14    0.96   0
 -19  10   0    2.00    1.01   0
  19 -10   0    0.69    0.69   0
  19  10   0    0.94    1.00   0
 -19 -10   0    2.15    1.03   0
  20  10   0   -0.18    1.02   0
 -20 -10   0   -0.02    1.06   0
  20 -10   0    0.40    1.04   0
 -20  10   0   -0.97    1.08   0
  21 -10   0    0.88    1.10   0
 -21  10   0   -0.13    1.13   0
 -21 -10   0    0.11    1.12   0
  21  10   0    1.07    1.12   0
  -1  11   0   18.21    0.79   0
   1 -11   0   16.95    0.90   0
   1  11   0   16.94    0.82   0
   1 -11   0   16.96    0.81   0
  -1 -11   0   18.03    0.88   0
   1  11   0   17.59    0.81   0
   2  11   0    2.29    0.68   0
  -2  11   0    2.99    0.72   0
   2 -11   0    1.94    0.71   0
   2  11   0    2.23    0.73   0
   2 -11   0    1.53    0.83   0
  -2 -11   0    3.87    0.82   0
  -3 -11   0    4.32    0.80   0
   3 -11   0    4.84    0.85   0
   3  11   0    3.40    0.73   0
   3  11   0    3.17    0.71   0
   3 -11   0    2.90    0.76   0
  -3  11   0    3.55    0.74   0
   4  11   0    6.53    0.78   0
  -4 -11   0    6.52    0.83   0
  -4  11   0    6.49    0.79   0
   4 -11   0    6.77    0.79   0
   4  11   0    6.15    0.79   0
  -5 -11   0   30.38    0.94   0
   5  11   0   29.46    0.91   0
   5 -11   0   30.14    0.89   0
   5  11   0   30.62    0.90   0
  -5  11   0   31.70    0.93   0
  -6  11   0    2.96    0.78   0
   6  11   0    3.40    0.71   0
   6 -11   0    2.26    0.74   0
  -6 -11   0    2.50    0.78   0
   6  11   0    2.40    0.77   0
  -7 -11   0    1.09    0.76   0
   7  11   0    0.74    0.73   0
   7 -11   0    0.64    0.72   0
   7  11   0    0.60    0.72   0
  -7  11   0    1.38    0.76   0
   8  11   0    4.68    0.78   0
  -8 -11   0    3.64    0.77   0
   8 -11   0    3.30    0.76   0
   8  11   0    3.59    0.74   0
  -8  11   0    1.68    0.79   0
   9  11   0   11.24    0.85   0
   9  11   0   10.78    0.83   0
  -9  11   0   11.18    0.83   0
   9 -11   0   10.65    0.77   0
  10  11   0   -0.00    1.01   0
 -10  11   0    1.11    0.80   0
  10 -11   0    2.01    0.75   0
  11  11   0    0.46    0.78   0
 -11  11   0   -0.05    0.81   0
  11 -11   0   -0.70    0.77   0
 -11 -11   0    0.75    0.79   0
  12 -11   0    3.39    0.80   0
  12  11   0    2.78    0.80   0
 -12 -11   0    2.53    0.79   0
 -12  11   0    1.67    0.79   0
 -13 -11   0    1.09    0.76   0
  13  11   0    1.54    0.82   0
  13 -11   0    1.12    0.83   0
 -13  11   0    1.68    0.60   0
 -14 -11   0    0.64    0.84   0
  14 -11   0    0.24    0.83   0
  14  11   0    0.24    0.88   0
 -14  11   0    0.73    0.82   0
 -15 -11   0    0.29    0.88   0
  15 -11   0    1.14    0.86   0
 -15  11   0    0.92    0.89   0
  15  11   0    0.01    0.88   0
  16  11   0    0.60    0.97   0
 -16 -11   0   -0.05    0.91   0
  16 -11   0    0.77    0.89   0
 -16  11   0    1.67    0.88   0
  17 -11   0    0.57    0.92   0
  17  11   0    1.11    0.95   0
 -17 -11   0    0.75    1.13   0
 -17  11   0    1.03    0.94   0
  18  11   0    0.09    1.01   0
 -18 -11   0    0.08    1.00   0
 -18  11   0   -0.83    0.97   0
  18 -11   0    0.71    0.96   0
 -19 -11   0    0.67    1.03   0
  19  11   0    0.61    1.03   0
  19 -11   0   -0.94    1.06   0
 -19  11   0   -0.34    0.74   0
  20  11   0   -0.03    1.09   0
 -20 -11   0    0.50    1.11   0
  20 -11   0    0.37    1.09   0
 -20  11   0    1.17    1.13   0
  21  11   0   -0.39    1.15   0
  21 -11   0   -0.25    1.16   0
   0 -12   0   32.54    0.88   0
   0  12   0   35.14    0.87   0
   0 -12   0   35.67    0.79   0
  -1 -12   0   27.21    0.96   0
   1 -12   0   29.35    0.94   0
   1 -12   0   22.97    0.80   0
   1  12   0   27.45    0.88   0
  -1  12   0   27.64    0.85   0
   1  12   0   25.76    0.83   0
   2 -12   0    6.87    0.76   0
   2  12   0    7.76    0.90   0
  -2 -12   0    8.32    0.86   0
   2  12   0    6.96    0.76   0
  -2  12   0    8.54    0.75   0
   2 -12   0    6.16    0.64   0
   3  12   0    9.43    0.78   0
   3 -12   0    9.79    0.77   0
  -3  12   0    9.74    0.82   0
   3  12   0   10.14    0.76   0
   3 -12   0    9.51    0.86   0
  -3 -12   0    9.74    0.84   0
   4 -12   0    0.62    0.74   0
   4 -12   0    1.01    0.82   0
  -4  12   0    0.28    0.77   0
   4  12   0    0.96    0.71   0
   4  12   0    0.12    0.74   0
  -4 -12   0    0.30    0.53   0
  -5 -12   0    5.43    0.75   0
   5  12   0    3.79    0.72   0
   5  12   0    4.83    0.78   0
   5 -12   0    4.37    0.55   0
  -5  12   0    5.72    0.77   0
   6  12   0    1.50    0.74   0
   6  12   0    1.54    0.75   0
  -6  12   0    1.03    0.78   0
   6 -12   0    2.08    0.73   0
  -6 -12   0    0.92    0.78   0
   7 -12   0    1.82    0.72   0
  -7 -12   0    0.36    0.75   0
   7  12   0    1.46    0.91   0
   7  12   0    1.03    0.78   0
  -7  12   0    1.13    0.75   0
   8  12   0    7.54    0.83   0
   8 -12   0    7.17    0.81   0
  -8  12   0    9.22    0.84   0
   8  12   0    8.56    0.87   0
  -8 -12   0    8.11    0.80   0
   9  12   0    5.14    0.81   0
   9  12   0    4.96    1.00   0
  -9  12   0    6.95    0.82   0
   9 -12   0    5.82    0.80   0
  10  12   0    1.92    0.79   0
  10  12   0    0.47    0.77   0
  10 -12   0    0.43    0.56   0
 -10  12   0    2.02    0.79   0
  11 -12   0    4.96    0.80   0
  11  12   0    4.93    0.87   0
 -11  12   0    6.76    0.83   0
  11  12   0    4.34    0.83   0
  12 -12   0   -0.22    0.79   0
 -12  12   0    1.19    0.85   0
  12  12   0    0.33    1.00   0
 -13  12   0    4.68    0.86   0
  13  12   0    4.63    1.07   0
 -13 -12   0    4.87    0.88   0
  13 -12   0    4.01    0.84   0
 -14 -12   0    0.60    0.87   0
 -14  12   0    1.01    0.87   0
  14 -12   0    0.67    0.84   0
  14  12   0    0.49    0.88   0
  15 -12   0   -0.24    0.62   0
 -15 -12   0    1.09    1.06   0
 -15  12   0    1.70    0.92   0
  15  12   0    0.50    0.90   0
 -16  12   0    0.95    0.95   0
  16  12   0   -0.17    0.90   0
  16 -12   0    0.02    0.93   0
 -16 -12   0    1.73    1.15   0
  17 -12   0    0.51    0.95   0
  17  12   0    1.14    1.18   0
 -17  12   0    1.87    0.96   0
 -17 -12   0    0.98    0.96   0
 -18 -12   0    1.78    1.05   0
 -18  12   0    0.60    1.02   0
  18 -12   0   -0.51    1.01   0
  18  12   0    0.45    1.04   0
  19  12   0   -0.68    1.07   0
  19 -12   0    0.62    1.05   0
 -19  12   0   -0.01    1.12   0
 -19 -12   0    0.55    1.07   0
  20  12   0   -0.38    1.16   0
 -20 -12   0    0.11    1.16   0
 -20  12   0   -0.86    1.15   0
  20 -12   0   -0.29    1.10   0
   1  13   0    0.57    0.71   0
   1  13   0    0.28    0.72   0
  -1 -13   0   -0.82    0.57   0
  -1  13   0    0.22    0.71   0
   1 -13   0    0.51    0.71   0
   1 -13   0    0.39    0.54   0
   2 -13   0    2.08    0.79   0
  -2 -13   0    1.55    0.78   0
   2 -13   0    1.45    0.74   0
   2  13   0    1.17    0.75   0
  -2  13   0    1.09    0.76   0
   2  13   0    2.04    0.75   0
  -3  13   0   69.03    1.09   0
   3  13   0   63.10    1.12   0
   3  13   0   66.90    1.30   0
   3 -13   0   58.47    1.07   0
  -3 -13   0   69.20    1.08   0
   3 -13   0   72.50    1.11   0
  -4  13   0   58.14    1.02   0
  -4 -13   0   57.22    1.02   0
   4 -13   0   59.74    1.05   0
   4  13   0   56.58    1.05   0
   4 -13   0   52.13    1.00   0
   4  13   0   50.49    1.04   0
  -5 -13   0    5.06    0.77   0
   5 -13   0    5.26    0.59   0
   5  13   0    4.57    0.80   0
   5 -13   0    4.87    0.76   0
  -5  13   0    5.58    0.78   0
   5  13   0    4.95    0.80   0
  -6 -13   0    2.36    0.79   0
   6  13   0    2.35    0.78   0
   6 -13   0    1.68    0.54   0
  -6  13   0    2.69    0.78   0
   6  13   0    2.62    0.79   0
  -7 -13   0   -0.01    0.56   0
   7  13   0    0.66    0.95   0
   7 -13   0    0.15    0.76   0
   7  13   0    2.06    0.96   0
  -7  13   0   -0.25    0.79   0
   8 -13   0    0.42    0.56   0
   8  13   0    0.41    0.95   0
   8  13   0    0.91    0.92   0
  -8 -13   0    0.21    0.75   0
  -8  13   0    0.88    0.56   0
   9  13   0    2.29    0.80   0
   9 -13   0    1.43    0.79   0
   9  13   0    1.33    0.77   0
  -9  13   0    0.60    0.81   0
  10 -13   0    5.19    0.83   0
  10  13   0    5.83    0.85   0
  10  13   0    5.37    0.88   0
 -10  13   0    5.78    0.86   0
  11 -13   0    5.60    0.84   0
 -11  13   0    7.07    0.86   0
  11  13   0    5.07    0.85   0
  11  13   0    5.24    0.86   0
 -12  13   0   -1.28    0.82   0
  12  13   0   -0.45    0.85   0
  12  13   0    0.23    0.84   0
  12 -13   0    0.87    0.85   0
  13  13   0    0.16    1.06   0
  13  13   0    0.74    0.84   0
  13 -13   0   -0.48    0.86   0
 -13  13   0    0.16    0.87   0
  14 -13   0    0.54    0.87   0
 -14  13   0    1.28    0.91   0
  14  13   0    0.08    0.89   0
  15  13   0    0.65    0.93   0
 -15  13   0    1.41    0.92   0
  15 -13   0    0.34    0.65   0
  16  13   0    0.01    0.99   0
 -16  13   0    0.32    0.98   0
  16 -13   0    1.27    0.94   0
 -17  13   0    1.34    1.01   0
 -17 -13   0   -0.65    1.00   0
  17 -13   0   -0.02    0.98   0
  17  13   0    1.79    1.26   0
  18  13   0   -1.05    1.08   0
 -18 -13   0    0.74    1.29   0
  18 -13   0    0.20    0.75   0
 -18  13   0   -0.74    0.74   0
  19  13   0    0.59    1.12   0
  19 -13   0    1.14    0.77   0
 -19 -13   0    0.23    1.09   0
 -19  13   0    0.33    1.12   0
   0  14   0   60.96    1.06   0
   0 -14   0   59.75    1.09   0
  -1 -14   0   34.39    0.94   0
   1  14   0   31.99    0.93   0
  -1  14   0   29.09    0.90   0
   1 -14   0   28.16    0.93   0
   1  14   0   32.62    1.13   0
   1 -14   0   32.33    0.95   0
  -2  14   0    6.52    0.79   0
   2  14   0    4.81    0.80   0
   2 -14   0    5.69    0.86   0
  -2 -14   0    6.89    0.83   0
   2  14   0    4.38    0.76   0
   2 -14   0    5.13    0.82   0
   3  14   0    2.99    0.82   0
  -3  14   0    2.91    0.75   0
  -3 -14   0    3.14    0.83   0
   3  14   0    2.64    0.80   0
   3 -14   0    3.86    0.82   0
   3 -14   0    4.13    0.75   0
   4 -14   0   12.11    0.89   0
  -4 -14   0   11.39    0.86   0
   4 -14   0    8.60    0.78   0
   4  14   0    8.47    0.87   0
   4  14   0   10.78    0.81   0
  -4  14   0   10.98    0.82   0
   5 -14   0    3.20    0.74   0
   5  14   0    3.31    0.81   0
   5 -14   0    4.07    0.85   0
  -5  14   0    2.44    0.75   0
   5  14   0    2.58    0.76   0
  -5 -14   0    3.05    0.58   0
   6 -14   0   10.64    0.90   0
   6  14   0   10.01    0.82   0
   6  14   0   10.30    0.82   0
  -6 -14   0    9.51    0.61   0
   6 -14   0    8.74    0.85   0
  -6  14   0    8.96    0.85   0
   7 -14   0    0.59    0.80   0
   7 -14   0    0.34    0.84   0
   7  14   0    0.17    0.78   0
   7  14   0    0.39    0.76   0
  -7  14   0   -0.05    0.82   0
  -7 -14   0   -0.49    0.57   0
   8  14   0    5.42    0.87   0
  -8  14   0    4.98    0.56   0
  -8 -14   0    5.15    0.81   0
   8  14   0    4.88    0.77   0
   8 -14   0    4.12    0.59   0
   9 -14   0    0.23    0.55   0
  -9  14   0    1.60    0.57   0
   9  14   0    1.05    0.94   0
   9  14   0    1.03    0.82   0
 -10  14   0    1.84    0.87   0
  10 -14   0    0.96    0.86   0
  10  14   0    1.87    0.86   0
  10  14   0    0.85    0.84   0
  11 -14   0    1.18    0.85   0
  11  14   0    2.17    0.83   0
 -11  14   0    1.14    0.87   0
  11  14   0    1.47    0.83   0
  12  14   0    7.19    0.88   0
  12  14   0    5.27    0.91   0
 -12  14   0    6.19    0.93   0
  12 -14   0    7.62    0.89   0
  13 -14   0   -0.74    0.87   0
 -13  14   0    1.19    0.92   0
  13  14   0   -0.15    0.91   0
  13  14   0    0.07    0.90   0
  14  14   0    0.54    0.93   0
  14  14   0   -0.01    0.94   0
  14 -14   0    0.36    0.94   0
 -14  14   0    0.31    0.95   0
  15 -14   0   -0.49    0.95   0
 -15  14   0    1.60    0.98   0
  15  14   0   -0.02    0.94   0
  15  14   0    0.09    0.95   0
 -16  14   0   -0.57    0.99   0
  16  14   0   -0.12    0.99   0
  16 -14   0   -1.01    0.96   0
  16  14   0    1.23    1.01   0
 -17  14   0    0.24    1.05   0
  17  14   0    0.32    1.07   0
  17  14   0    0.68    1.07   0
  17 -14   0    1.95    1.02   0
  18  14   0    0.49    1.13   0
 -18  14   0   -0.01    1.12   0
  18 -14   0   -0.23    1.10   0
  19 -14   0   -0.93    1.17   0
   1 -15   0   -0.20    0.83   0
  -1  15   0    0.45    0.76   0
   1  15   0    0.35    0.76   0
   1  15   0    0.52    0.79   0
  -1 -15   0   -0.30    0.79   0
   2  15   0   13.01    1.03   0
   2 -15   0   15.45    0.88   0
   2  15   0   13.52    0.84   0
  -2  15   0   15.13    0.85   0
  -2 -15   0   16.39    0.87   0
   2 -15   0   13.76    0.84   0
   3 -15   0    1.57    0.77   0
   3  15   0    0.85    0.79   0
  -3 -15   0    2.15    0.79   0
   3  15   0    1.82    0.79   0
  -3  15   0    1.95    0.81   0
   3 -15   0    2.16    0.83   0
   4 -15   0    2.67    0.83   0
   4 -15   0    2.25    0.78   0
   4  15   0    1.39    0.78   0
   4  15   0    1.43    0.78   0
  -4 -15   0    0.86    0.57   0
  -4  15   0    1.75    0.80   0
   5 -15   0    1.45    0.84   0
   5  15   0    0.80    0.77   0
  -5  15   0    1.00    0.77   0
   5  15   0    1.45    0.77   0
   5 -15   0    0.27    0.76   0
  -5 -15   0    0.58    0.78   0
  -6 -15   0   -0.11    0.81   0
   6  15   0    0.84    0.78   0
   6  15   0    0.43    0.79   0
   6 -15   0    0.44    0.75   0
   6 -15   0    1.61    0.55   0
  -6  15   0    1.98    0.77   0
  -7 -15   0    1.21    0.82   0
  -7  15   0    0.16    0.79   0
   7  15   0    0.34    0.78   0
   7 -15   0    0.48    0.80   0
   7 -15   0   -0.41    0.82   0
   7  15   0    0.05    0.74   0
   8 -15   0    2.57    0.86   0
   8  15   0    3.68    1.05   0
   8 -15   0    1.35    0.82   0
   8  15   0    2.28    0.81   0
  -8  15   0    2.13    0.81   0
  -8 -15   0    2.24    0.81   0
   9  15   0    0.71    0.82   0
   9 -15   0    0.17    0.85   0
   9  15   0    0.22    0.86   0
   9 -15   0    1.18    0.88   0
  -9  15   0    0.31    0.87   0
  10  15   0    1.99    0.85   0
  10 -15   0    3.73    0.89   0
 -10  15   0    1.53    0.88   0
  10  15   0    2.95    0.84   0
  10 -15   0    3.46    0.84   0
  11  15   0    3.47    0.90   0
 -11  15   0    2.96    0.90   0
  11 -15   0    2.43    0.90   0
  11  15   0    3.61    0.91   0
  12  15   0    1.74    1.09   0
  12 -15   0    1.58    0.93   0
  12  15   0    2.22    0.92   0
 -12  15   0    3.02    0.92   0
  13  15   0    1.18    1.16   0
 -13  15   0    0.51    0.93   0
  13  15   0    0.35    0.94   0
  13 -15   0    0.39    0.91   0
  14  15   0    1.54    1.18   0
  14 -15   0   -0.02    0.96   0
 -14  15   0    0.24    0.98   0
  14  15   0    0.83    0.97   0
  15  15   0   -0.28    0.98   0
  15 -15   0   -0.95    0.98   0
 -15  15   0    2.71    0.99   0
  15  15   0    0.31    1.01   0
  16  15   0    1.65    1.06   0
 -16  15   0    0.82    1.05   0
  16  15   0    1.98    1.31   0
  16 -15   0    0.61    0.76   0
 -17  15   0    0.55    1.13   0
  17  15   0    0.52    1.38   0
  17  15   0    1.06    1.09   0
  17 -15   0    0.50    1.09   0
  18 -15   0    0.10    1.21   0
  18  15   0   -0.25    1.19   0
  18 -15   0   -0.16    1.15   0
   0  16   0    3.06    0.81   0
   0 -16   0    5.36    0.84   0
   0  16   0    3.16    0.81   0
  -1  16   0    1.57    0.81   0
   1  16   0    1.56    1.02   0
   1  16   0    2.15    0.79   0
   1 -16   0    2.31    0.83   0
  -1 -16   0    1.45    0.84   0
  -2 -16   0    1.54    0.57   0
   2 -16   0    1.30    0.87   0
   2  16   0    1.02    0.84   0
  -2  16   0    1.84    0.87   0
   2 -16   0    1.02    0.58   0
   2  16   0    1.72    0.81   0
   3  16   0    3.58    0.85   0
   3 -16   0    4.12    0.85   0
  -3 -16   0    3.45    0.84   0
   3  16   0    3.01    0.79   0
   3 -16   0    2.82    0.85   0
  -3  16   0    4.54    0.83   0
   4  16   0    1.22    0.80   0
   4  16   0    1.34    0.83   0
   4 -16   0    2.54    0.82   0
  -4 -16   0    1.48    0.81   0
   4 -16   0    1.17    0.82   0
  -4  16   0    0.73    0.85   0
  -5  16   0    2.71    0.84   0
   5 -16   0    0.67    0.88   0
   5  16   0    0.97    0.82   0
  -5 -16   0    0.66    0.85   0
   5  16   0    0.37    0.82   0
   5 -16   0    0.58    0.57   0
   6  16   0    4.41    0.86   0
   6 -16   0    2.04    0.60   0
  -6 -16   0    4.07    0.85   0
   6 -16   0    2.33    0.82   0
  -6  16   0    3.27    0.88   0
   6  16   0    2.81    0.89   0
   7  16   0    6.25    0.85   0
  -7 -16   0    5.13    0.81   0
   7 -16   0    5.42    0.86   0
   7  16   0    5.48    0.85   0
   7 -16   0    5.72    0.64   0
  -7  16   0    4.97    0.86   0
   8  16   0    0.11    0.84   0
  -8 -16   0    0.81    0.85   0
   8 -16   0    0.04    0.82   0
   8 -16   0    0.60    0.59   0
   8  16   0   -0.08    1.08   0
  -8  16   0   -0.22    0.84   0
   9  16   0    0.47    0.86   0
   9  16   0   -0.21    0.86   0
   9 -16   0    0.11    0.88   0
   9 -16   0    1.02    0.83   0
  -9  16   0   -0.64    0.87   0
  10 -16   0    0.72    0.85   0
  10 -16   0    0.92    0.92   0
 -10  16   0    0.06    0.63   0
  10  16   0   -0.30    0.88   0
  10  16   0    0.53    0.90   0
  11 -16   0   -0.44    0.92   0
  11  16   0    1.14    0.95   0
  11 -16   0    0.06    0.92   0
 -11  16   0    1.85    0.92   0
  11  16   0    1.50    0.91   0
  12 -16   0    2.19    0.97   0
  12  16   0    1.77    0.96   0
 -12  16   0    1.59    0.96   0
  12 -16   0    1.04    0.93   0
  12  16   0    2.15    0.95   0
  13  16   0    1.16    0.96   0
  13  16   0    0.78    1.00   0
  13 -16   0    1.08    0.99   0
 -13  16   0    1.65    1.00   0
  13 -16   0    1.29    0.97   0
  14 -16   0    1.34    1.00   0
  14  16   0    0.96    1.26   0
  14 -16   0    1.16    1.03   0
 -14  16   0    2.05    1.02   0
  14  16   0    0.79    1.06   0
 -15  16   0    0.43    1.04   0
  15  16   0    0.29    1.06   0
  15 -16   0   -0.36    1.04   0
  15  16   0   -0.75    1.29   0
  15 -16   0    0.15    1.03   0
 -16  16   0   -0.59    1.11   0
  16  16   0    0.04    1.14   0
  16 -16   0    1.66    1.09   0
  16 -16   0   -1.25    1.37   0
  16  16   0    0.29    1.13   0
  17 -16   0    0.60    1.16   0
   1  17   0    1.53    0.83   0
  -1  17   0   -0.30    0.87   0
   1 -17   0   -0.38    0.88   0
  -1  17   0    1.04    0.85   0
  -1 -17   0   -1.12    0.83   0
   1  17   0   -0.13    0.83   0
  -2 -17   0    1.67    0.86   0
   2 -17   0   -0.60    0.89   0
   2  17   0    1.38    0.86   0
  -2  17   0    2.63    0.83   0
   2  17   0    1.62    0.83   0
   3 -17   0    3.51    0.88   0
  -3  17   0    2.18    0.88   0
   3 -17   0    2.18    0.89   0
   3  17   0    2.44    0.86   0
   3  17   0    2.87    0.85   0
  -3 -17   0    1.76    0.90   0
  -4  17   0    2.62    0.88   0
   4  17   0    1.66    0.85   0
   4 -17   0    0.09    0.89   0
   4 -17   0    3.61    0.83   0
  -4 -17   0    1.56    0.88   0
   4  17   0    1.26    1.07   0
   5 -17   0    0.99    0.89   0
   5  17   0    0.01    0.87   0
  -5 -17   0    0.86    0.85   0
  -5  17   0    0.54    0.84   0
   5 -17   0    1.50    0.86   0
   5  17   0    1.13    0.82   0
   6 -17   0   -0.70    0.90   0
   6  17   0    1.02    0.86   0
   6 -17   0    1.69    0.65   0
   6  17   0    1.24    0.89   0
  -6  17   0   -0.18    0.85   0
  -6 -17   0    0.09    0.83   0
  -7  17   0    0.37    0.88   0
   7  17   0    2.07    1.05   0
   7 -17   0    1.75    0.88   0
  -7 -17   0    0.52    0.87   0
   7 -17   0    0.15    0.87   0
   7  17   0    0.60    0.88   0
  -8  17   0    0.90    0.67   0
   8 -17   0    0.18    0.93   0
   8  17   0   -0.14    0.89   0
   8 -17   0    0.83    0.88   0
   8  17   0    0.74    0.90   0
  -8 -17   0    0.20    0.88   0
   9 -17   0   -0.41    0.85   0
   9  17   0    1.81    0.93   0
  -9  17   0    0.22    0.95   0
   9  17   0    1.48    0.94   0
   9 -17   0   -0.85    0.92   0
  10 -17   0    0.56    0.96   0
  10  17   0    0.79    0.97   0
  10 -17   0    0.35    0.94   0
 -10  17   0    1.88    0.93   0
  10  17   0    0.47    0.93   0
 -11  17   0   -0.44    0.95   0
  11 -17   0    1.16    0.99   0
  11  17   0    0.26    0.98   0
  11  17   0    0.97    0.94   0
  11 -17   0    0.66    1.04   0
  12 -17   0    0.41    1.01   0
  12  17   0   -0.20    0.99   0
  12  17   0    0.09    0.98   0
 -12  17   0    0.40    0.98   0
  12 -17   0    0.37    0.71   0
  13 -17   0    0.67    1.06   0
  13  17   0    0.03    1.04   0
  13 -17   0    0.24    0.97   0
 -13  17   0    0.28    1.01   0
  13  17   0   -0.17    1.03   0
 -14  17   0    0.01    1.04   0
  14 -17   0   -0.15    0.73   0
  14 -17   0    0.25    1.11   0
  14  17   0    1.02    1.08   0
  14  17   0    0.84    1.33   0
 -15  17   0    0.04    1.10   0
  15 -17   0   -0.16    1.19   0
  15  17   0    1.05    1.12   0
  15  17   0    0.38    1.11   0
  15 -17   0    0.57    1.10   0
  16 -17   0    0.39    1.14   0
   0  18   0    0.52    0.85   0
   0 -18   0    0.54    0.89   0
   0  18   0   -0.03    0.87   0
   1 -18   0    2.79    0.63   0
  -1 -18   0    0.84    0.90   0
   1  18   0    2.70    0.89   0
  -1  18   0    3.07    0.90   0
   1  18   0    3.04    0.89   0
  -1  18   0    1.88    0.89   0
   2 -18   0   -0.38    0.89   0
   2  18   0    0.71    0.87   0
  -2 -18   0    0.16    0.89   0
  -2  18   0   -0.36    0.88   0
   2  18   0    0.57    0.91   0
   3 -18   0    0.83    0.87   0
   3  18   0    0.76    1.09   0
  -3 -18   0    0.91    0.89   0
   3 -18   0    1.66    0.91   0
  -3  18   0    0.31    0.92   0
   3  18   0    0.74    0.88   0
   4  18   0    1.31    1.07   0
   4 -18   0    1.41    0.89   0
  -4 -18   0    0.27    0.91   0
  -4  18   0    1.36    0.97   0
   4  18   0    0.52    0.90   0
   4 -18   0    0.01    0.87   0
  -5 -18   0   -0.68    0.62   0
  -5  18   0   -0.17    0.93   0
   5 -18   0   -0.10    0.91   0
   5  18   0    0.63    0.94   0
   5 -18   0   -0.17    0.89   0
   5  18   0    0.12    0.89   0
   6  18   0    4.99    0.94   0
   6 -18   0    2.97    0.90   0
  -6 -18   0    3.92    0.92   0
   6  18   0    4.19    0.91   0
   6 -18   0    4.08    0.96   0
  -6  18   0    6.46    0.92   0
   7 -18   0    2.06    0.96   0
   7 -18   0    1.17    0.92   0
   7  18   0    2.03    0.95   0
  -7 -18   0    2.26    0.95   0
   7  18   0    3.09    0.94   0
  -7  18   0    2.65    0.68   0
  -8 -18   0    1.36    0.91   0
   8 -18   0    1.45    0.93   0
   8  18   0    2.54    0.96   0
   8 -18   0    2.41    0.96   0
  -8  18   0    3.65    0.96   0
   8  18   0    2.39    1.20   0
   9 -18   0    2.96    0.96   0
   9  18   0    5.02    0.99   0
  -9  18   0    5.10    1.00   0
   9  18   0    2.71    1.00   0
   9 -18   0    1.75    0.95   0
  10 -18   0   -1.15    0.99   0
 -10  18   0    0.55    1.01   0
  10  18   0    1.72    1.00   0
  10  18   0    1.33    1.19   0
  10 -18   0    1.01    1.02   0
  11  18   0    0.15    1.03   0
 -11  18   0    1.49    1.02   0
  11 -18   0    1.04    1.01   0
  11  18   0   -0.36    1.03   0
  11 -18   0    0.20    1.04   0
  12 -18   0    1.88    1.09   0
  12  18   0    1.61    1.07   0
  12  18   0    1.35    1.04   0
 -12  18   0    1.82    1.07   0
  12 -18   0    1.34    1.06   0
  13  18   0    0.54    1.34   0
  13  18   0    0.53    1.10   0
  13 -18   0    0.29    1.13   0
  13 -18   0   -0.91    1.06   0
 -13  18   0   -0.35    1.13   0
  14 -18   0   -0.14    1.11   0
  14 -18   0    0.03    1.17   0
 -14  18   0    0.82    1.17   0
  14  18   0    0.83    1.15   0
  14  18   0   -0.47    1.42   0
   1  19   0    0.61    0.93   0
  -1 -19   0   -0.38    0.65   0
   1 -19   0    1.00    0.94   0
   1  19   0    2.27    1.13   0
  -1  19   0    0.24    0.95   0
  -1  19   0   -0.09    0.94   0
   2  19   0    0.77    0.92   0
  -2  19   0   -0.11    0.99   0
  -2 -19   0    0.88    0.89   0
  -2  19   0   -0.30    0.97   0
   2 -19   0   -0.02    0.65   0
   2  19   0    0.38    0.92   0
  -3  19   0    0.84    0.96   0
   3 -19   0    0.50    0.92   0
   3  19   0    0.58    0.97   0
   3  19   0    1.03    0.96   0
  -3 -19   0   -0.10    0.94   0
  -4 -19   0    0.68    0.93   0
   4  19   0    0.63    0.94   0
   4 -19   0    0.86    0.93   0
   4  19   0    0.51    0.91   0
  -4  19   0    1.59    0.93   0
   4 -19   0    2.04    0.94   0
  -5 -19   0   -0.26    0.65   0
   5 -19   0    0.69    0.91   0
   5  19   0    0.48    1.17   0
   5 -19   0    1.21    0.93   0
   5  19   0   -0.23    0.99   0
  -5  19   0    1.26    0.98   0
   6 -19   0    0.52    0.93   0
  -6  19   0    2.37    0.96   0
  -6 -19   0    1.88    0.95   0
   6  19   0    1.73    0.96   0
   6 -19   0    1.56    0.96   0
   6  19   0    1.98    0.96   0
  -7  19   0    1.40    1.04   0
   7 -19   0    1.70    0.99   0
  -7 -19   0    2.04    0.98   0
   7  19   0    2.27    0.96   0
   7 -19   0    0.56    0.99   0
   7  19   0    1.90    0.98   0
   8 -19   0    1.33    0.98   0
  -8 -19   0    1.18    1.01   0
   8  19   0    1.74    1.21   0
   8 -19   0    0.11    1.02   0
  -8  19   0    2.60    1.04   0
   8  19   0    1.28    1.03   0
   9 -19   0   -0.50    1.04   0
  -9  19   0   -0.50    1.02   0
   9  19   0    0.58    1.25   0
   9 -19   0   -0.32    0.71   0
   9  19   0    0.59    1.04   0
  10  19   0   -0.44    1.27   0
 -10  19   0    1.93    1.06   0
  10  19   0    1.08    1.06   0
  10 -19   0   -0.11    1.07   0
  10 -19   0    1.20    1.07   0
  11 -19   0   -0.50    1.13   0
  11  19   0    0.11    1.09   0
  11  19   0   -0.73    1.07   0
  11 -19   0    0.74    1.15   0
 -11  19   0    0.52    1.09   0
 -12  19   0   -1.67    1.14   0
  12 -19   0    0.38    1.15   0
  12  19   0    0.44    1.16   0
  12 -19   0    0.21    1.09   0
  12  19   0    0.40    1.16   0
  13 -19   0    1.08    1.14   0
   0 -20   0    1.10    0.97   0
   0  20   0    0.66    0.98   0
   0  20   0   -0.24    0.95   0
  -1  20   0    0.78    0.99   0
   1  20   0    0.35    0.98   0
   1 -20   0   -0.13    0.99   0
   1  20   0    0.77    0.98   0
  -1  20   0    0.70    1.04   0
  -1 -20   0   -0.35    0.98   0
  -2  20   0   -0.13    1.03   0
   2 -20   0    0.30    0.98   0
   2  20   0    1.08    1.03   0
  -2 -20   0    3.52    0.98   0
   2  20   0    2.04    0.98   0
  -2  20   0    2.47    0.98   0
  -3  20   0    0.92    0.98   0
   3  20   0    1.32    0.98   0
  -3  20   0    1.68    1.03   0
   3  20   0    0.77    1.01   0
  -3 -20   0    0.47    0.67   0
   3 -20   0   -0.54    1.00   0
   4 -20   0    1.61    0.99   0
  -4  20   0    0.25    1.04   0
  -4 -20   0   -0.06    0.69   0
   4  20   0    0.94    1.23   0
   4  20   0    0.38    1.00   0
  -5 -20   0   -0.32    0.71   0
   5 -20   0    0.32    0.71   0
   5  20   0    0.78    1.00   0
   5 -20   0    0.23    1.00   0
   5  20   0    0.28    1.02   0
  -5  20   0   -0.19    1.27   0
   6  20   0    2.25    1.03   0
  -6 -20   0    2.17    1.02   0
   6 -20   0    0.34    0.73   0
   6 -20   0    0.20    1.02   0
  -6  20   0    1.47    1.05   0
   6  20   0    1.82    1.02   0
   7  20   0    1.04    1.24   0
   7 -20   0   -0.09    1.03   0
  -7 -20   0    1.85    1.04   0
   7  20   0    0.17    1.05   0
   7 -20   0    1.60    1.00   0
  -7  20   0    0.34    1.04   0
  -8  20   0    4.33    1.11   0
   8 -20   0   -0.95    1.06   0
   8 -20   0    2.60    1.08   0
   8  20   0    1.82    1.10   0
   8  20   0    6.43    1.10   0
   9  20   0    0.53    1.12   0
  -9  20   0    1.86    1.13   0
   9 -20   0   -0.26    1.09   0
   9 -20   0    1.03    1.06   0
   9  20   0    1.36    1.09   0
  10 -20   0    0.30    0.79   0
  10 -20   0   -0.07    1.13   0
 -10  20   0   -0.30    1.17   0
  10  20   0    0.93    1.40   0
  10  20   0    1.05    1.14   0
  11 -20   0   -0.21    1.08   0
  11 -20   0    0.19    1.16   0
  -1 -21   0    0.92    1.05   0
  -1  21   0    0.13    1.07   0
   1  21   0    1.00    1.08   0
   1 -21   0   -0.01    1.06   0
  -1  21   0    0.42    1.08   0
   1  21   0   -0.19    1.03   0
   2  21   0    0.10    1.27   0
  -2  21   0    0.56    1.09   0
   2  21   0   -0.12    1.05   0
   2 -21   0    1.35    1.03   0
  -2  21   0    1.07    1.04   0
  -2 -21   0   -0.71    1.08   0
   3  21   0    0.19    1.02   0
   3 -21   0    0.18    1.08   0
  -3  21   0    0.08    1.09   0
  -3  21   0   -0.07    1.06   0
  -3 -21   0    1.02    1.03   0
   3  21   0    0.67    1.09   0
  -4  21   0    0.03    1.34   0
  -4 -21   0    0.42    1.04   0
  -4  21   0   -0.03    1.04   0
   4  21   0   -0.31    1.31   0
   4 -21   0    0.37    0.72   0
   4  21   0    1.36    1.06   0
  -5 -21   0    0.29    1.03   0
  -5  21   0    0.18    1.07   0
   5  21   0    1.24    1.10   0
   5  21   0   -0.10    1.09   0
   5 -21   0   -0.27    1.07   0
  -6  21   0    0.96    1.11   0
   6 -21   0    0.66    0.80   0
  -6 -21   0    0.53    1.10   0
   6  21   0    0.70    1.11   0
   6 -21   0    0.45    1.07   0
   6  21   0   -0.01    1.10   0
  -7 -21   0   -0.51    1.04   0
   7 -21   0    2.09    1.10   0
   7  21   0    2.82    1.15   0
  -7  21   0   -0.09    1.15   0
   7  21   0    1.59    1.39   0
   7 -21   0   -0.73    1.12   0
   8  21   0    0.31    1.16   0
   8 -21   0    1.23    1.15   0
   8 -21   0   -0.15    0.77   0
  -8  21   0    1.34    1.16   0
   8  21   0    0.37    1.16   0
   0  22   0    1.02    1.18   0
   0 -22   0    1.60    1.12   0
   0  22   0    0.65    1.14   0
   1  22   0    1.32    1.14   0
  -1 -22   0    0.21    1.10   0
   1  22   0    0.84    1.11   0
  -1  22   0    0.59    1.14   0
   1 -22   0    0.62    1.09   0
  -1  22   0    0.88    1.15   0
  -2  22   0    0.56    1.18   0
   2 -22   0   -0.26    1.13   0
   2  22   0    0.59    1.11   0
  -2 -22   0    0.24    0.81   0
   2  22   0    0.67    1.14   0
  -2  22   0    0.87    1.15   0
  -3  22   0    1.03    1.17   0
  -3  22   0   -0.31    1.12   0
   3  22   0   -0.20    1.38   0
   3  22   0    0.76    1.15   0
  -3 -22   0    0.02    1.13   0
   3 -22   0    0.07    0.80   0
   4 -22   0    0.19    1.11   0
   4  22   0    0.15    1.16   0
  -4  22   0    0.12    1.13   0
  -4 -22   0   -0.13    1.11   0
  -4  22   0   -0.06    1.17   0
   5 -22   0    0.54    1.13   0
  -5  22   0    1.64    1.17   0
  -5 -22   0    0.15    1.18   0
  24  -1  -1    0.43    0.79   0
 -24  -1   1    0.48    1.17   0
  24   1  -1    0.50    1.21   0
  23   1  -1   -0.06    2.01   0
 -23   1   1   -0.49    1.10   0
  23  -1  -1    0.62    1.07   0
  23  -1  -1    0.04    1.98   0
  23   1  -1    0.89    1.10   0
 -23  -1   1    0.98    1.12   0
  22  -1  -1    0.60    1.46   0
  22   1  -1    0.37    1.69   0
  22  -1  -1    0.27    1.02   0
 -22  -1   1    1.05    1.00   0
 -22   1   1    1.47    1.02   0
  22   1  -1   -0.44    1.01   0
  21   1  -1   -0.61    0.94   0
 -21  -1   1    0.02    0.96   0
 -21   1   1    0.58    0.96   0
  21  -1  -1    0.57    0.68   0
  21  -1  -1    0.76    1.41   0
  21   1  -1    0.53    1.44   0
 -20   1   1   -0.12    0.88   0
  20  -1  -1    0.84    1.31   0
  20  -1  -1   -0.18    0.90   0
  20   1  -1   -0.96    0.89   0
 -20  -1   1   -1.06    0.90   0
  20   1  -1    0.29    1.33   0
 -19  -1   1   -0.14    0.88   0
 -19   1   1    1.16    0.89   0
  19   1  -1   -0.40    0.93   0
  19   1  -1    0.12    1.35   0
  19  -1  -1   -0.42    0.86   0
  19  -1  -1    0.37    1.32   0
  18   1  -1    8.63    0.91   0
  18   1  -1    9.16    1.31   0
  18  -1  -1    9.05    0.91   0
 -18   1   1    8.92    0.90   0
 -18  -1   1    7.74    0.91   0
  17  -1  -1    1.22    0.82   0
 -17  -1   1    1.28    0.82   0
 -17   1   1    0.56    0.79   0
  17   1  -1    1.29    1.06   0
  17   1  -1    0.60    0.88   0
  16   1  -1    2.69    0.80   0
 -16  -1   1    2.70    0.81   0
  16  -1  -1    3.57    0.79   0
 -16   1   1    2.19    0.81   0
  16   1  -1    2.99    1.18   0
 -15  -1   1    1.79    0.79   0
  15  -1  -1    2.25    0.76   0
  15   1  -1    1.69    0.80   0
  15   1  -1    1.79    1.11   0
 -15   1   1    1.67    0.77   0
 -14   1   1    5.90    0.81   0
 -14  -1   1    6.04    0.79   0
  14  -1  -1    5.75    0.81   0
  14   1  -1    5.90    1.14   0
  14   1  -1    4.68    0.82   0
  13   1  -1    1.43    0.73   0
 -13   1   1    0.45    0.80   0
  13  -1  -1    0.12    0.76   0
  13   1  -1    0.69    0.92   0
 -13  -1   1    1.20    0.72   0
  12   1  -1   11.91    0.81   0
  12   1  -1   13.13    1.17   0
 -12   1   1   13.88    0.81   0
  12  -1  -1   12.55    0.85   0
 -12  -1   1   12.99    0.83   0
  11   1  -1   16.71    1.09   0
  11  -1  -1   17.53    0.84   0
 -11   1   1   17.75    0.85   0
  11   1  -1   19.22    0.85   0
 -11  -1   1   18.16    0.85   0
  10  -1  -1    8.90    0.83   0
  10   1  -1    8.18    0.85   0
 -10   1   1    7.22    0.81   0
 -10  -1   1    7.69    0.84   0
   9   1  -1    5.94    0.84   0
  -9   1   1    5.49    0.84   0
   9  -1  -1    5.82    0.82   0
  -9  -1   1    5.60    0.84   0
  -8   1   1   26.99    0.99   0
   8  -1  -1   27.98    0.99   0
   8   1  -1   27.97    1.03   0
  -8  -1   1   27.53    1.04   0
   8   1  -1   27.68    1.26   0
  -7  -1   1   80.39    1.38   0
   7  -1  -1   81.26    1.32   0
   7   1  -1   80.62    1.36   0
   7   1  -1   83.10    1.93   0
  -7   1   1   78.59    1.33   0
   6   1  -1    4.36    0.96   0
  -6   1   1    5.06    0.94   0
   6   1  -1    5.15    1.37   0
   6  -1  -1    5.30    0.92   0
  -6  -1   1    5.64    0.96   0
   5  -1  -1  112.44    1.67   0
  -5  -1   1  117.48    1.82   0
   5   1  -1  125.56    2.77   0
   5   1  -1  107.65    1.81   0
  -5   1   1  111.45    1.65   0
   4  -1  -1   36.17    1.35   0
   4   1  -1   40.80    2.27   0
  -4  -1   1   37.73    1.54   0
  -4   1   1   37.61    1.39   0
   4   1  -1   35.34    1.55   0
   3   1  -1  472.81    4.50   0
   3  -1  -1  474.80    6.75   0
  -3   1   1  539.30    3.80   0
   3  -1  -1  517.87    3.77   0
  -3  -1   1  497.63    6.35   0
  -3  -1   1  537.32    4.66   0
  -2  -1   1    5.59    2.20   0
   2   1  -1    4.91    1.92   0
  -2   1   1    5.85    1.97   0
   2  -1  -1    4.38    1.93   0
   2  -1  -1    4.90    1.49   0
  -2   1   1    5.88    1.45   0
   1  -1  -1  107.16    2.59   0
  -1   1   1  120.35    2.57   0
  -1   1   1  124.73    3.01   0
   0   1   1    9.04    1.84   0
   0   1  -1   10.83    2.70   0
   0  -1   1    9.02    2.73   0
   0   1   1    9.18    1.72   0
   1  -1   1    4.51    1.70   0
  -1   1  -1    5.13    1.68   0
   1   1   1    4.26    1.19   0
  -1  -1  -1    5.21    1.57   0
   2   1   1  404.43    3.54   0
  -2   1  -1  435.03    3.75   0
  -2  -1  -1  425.20    3.53   0
   2  -1   1  398.47    3.79   0
   3  -1   1  168.21    2.31   0
   3   1   1  165.33    2.22   0
  -3   1  -1  179.17    2.34   0
  -3  -1  -1  175.30    2.21   0
  -4  -1  -1  233.15    2.13   0
  -4   1  -1  234.29    2.27   0
   4   1   1  223.22    2.30   0
   4  -1   1  224.04    2.28   0
   5   1   1    0.98    1.10   0
  -5  -1  -1   -0.11    1.06   0
   5  -1   1    1.71    1.10   0
  -5   1  -1    1.32    1.12   0
  -6  -1  -1   72.61    1.19   0
   6  -1   1   69.70    1.17   0
   6   1   1   70.52    1.38   0
  -6   1  -1   71.74    1.38   0
  -7  -1  -1   79.09    1.32   0
   7   1   1   75.39    1.32   0
   7  -1   1   75.16    1.31   0
  -7   1  -1   78.13    1.31   0
   8   1   1    1.70    0.88   0
  -8  -1  -1    1.29    0.83   0
  -8   1  -1    0.36    0.86   0
   8  -1   1    0.55    0.88   0
  -9   1  -1   22.94    0.92   0
   9   1   1   24.56    0.93   0
  -9  -1  -1   25.49    0.92   0
   9  -1   1   23.41    0.90   0
 -10   1  -1    6.56    0.80   0
 -10  -1  -1    6.60    0.77   0
  10   1   1    8.03    0.79   0
  10  -1   1    6.14    0.78   0
  11   1   1   15.91    0.68   0
  11  -1   1   16.96    0.86   0
 -11   1  -1   15.58    0.67   0
 -11  -1  -1   15.57    0.86   0
 -12  -1  -1    2.07    0.78   0
  12   1   1    1.01    0.80   0
  12  -1   1    0.94    0.78   0
 -12   1  -1    0.99    0.77   0
 -13  -1  -1    4.93    0.79   0
  13  -1   1    5.11    0.57   0
  13   1   1    4.94    0.80   0
 -13   1  -1    5.14    0.79   0
  14   1   1    0.67    0.79   0
 -14  -1  -1   -0.17    0.76   0
 -14   1  -1   -0.06    0.77   0
  14  -1   1    0.91    0.74   0
  15   1   1   17.07    0.85   0
 -15   1  -1   17.13    0.89   0
 -15  -1  -1   16.13    0.85   0
  15  -1   1   17.13    0.87   0
  16   1   1    4.38    0.59   0
  16  -1   1    4.21    0.82   0
 -16  -1  -1    3.52    0.82   0
 -16   1  -1    4.57    0.82   0
  17  -1   1    9.22    0.84   0
 -17  -1  -1    8.50    0.84   0
  17   1   1    7.89    0.84   0
 -17   1  -1    8.07    0.62   0
 -18   1  -1    3.45    0.84   0
  18   1   1    2.31    0.83   0
 -18  -1  -1    1.79    0.89   0
  18  -1   1    1.24    0.84   0
  19  -1   1    1.89    0.87   0
 -19  -1  -1    1.31    0.88   0
 -19   1  -1    1.63    0.88   0
  19   1   1    1.08    0.86   0
 -20  -1  -1    0.92    0.91   0
 -20   1  -1    0.31    0.92   0
  20   1   1    0.96    0.92   0
  20  -1   1    0.25    0.89   0
  20   1   1    0.72    0.91   0
  21   1   1    0.06    0.88   0
 -21  -1  -1    0.59    0.91   0
  21   1   1   -0.59    1.21   0
 -21   1  -1    0.84    0.98   0
  21  -1   1   -0.17    0.95   0
 -22  -1  -1    2.79    1.02   0
  22   1   1    3.07    1.01   0
  22  -1   1    2.42    1.02   0
 -22   1  -1    2.64    1.02   0
  22   1   1    1.61    1.31   0
  23  -1   1    0.73    1.40   0
 -23   1  -1    0.55    1.06   0
  23   1   1    0.01    1.40   0
  23  -1   1   -0.27    1.04   0
  23   1   1   -0.47    1.13   0
 -23  -1  -1    0.24    1.11   0
  24   1   1    0.43    1.19   0
  24  -1   1    0.46    1.14   0
  24  -2  -1    0.34    1.20   0
  24   2  -1    0.42    1.20   0
  23  -2  -1   -0.63    1.06   0
  23   2  -1   -0.42    1.08   0
 -23  -2   1   -0.03    1.11   0
 -23   2   1   -0.27    1.10   0
  23  -2  -1   -0.26    1.99   0
 -22  -2   1    1.54    1.01   0
  22   2  -1   -0.38    1.03   0
  22  -2  -1    1.05    1.68   0
  22   2  -1    1.76    1.72   0
 -22   2   1    1.33    0.73   0
  22  -2  -1    0.13    1.01   0
  21   2  -1    2.47    0.99   0
  21   2  -1    2.83    1.30   0
  21  -2  -1    1.40    0.94   0
 -21   2   1    3.26    0.70   0
  21  -2  -1    2.79    1.44   0
 -21  -2   1    4.35    0.94   0
  20  -2  -1    1.56    1.34   0
  20   2  -1    0.96    0.90   0
 -20   2   1    1.49    0.91   0
 -20  -2   1    2.63    0.95   0
  20   2  -1    1.68    1.36   0
  20  -2  -1    2.58    0.92   0
  19   2  -1    1.92    0.89   0
 -19  -2   1    1.48    0.87   0
  19   2  -1    1.00    1.32   0
 -19   2   1    0.99    0.66   0
  19  -2  -1    0.55    0.87   0
  18  -2  -1    0.25    0.80   0
  18   2  -1    1.93    0.85   0
  18   2  -1    1.21    1.11   0
 -18  -2   1    0.34    0.89   0
 -18   2   1    2.37    0.62   0
  17   2  -1    2.68    0.82   0
  17   2  -1    2.56    1.09   0
 -17   2   1    2.30    0.82   0
 -17  -2   1    3.47    0.85   0
  17  -2  -1    2.36    0.79   0
  16   2  -1    2.41    1.06   0
  16  -2  -1    3.28    0.78   0
 -16   2   1    1.65    0.82   0
 -16  -2   1    2.72    0.78   0
  16   2  -1    2.05    0.81   0
 -15   2   1    4.03    0.83   0
 -15  -2   1    4.83    0.79   0
  15  -2  -1    4.45    0.80   0
  15   2  -1    4.17    0.79   0
  15   2  -1    4.65    0.98   0
  14   2  -1   12.79    0.87   0
 -14  -2   1   11.31    0.83   0
  14   2  -1   11.80    1.11   0
  14  -2  -1   12.73    0.83   0
 -14   2   1   13.04    0.83   0
 -13   2   1   31.65    0.96   0
  13   2  -1   31.52    0.95   0
  13   2  -1   31.55    1.19   0
 -13  -2   1   30.06    0.93   0
  13  -2  -1   31.36    0.95   0
  12   2  -1   16.92    0.85   0
 -12  -2   1   18.97    0.85   0
  12   2  -1   18.09    1.12   0
 -12   2   1   18.57    0.87   0
  12  -2  -1   17.67    0.88   0
 -11  -2   1   50.28    1.17   0
  11   2  -1   48.92    1.04   0
  11   2  -1   49.79    1.34   0
 -11   2   1   49.13    1.06   0
  11  -2  -1   49.69    1.03   0
 -10   2   1    9.20    0.83   0
  10  -2  -1    8.23    0.80   0
 -10  -2   1    8.84    0.87   0
  10   2  -1    8.21    0.86   0
  10   2  -1    9.47    1.02   0
   9   2  -1   41.75    1.11   0
  -9   2   1   40.57    1.03   0
  -9  -2   1   43.51    1.07   0
   9   2  -1   42.88    1.49   0
   9  -2  -1   41.03    1.00   0
   8   2  -1   51.79    1.17   0
   8   2  -1   56.12    1.47   0
  -8  -2   1   53.79    1.20   0
  -8   2   1   53.74    1.12   0
   8  -2  -1   53.15    1.09   0
   7   2  -1   17.08    1.18   0
  -7  -2   1   16.92    1.13   0
  -7   2   1   16.21    0.94   0
   7  -2  -1   17.08    0.94   0
   7   2  -1   16.06    0.98   0
   6   2  -1   -0.12    1.06   0
  -6  -2   1   -0.06    0.90   0
   6  -2  -1    0.24    0.85   0
  -6   2   1    0.05    0.85   0
   6   2  -1    0.66    1.10   0
   5   2  -1  743.92    4.13   0
  -5  -2   1  832.16    4.31   0
  -5   2   1  834.02    3.56   0
   5   2  -1  882.29    5.23   0
   5  -2  -1  810.61    3.57   0
   4   2  -1  206.46    2.86   0
   4  -2  -1  210.12    2.19   0
  -4  -2   1  223.39    2.79   0
  -4   2   1  218.42    2.17   0
  -4  -2   1  208.13    3.07   0
  -3  -2   1   71.21    2.26   0
   3  -2  -1   63.78    1.59   0
  -3   2   1   69.83    1.60   0
  -3  -2   1   67.59    2.29   0
   3   2  -1   64.46    2.29   0
   2  -2  -1  235.41    3.34   0
  -2   2   1  249.04    2.66   0
  -2  -2   1  261.47    4.71   0
   2  -2  -1  229.33    2.66   0
   2   2  -1  227.73    4.70   0
  -1   2   1  625.15    4.67   0
   1   2  -1  701.97    8.75   0
  -1   2   1  587.37    4.03   0
   1  -2  -1  563.01    4.73   0
   1  -2  -1  530.92    3.94   0
   0   2   1   12.30    1.45   0
   0   2  -1   14.32    2.08   0
   0   2   1   13.12    1.18   0
   0  -2  -1   12.06    1.60   0
   0  -2  -1   11.41    1.49   0
   0  -2   1   13.13    2.09   0
   1   2   1  366.00    3.10   0
   1   2   1  363.22    3.28   0
   1  -2   1  356.10    4.18   0
  -1  -2  -1  368.19    3.26   0
  -1   2  -1  383.77    3.98   0
   2   2   1   35.74    1.50   0
   2  -2   1   36.08    1.67   0
  -2   2  -1   38.17    1.67   0
  -2  -2  -1   37.59    1.48   0
   3  -2   1  196.88    2.33   0
  -3   2  -1  225.81    2.38   0
  -3  -2  -1  218.71    2.33   0
   3   2   1  214.96    2.34   0
   4   2   1   66.13    1.32   0
   4  -2   1   66.54    1.53   0
  -4  -2  -1   69.23    1.30   0
  -4   2  -1   69.74    1.31   0
   5   2   1   64.62    1.44   0
   5  -2   1   65.77    1.20   0
  -5  -2  -1   67.77    1.42   0
  -5   2  -1   69.44    1.46   0
   6   2   1  184.90    1.80   0
  -6   2  -1  184.08    1.76   0
  -6  -2  -1  186.00    1.78   0
   6  -2   1  181.54    1.76   0
   7  -2   1   19.59    1.02   0
   7   2   1   19.60    1.03   0
  -7   2  -1   20.45    0.80   0
  -7  -2  -1   19.82    1.00   0
   8  -2   1   16.56    0.93   0
  -8   2  -1   16.45    0.94   0
   8   2   1   14.97    0.91   0
  -8  -2  -1   15.76    0.90   0
   9   2   1   27.77    0.96   0
  -9   2  -1   26.09    0.94   0
  -9  -2  -1   28.66    0.94   0
   9  -2   1   25.99    0.93   0
 -10  -2  -1    0.88    0.57   0
 -10   2  -1    1.19    0.53   0
  10  -2   1    1.41    0.73   0
  10   2   1    0.97    0.79   0
 -11   2  -1    9.02    0.82   0
 -11  -2  -1    9.35    0.62   0
  11   2   1    8.58    0.85   0
  11  -2   1    8.57    0.82   0
  12  -2   1   12.30    0.86   0
  12   2   1   14.98    0.84   0
 -12  -2  -1   12.56    0.84   0
 -12   2  -1   13.06    0.84   0
 -13  -2  -1   20.05    0.87   0
  13   2   1   18.26    0.90   0
  13  -2   1   18.61    0.69   0
 -13   2  -1   20.83    0.90   0
  14  -2   1    1.13    0.52   0
 -14  -2  -1    0.85    0.54   0
 -14   2  -1    0.22    0.79   0
  14   2   1    0.20    0.78   0
  15  -2   1   10.11    0.84   0
 -15  -2  -1    9.45    0.82   0
  15   2   1    9.97    0.63   0
 -15   2  -1   10.80    0.86   0
  16   2   1   17.39    0.90   0
  16  -2   1   18.25    0.89   0
 -16  -2  -1   16.50    0.88   0
 -16   2  -1   17.24    0.91   0
  17  -2   1    5.51    0.83   0
  17   2   1    5.75    0.85   0
 -17  -2  -1    7.26    0.84   0
 -17   2  -1    7.56    0.87   0
 -18   2  -1    1.99    0.89   0
  18   2   1    1.23    0.81   0
  18   2   1    1.37    0.88   0
 -18  -2  -1   -0.15    0.91   0
  18  -2   1    0.41    0.61   0
  19   2   1   12.36    0.98   0
  19   2   1   11.68    0.89   0
 -19   2  -1   11.84    0.93   0
 -19  -2  -1   10.86    0.91   0
  19  -2   1   13.44    0.93   0
  20   2   1    0.15    1.09   0
 -20  -2  -1    0.53    0.87   0
 -20   2  -1    0.81    0.91   0
  20   2   1    1.02    0.66   0
  20  -2   1   -0.12    0.92   0
  21   2   1    1.43    0.99   0
  21  -2   1    1.17    0.95   0
 -21   2  -1    1.53    0.98   0
  21   2   1    1.13    0.98   0
 -21  -2  -1    2.68    0.97   0
  22  -2   1    0.05    1.00   0
  22   2   1   -0.09    1.29   0
 -22  -2  -1    1.27    1.05   0
  22   2   1    0.67    1.03   0
 -22   2  -1    0.27    1.02   0
 -23   2  -1    1.19    1.08   0
 -23  -2  -1    0.66    1.08   0
  23  -2   1    0.19    0.79   0
  23   2   1    0.79    1.07   0
  23   2   1    1.27    1.41   0
  24  -2   1    1.38    1.14   0
  24   2   1    0.33    1.13   0
  23   3  -1    0.39    1.16   0
 -23   3   1    1.53    1.13   0
  23  -3  -1    0.27    1.11   0
 -23  -3   1    1.11    1.13   0
  23  -3  -1    1.38    1.89   0
 -22  -3   1   -0.20    1.04   0
  22  -3  -1    0.50    1.67   0
 -22   3   1    1.11    1.01   0
  22  -3  -1    0.21    1.04   0
  22   3  -1    0.18    1.03   0
  22   3  -1    0.47    1.56   0
  21   3  -1   -0.34    1.05   0
 -21   3   1    0.22    0.95   0
  21  -3  -1    1.11    0.95   0
  21   3  -1    0.76    1.46   0
 -21  -3   1    0.72    1.03   0
 -20   3   1    0.99    0.95   0
 -20  -3   1    1.21    0.92   0
  20   3  -1    0.98    0.93   0
  20   3  -1    0.12    1.19   0
  20  -3  -1    0.55    0.93   0
 -19   3   1    0.48    0.87   0
  19  -3  -1    0.80    0.86   0
  19   3  -1    0.99    0.90   0
 -19  -3   1    2.08    0.91   0
  19   3  -1    0.67    1.15   0
 -18  -3   1    9.41    0.92   0
  18  -3  -1   10.93    0.87   0
  18   3  -1    8.94    1.17   0
 -18   3   1    8.11    0.89   0
  18   3  -1   10.19    0.92   0
 -17   3   1   10.34    0.85   0
  17   3  -1   11.23    1.14   0
  17  -3  -1   11.69    0.86   0
 -17  -3   1    9.83    0.86   0
  17   3  -1   10.47    0.92   0
  16   3  -1    4.96    1.20   0
  16  -3  -1    4.63    0.84   0
 -16   3   1    4.37    0.84   0
  16   3  -1    4.52    0.82   0
 -16  -3   1    5.20    0.82   0
  15   3  -1    1.08    1.06   0
 -15  -3   1    0.19    0.78   0
 -15   3   1    0.21    0.80   0
  15   3  -1    1.33    0.78   0
  15  -3  -1    0.04    0.79   0
  14   3  -1    9.40    1.08   0
 -14  -3   1    9.55    0.84   0
  14  -3  -1   11.01    0.82   0
  14   3  -1   10.59    1.03   0
 -14   3   1    9.48    0.83   0
  13  -3  -1    7.56    0.81   0
 -13  -3   1    6.47    0.79   0
  13   3  -1    5.16    0.81   0
 -13   3   1    6.71    0.82   0
  13   3  -1    6.69    1.02   0
  12  -3  -1   29.06    0.93   0
 -12  -3   1   31.10    1.06   0
 -12   3   1   27.95    0.95   0
  12   3  -1   30.67    1.03   0
  12   3  -1   28.04    0.96   0
 -11   3   1   15.28    0.82   0
  11   3  -1   17.06    1.00   0
 -11  -3   1   14.37    0.83   0
  11   3  -1   16.95    1.10   0
  11  -3  -1   14.07    0.84   0
  10   3  -1    0.55    0.79   0
 -10  -3   1    1.17    0.75   0
  10  -3  -1    0.95    0.74   0
 -10   3   1    1.68    0.77   0
  10   3  -1    0.30    0.76   0
  -9  -3   1    1.00    0.81   0
   9  -3  -1    1.20    0.76   0
  -9   3   1    1.10    0.79   0
   9   3  -1    1.02    0.81   0
   9   3  -1    1.18    0.95   0
   8  -3  -1  232.53    1.75   0
  -8   3   1  233.14    1.75   0
   8   3  -1  243.88    2.38   0
   8   3  -1  232.79    1.97   0
  -8  -3   1  237.49    2.00   0
  -7   3   1   20.36    0.94   0
   7  -3  -1   20.85    0.95   0
   7   3  -1   22.12    1.06   0
   7   3  -1   21.23    1.04   0
  -7  -3   1   21.90    1.02   0
   6   3  -1    0.13    0.83   0
  -6  -3   1    0.53    1.00   0
  -6   3   1    0.41    0.87   0
   6  -3  -1    0.49    0.84   0
   6   3  -1    0.56    1.08   0
   5   3  -1   53.18    1.45   0
  -5  -3   1   49.96    1.37   0
  -5   3   1   50.87    1.19   0
  -5  -3   1   47.19    1.54   0
   5  -3  -1   49.53    1.19   0
   5   3  -1   48.57    1.38   0
   4   3  -1    5.70    1.37   0
   4  -3  -1    5.41    1.05   0
  -4   3   1    4.65    0.79   0
  -4  -3   1    5.45    1.11   0
  -4  -3   1    5.53    1.14   0
  -3  -3   1   92.05    2.35   0
  -3  -3   1   88.26    2.11   0
  -3   3   1   89.71    1.59   0
   3  -3  -1   86.05    1.58   0
   3   3  -1   85.97    2.34   0
   2  -3  -1  126.24    1.87   0
   2   3  -1  123.66    2.92   0
  -2   3   1  132.70    1.90   0
   2  -3  -1  130.14    2.22   0
  -1   3   1  367.26    3.12   0
   1  -3  -1  316.91    2.75   0
  -1  -3   1  306.46    4.30   0
   1  -3  -1  338.31    3.08   0
  -1   3   1  334.45    2.77   0
   1   3  -1  355.26    4.38   0
   0   3   1 2120.28    6.58   0
   0  -3   1 2206.12    9.97   0
   0  -3  -1 2040.97    6.57   0
   0   3   1 2317.85    6.99   0
   0   3  -1 2451.96    9.81   0
   0  -3  -1 2155.25    6.89   0
   1   3   1   22.27    1.39   0
   1   3   1   19.84    1.32   0
  -1  -3  -1   21.04    1.36   0
  -1   3  -1   22.19    1.51   0
   1  -3   1   21.79    1.73   0
   2   3   1  126.38    1.94   0
  -2  -3  -1  133.99    1.92   0
  -2   3  -1  140.59    2.09   0
   2   3   1  138.63    1.90   0
   2  -3   1  131.48    2.07   0
   3   3   1   71.74    1.54   0
  -3   3  -1   73.87    1.57   0
   3   3   1   68.09    1.56   0
  -3  -3  -1   71.09    1.33   0
   3  -3   1   70.07    1.56   0
   4   3   1    3.93    1.07   0
  -4  -3  -1    3.14    1.01   0
  -4   3  -1    4.31    1.03   0
   4   3   1    4.56    0.96   0
   4  -3   1    3.20    1.00   0
   5   3   1   41.29    1.20   0
  -5  -3  -1   42.32    1.17   0
  -5   3  -1   41.42    1.16   0
   5  -3   1   40.49    0.97   0
   6  -3   1  161.09    1.64   0
  -6  -3  -1  158.00    1.67   0
  -6   3  -1  167.70    1.66   0
   6   3   1  160.62    1.67   0
   7   3   1  160.52    1.59   0
  -7   3  -1  158.24    1.55   0
  -7  -3  -1  153.73    1.44   0
   7  -3   1  156.36    1.55   0
   8  -3   1  100.86    1.28   0
  -8  -3  -1   98.86    1.16   0
  -8   3  -1  103.78    1.30   0
   8   3   1  100.15    1.32   0
  -9   3  -1    0.25    0.77   0
  -9  -3  -1   -0.65    0.79   0
   9   3   1   -0.34    0.80   0
   9  -3   1    0.03    0.74   0
 -10   3  -1   11.61    0.81   0
 -10  -3  -1   12.91    0.84   0
  10  -3   1   12.09    0.80   0
  10   3   1   13.80    0.87   0
  11  -3   1    7.63    0.84   0
  11   3   1    8.63    0.81   0
 -11   3  -1    9.55    0.84   0
 -11  -3  -1    8.92    0.80   0
  12  -3   1    3.99    0.79   0
 -12   3  -1    2.33    0.80   0
  12   3   1    3.24    0.80   0
 -12  -3  -1    1.95    0.79   0
  13  -3   1    4.90    0.82   0
 -13  -3  -1    4.47    0.82   0
 -13   3  -1    4.02    0.81   0
  13   3   1    4.13    0.60   0
  14  -3   1   36.75    0.92   0
 -14   3  -1   36.77    0.94   0
  14   3   1   35.62    0.94   0
 -14  -3  -1   35.45    0.93   0
 -15   3  -1   27.89    0.95   0
  15  -3   1   26.46    0.89   0
  15   3   1   23.56    0.94   0
  15   3   1   25.87    0.93   0
 -15  -3  -1   25.77    0.92   0
 -16   3  -1   11.19    0.88   0
  16   3   1   10.92    0.89   0
  16  -3   1   11.86    0.83   0
  16   3   1   10.51    0.86   0
 -16  -3  -1   11.16    0.85   0
  17   3   1    1.41    0.79   0
 -17  -3  -1    0.54    0.82   0
 -17   3  -1    0.62    0.84   0
  17  -3   1    1.46    0.81   0
  17   3   1    0.38    0.81   0
 -18   3  -1    4.13    0.88   0
  18  -3   1    7.07    0.88   0
  18   3   1    5.60    0.84   0
 -18  -3  -1    5.72    0.87   0
  18   3   1    4.50    1.05   0
 -19  -3  -1   -0.35    0.85   0
 -19   3  -1    0.29    0.89   0
  19  -3   1    0.45    0.91   0
  19   3   1   -0.10    1.10   0
  19   3   1   -0.02    0.86   0
  20   3   1   -0.17    0.94   0
  20  -3   1   -0.39    0.93   0
 -20  -3  -1   -0.67    0.93   0
 -20   3  -1   -0.56    0.96   0
  20   3   1   -0.17    1.16   0
 -21   3  -1    1.64    1.00   0
 -21  -3  -1    2.62    0.96   0
  21   3   1    3.12    0.94   0
  21  -3   1    1.90    0.98   0
  21   3   1    1.49    1.01   0
 -22   3  -1    2.62    1.08   0
  22   3   1    0.50    1.02   0
 -22  -3  -1    0.26    1.02   0
  22  -3   1    1.14    1.04   0
  22   3   1    0.90    1.35   0
 -23   3  -1    0.93    1.09   0
  23   3   1    0.73    1.07   0
  23  -3   1    1.34    1.08   0
 -23  -3  -1    0.10    1.07   0
  23   3   1    1.08    1.16   0
 -23   4   1    1.56    1.15   0
  23   4  -1    1.97    1.11   0
  23  -4  -1    0.94    1.86   0
 -23  -4   1    0.92    1.12   0
  23  -4  -1    0.65    1.13   0
  22   4  -1   -0.22    1.10   0
 -22   4   1    0.49    1.08   0
 -22  -4   1    0.01    1.06   0
  22  -4  -1    0.17    1.04   0
  21   4  -1    3.03    1.50   0
  21   4  -1    1.47    1.02   0
  21  -4  -1    2.51    1.00   0
 -21   4   1    3.38    0.72   0
 -21  -4   1    3.50    1.02   0
  20  -4  -1    0.39    0.67   0
  20   4  -1    0.74    1.22   0
  20   4  -1    0.88    0.93   0
 -20  -4   1    1.75    0.93   0
 -20   4   1    0.74    0.94   0
  19  -4  -1    1.00    0.86   0
  19   4  -1    0.34    0.87   0
 -19   4   1    0.43    0.89   0
 -19  -4   1    0.09    0.89   0
  19   4  -1    0.84    1.35   0
  18  -4  -1    2.31    0.83   0
  18   4  -1    1.11    1.11   0
 -18  -4   1    1.18    0.82   0
  18   4  -1    1.71    0.87   0
 -18   4   1    0.65    0.84   0
  17  -4  -1    1.27    0.55   0
 -17   4   1    0.87    0.84   0
  17   4  -1    0.19    0.85   0
  17   4  -1    0.82    1.11   0
 -17  -4   1    1.14    0.80   0
 -16   4   1    2.11    0.81   0
  16   4  -1    2.22    0.80   0
  16   4  -1    2.55    1.05   0
 -16  -4   1    2.38    0.82   0
  16  -4  -1    1.25    0.81   0
  15  -4  -1   17.10    0.85   0
  15   4  -1   16.33    0.90   0
 -15   4   1   14.82    0.90   0
 -15  -4   1   14.76    0.89   0
  15   4  -1   15.27    1.19   0
  14   4  -1    1.16    0.79   0
  14   4  -1    0.53    1.07   0
 -14  -4   1    1.53    0.77   0
  14  -4  -1    0.63    0.78   0
 -14   4   1    2.56    0.77   0
 -13   4   1   -0.43    0.55   0
  13  -4  -1   -0.05    0.75   0
  13   4  -1    0.92    0.76   0
  13   4  -1   -0.37    0.94   0
 -13  -4   1    0.14    0.73   0
  12  -4  -1   59.43    1.02   0
 -12  -4   1   61.12    1.14   0
 -12   4   1   57.76    1.06   0
  12   4  -1   61.74    1.07   0
  12   4  -1   59.97    1.23   0
 -11   4   1    1.75    0.81   0
 -11  -4   1    2.63    0.76   0
  11   4  -1    3.64    1.04   0
  11   4  -1    2.51    0.78   0
  11  -4  -1    2.58    0.76   0
  10   4  -1    6.97    1.02   0
  10   4  -1    6.40    0.82   0
  10  -4  -1    5.58    0.78   0
 -10   4   1    7.35    0.81   0
 -10  -4   1    6.07    0.98   0
   9   4  -1    8.21    0.86   0
  -9   4   1    8.37    0.77   0
  -9  -4   1    8.23    0.80   0
   9  -4  -1   10.57    0.81   0
   9   4  -1    9.08    0.87   0
  -8   4   1   23.31    0.74   0
   8   4  -1   24.13    1.00   0
   8  -4  -1   22.66    0.91   0
   8   4  -1   23.52    1.13   0
  -8  -4   1   22.62    0.96   0
   7   4  -1    2.09    0.90   0
   7  -4  -1    1.71    0.77   0
  -7  -4   1    2.24    0.84   0
  -7   4   1    1.60    0.84   0
   7   4  -1    1.79    0.85   0
   6   4  -1   41.09    1.17   0
  -6   4   1   37.41    1.07   0
   6   4  -1   41.23    1.19   0
  -6  -4   1   38.38    1.24   0
  -6  -4   1   40.50    1.14   0
   6  -4  -1   40.11    1.05   0
  -5  -4   1   29.74    1.10   0
   5   4  -1   29.70    1.16   0
  -5   4   1   29.62    1.07   0
   5  -4  -1   28.75    1.05   0
  -5  -4   1   31.08    1.13   0
  -4  -4   1  153.67    2.08   0
  -4  -4   1  152.30    2.29   0
   4  -4  -1  147.96    1.56   0
  -4   4   1  157.85    1.72   0
   4   4  -1  148.21    2.17   0
  -3  -4   1    4.56    1.09   0
   3  -4  -1    4.39    1.08   0
   3   4  -1    3.86    1.05   0
  -3   4   1    6.61    1.05   0
  -3  -4   1    4.15    1.05   0
   3  -4  -1    3.96    1.03   0
   2   4  -1  142.69    2.65   0
   2  -4  -1  154.18    2.01   0
   2   4  -1  145.30    2.48   0
  -2   4   1  152.83    1.86   0
   2  -4  -1  142.36    1.83   0
  -1   4   1   18.03    1.18   0
   1   4  -1   19.62    1.60   0
   1  -4  -1   19.16    1.28   0
  -1  -4   1   16.03    1.49   0
  -1   4   1   18.44    1.32   0
   1  -4  -1   17.94    1.16   0
   0  -4   1  299.44    3.14   0
   0   4  -1  328.63    3.21   0
   0   4   1  314.95    2.47   0
   0   4   1  337.11    2.62   0
   0  -4  -1  317.58    2.47   0
   0  -4  -1  290.82    2.48   0
   1  -4   1  235.30    2.69   0
   1   4   1  226.06    2.17   0
   1   4   1  242.83    2.29   0
  -1   4  -1  253.45    2.60   0
  -1  -4  -1  240.06    2.27   0
   1   4   1  250.67    2.14   0
  -2  -4  -1    2.69    0.81   0
   2  -4   1    3.14    0.98   0
  -2  -4  -1    3.31    1.05   0
  -2   4  -1    3.11    1.00   0
   2   4   1    3.08    1.17   0
   2   4   1    2.56    1.06   0
  -3   4  -1   13.05    1.03   0
   3   4   1   12.30    1.06   0
   3  -4   1   12.19    1.02   0
  -3  -4  -1   12.22    1.01   0
   3   4   1   12.54    1.12   0
   4   4   1    3.55    0.93   0
   4  -4   1    2.70    0.87   0
   4   4   1    2.90    0.95   0
  -4  -4  -1    2.37    0.92   0
  -4   4  -1    3.74    0.90   0
   5  -4   1   45.06    1.14   0
  -5  -4  -1   45.17    1.17   0
  -5   4  -1   47.25    1.16   0
   5   4   1   45.46    0.99   0
   5   4   1   44.52    1.14   0
   6   4   1  133.39    1.50   0
   6  -4   1  138.60    1.49   0
   6   4   1  139.53    1.54   0
  -6  -4  -1  136.66    1.51   0
  -6   4  -1  140.39    1.50   0
  -7  -4  -1   38.89    1.02   0
   7   4   1   39.05    1.03   0
   7   4   1   40.31    1.06   0
  -7   4  -1   40.70    1.03   0
   7  -4   1   38.81    0.86   0
   8   4   1   15.07    0.88   0
   8   4   1   13.20    0.87   0
  -8  -4  -1   15.38    0.85   0
  -8   4  -1   14.20    0.88   0
   8  -4   1   14.68    0.86   0
   9   4   1    2.61    0.77   0
   9   4   1    3.03    0.78   0
   9  -4   1    2.91    0.75   0
  -9   4  -1    3.41    0.78   0
  -9  -4  -1    3.59    0.75   0
  10   4   1    3.97    0.60   0
 -10   4  -1    4.19    0.80   0
  10  -4   1    5.58    0.81   0
 -10  -4  -1    6.08    0.77   0
  10   4   1    5.68    0.91   0
  11  -4   1   74.20    0.95   0
 -11  -4  -1   78.39    1.16   0
  11   4   1   76.34    1.16   0
 -11   4  -1   80.40    1.17   0
  11   4   1   77.89    1.18   0
  12  -4   1    4.45    0.80   0
  12   4   1    3.22    0.81   0
 -12  -4  -1    3.15    0.79   0
 -12   4  -1    2.68    0.63   0
  12   4   1    2.97    0.76   0
  13   4   1   23.40    0.90   0
  13   4   1   24.00    0.92   0
  13  -4   1   25.03    0.88   0
 -13  -4  -1   24.83    0.90   0
 -13   4  -1   26.76    0.69   0
  14  -4   1   15.21    0.85   0
  14   4   1   14.17    0.86   0
 -14  -4  -1   15.07    0.82   0
  14   4   1   14.44    0.83   0
 -14   4  -1   15.05    0.87   0
 -15  -4  -1    1.16    0.75   0
  15   4   1    0.93    0.57   0
 -15   4  -1    1.24    0.83   0
  15  -4   1    2.12    0.79   0
  15   4   1    1.69    0.75   0
  16  -4   1   -0.28    0.55   0
 -16   4  -1    0.89    0.80   0
 -16  -4  -1   -0.93    0.79   0
  16   4   1    0.70    0.78   0
  16   4   1    1.15    0.78   0
 -17  -4  -1    1.98    0.79   0
  17   4   1    0.03    0.80   0
  17   4   1    0.30    1.04   0
 -17   4  -1    0.64    0.84   0
  17  -4   1    0.23    0.83   0
 -18  -4  -1    4.17    0.85   0
 -18   4  -1    1.83    0.88   0
  18   4   1    3.50    0.86   0
  18   4   1    3.10    0.91   0
  18  -4   1    2.28    0.87   0
 -19  -4  -1    0.47    0.61   0
  19   4   1    0.46    1.11   0
  19   4   1    0.44    0.88   0
  19  -4   1    0.02    0.91   0
 -19   4  -1    0.83    0.64   0
  20   4   1    1.11    0.96   0
  20   4   1    3.68    1.17   0
 -20  -4  -1    3.43    0.99   0
 -20   4  -1    2.73    0.94   0
  20  -4   1    2.79    0.66   0
  21   4   1    2.69    0.97   0
  21   4   1    3.58    1.29   0
 -21  -4  -1    2.95    1.00   0
 -21   4  -1    2.63    1.03   0
  21  -4   1    3.66    0.99   0
  22   4   1    1.72    1.03   0
 -22  -4  -1    2.46    1.06   0
 -22   4  -1    1.74    1.01   0
  22   4   1    1.68    1.09   0
  22  -4   1    1.40    1.03   0
  23  -4   1    0.37    1.13   0
 -23  -4  -1    1.19    1.12   0
  23   4   1   -0.86    1.39   0
  23   4   1   -0.77    0.79   0
 -23   4  -1    0.46    1.13   0
 -23  -5   1    1.19    1.14   0
  23   5  -1   -0.74    1.16   0
  23  -5  -1    0.33    0.75   0
 -23   5   1   -0.11    1.12   0
 -22   5   1    0.22    1.10   0
  22  -5  -1   -0.03    1.08   0
  22   5  -1   -0.45    1.06   0
 -22  -5   1    0.71    1.04   0
  21  -5  -1   -0.74    0.97   0
  21   5  -1    0.44    1.01   0
 -21   5   1    0.80    1.00   0
 -21  -5   1    0.37    1.02   0
 -20   5   1    1.38    0.93   0
  20   5  -1    1.17    0.98   0
 -20  -5   1    0.77    0.97   0
  20  -5  -1    0.76    0.92   0
  20   5  -1    1.13    1.41   0
  19   5  -1    1.54    0.90   0
  19  -5  -1    1.63    0.90   0
  19   5  -1    3.03    1.22   0
 -19  -5   1    2.29    0.91   0
 -19   5   1    2.29    0.90   0
  18  -5  -1    0.80    0.83   0
  18   5  -1   -0.64    0.82   0
 -18   5   1    0.23    0.61   0
  18   5  -1   -0.49    1.14   0
 -18  -5   1    0.74    0.86   0
  17   5  -1    0.22    0.82   0
 -17  -5   1    0.70    0.85   0
 -17   5   1    1.61    0.85   0
  17  -5  -1    1.19    0.85   0
  17   5  -1   -0.40    1.12   0
  16   5  -1   12.15    1.12   0
  16   5  -1   11.23    0.87   0
 -16   5   1   12.73    0.87   0
 -16  -5   1   11.06    0.89   0
  16  -5  -1   10.80    0.86   0
  15  -5  -1    0.29    0.80   0
 -15  -5   1    0.27    0.78   0
  15   5  -1    0.01    0.81   0
  15   5  -1    0.99    1.02   0
 -15   5   1    0.31    0.81   0
 -14  -5   1    2.63    0.83   0
  14   5  -1    2.05    0.90   0
  14   5  -1    2.70    0.81   0
  14  -5  -1    2.21    0.80   0
 -14   5   1    2.60    0.79   0
 -13   5   1    3.66    0.80   0
 -13  -5   1    4.91    0.79   0
  13   5  -1    4.60    0.96   0
  13   5  -1    4.96    1.04   0
  13  -5  -1    4.99    0.75   0
  12  -5  -1   -0.15    0.53   0
  12   5  -1    1.34    0.77   0
  12   5  -1    0.80    0.82   0
 -12   5   1    1.02    0.76   0
 -12  -5   1    0.39    0.72   0
 -11   5   1   23.28    0.70   0
  11  -5  -1   21.55    0.86   0
  11   5  -1   22.23    0.93   0
  11   5  -1   23.52    1.17   0
 -11  -5   1   23.91    0.89   0
 -10  -5   1   12.67    0.84   0
 -10   5   1   10.27    0.85   0
  10   5  -1   12.76    1.12   0
  10  -5  -1   13.19    0.81   0
  10   5  -1   12.64    1.05   0
   9   5  -1    6.63    0.84   0
   9   5  -1    6.58    0.81   0
   9  -5  -1    6.97    0.74   0
  -9  -5   1    6.35    0.78   0
  -9   5   1    6.74    0.79   0
   8  -5  -1   11.50    0.64   0
   8   5  -1   11.54    0.88   0
  -8  -5   1   11.68    0.99   0
  -8   5   1   10.97    0.84   0
   8   5  -1   11.74    1.03   0
  -7   5   1  191.31    1.47   0
   7  -5  -1  195.14    1.58   0
   7   5  -1  190.89    1.89   0
   7   5  -1  201.36    1.85   0
  -7  -5   1  185.10    1.82   0
  -7  -5   1  193.63    1.90   0
  -6   5   1   17.60    0.92   0
   6  -5  -1   16.26    0.92   0
   6   5  -1   16.86    0.97   0
  -6  -5   1   16.65    0.91   0
  -6  -5   1   16.56    1.12   0
   5   5  -1   36.12    1.16   0
   5  -5  -1   33.52    1.05   0
  -5   5   1   34.40    1.06   0
  -5  -5   1   34.42    1.11   0
  -5  -5   1   34.17    1.27   0
  -4  -5   1   46.25    1.42   0
  -4   5   1   44.74    1.14   0
  -4  -5   1   45.65    1.20   0
   4   5  -1   44.29    1.41   0
   4  -5  -1   42.87    1.12   0
   3  -5  -1   59.38    1.25   0
   3   5  -1   56.59    1.54   0
   3   5  -1   62.14    1.63   0
  -3  -5   1   66.05    1.38   0
   3  -5  -1   66.99    1.41   0
  -3   5   1   62.30    1.29   0
   2   5  -1  156.81    2.38   0
   2  -5  -1  153.90    1.72   0
   2   5  -1  155.11    2.14   0
  -2   5   1  162.69    1.74   0
   2  -5  -1  169.92    1.86   0
   1  -5  -1   10.39    1.05   0
   1  -5  -1    8.73    1.02   0
  -1  -5   1    9.49    1.01   0
   1   5  -1   10.38    1.22   0
  -1   5   1    9.72    1.03   0
   0   5   1   38.45    1.06   0
   0  -5  -1   33.54    1.21   0
   0   5  -1   36.60    1.27   0
   0  -5  -1   35.36    1.27   0
   0   5   1   33.99    1.18   0
   0  -5   1   33.38    1.24   0
  -1  -5  -1   50.87    1.37   0
  -1   5  -1   54.03    1.33   0
   1   5   1   46.82    1.06   0
   1   5   1   51.96    1.28   0
   1  -5   1   48.72    1.33   0
   1   5   1   53.55    1.37   0
   2   5   1  104.23    1.58   0
   2   5   1   93.81    1.45   0
   2   5   1   99.90    1.52   0
  -2   5  -1  100.82    1.56   0
  -2  -5  -1  100.52    1.51   0
   2  -5   1   97.42    1.55   0
   3   5   1   64.89    1.14   0
  -3   5  -1   65.29    1.33   0
   3  -5   1   61.57    1.27   0
  -3  -5  -1   64.70    1.29   0
  -3  -5  -1   61.66    1.27   0
   3   5   1   61.86    1.26   0
   4  -5   1   62.60    1.24   0
   4   5   1   63.02    1.27   0
   4   5   1   64.63    1.28   0
  -4   5  -1   65.96    1.26   0
  -4  -5  -1   61.83    1.25   0
   5   5   1  172.97    1.65   0
  -5   5  -1  172.45    1.64   0
   5  -5   1  172.19    1.64   0
  -5  -5  -1  164.46    1.65   0
   5   5   1  170.14    1.55   0
   6  -5   1   72.28    1.18   0
   6   5   1   69.74    1.19   0
   6   5   1   73.63    1.21   0
  -6   5  -1   65.21    1.16   0
  -6  -5  -1   70.58    1.18   0
   7   5   1   19.38    0.90   0
   7  -5   1   19.53    0.89   0
  -7   5  -1   18.72    0.90   0
  -7  -5  -1   18.56    0.90   0
   7   5   1   18.99    0.91   0
  -8   5  -1   52.82    1.10   0
   8  -5   1   51.44    1.08   0
   8   5   1   52.60    1.09   0
   8   5   1   51.06    1.08   0
  -8  -5  -1   51.36    1.07   0
   9   5   1   28.72    0.94   0
   9   5   1   28.51    0.74   0
  -9   5  -1   28.96    0.92   0
  -9  -5  -1   26.24    0.88   0
   9  -5   1   29.88    0.91   0
  10   5   1   13.88    0.81   0
  10  -5   1   14.33    0.85   0
 -10   5  -1   13.12    0.87   0
 -10  -5  -1   13.59    0.80   0
  10   5   1   13.54    0.83   0
 -11  -5  -1    0.83    0.77   0
  11   5   1    1.53    0.71   0
  11   5   1    1.41    0.81   0
 -11   5  -1    1.12    0.79   0
  11  -5   1    0.66    0.75   0
  12  -5   1   37.60    0.94   0
 -12  -5  -1   37.42    0.99   0
 -12   5  -1   37.93    0.97   0
  12   5   1   38.24    1.00   0
  12   5   1   35.16    1.07   0
  13   5   1    2.25    0.80   0
 -13  -5  -1    1.29    0.78   0
  13  -5   1    0.55    0.75   0
  13   5   1    1.46    0.75   0
 -13   5  -1    1.88    0.53   0
  14   5   1    0.59    0.76   0
  14   5   1    1.17    0.79   0
 -14   5  -1   -0.21    0.81   0
 -14  -5  -1    0.35    0.77   0
  14  -5   1    0.37    0.79   0
  15  -5   1   11.32    0.84   0
 -15   5  -1    9.82    0.84   0
 -15  -5  -1    8.33    0.82   0
  15   5   1    8.80    0.82   0
  15   5   1    9.34    0.99   0
  16   5   1    6.30    0.87   0
 -16   5  -1    4.18    0.84   0
  16  -5   1    6.44    0.84   0
 -16  -5  -1    4.95    0.79   0
  16   5   1    6.62    1.01   0
  17   5   1    0.88    0.85   0
  17  -5   1    0.32    0.60   0
 -17   5  -1   -0.23    0.61   0
 -17  -5  -1    0.08    0.76   0
  17   5   1    1.03    0.85   0
 -18  -5  -1   -0.27    0.85   0
  18   5   1    0.33    0.85   0
 -18   5  -1    0.46    0.61   0
  18   5   1    0.01    0.81   0
  18  -5   1    0.51    0.86   0
 -19   5  -1    1.83    0.90   0
  19   5   1    0.23    0.91   0
  19   5   1    1.12    0.89   0
 -19  -5  -1    1.82    0.90   0
  19  -5   1    1.33    0.89   0
 -20   5  -1   -1.39    0.93   0
 -20  -5  -1    0.15    0.93   0
  20  -5   1    1.15    0.94   0
  20   5   1    0.20    0.95   0
  20   5   1    1.85    1.18   0
 -21   5  -1    0.23    1.00   0
  21   5   1    0.34    1.28   0
 -21  -5  -1    1.86    1.01   0
  21   5   1    0.82    0.98   0
  21  -5   1   -0.13    0.97   0
  22  -5   1    2.22    1.08   0
 -22   5  -1    3.68    1.08   0
  22   5   1    1.47    1.09   0
  22   5   1    2.52    1.36   0
 -22  -5  -1    2.36    1.08   0
 -23  -5  -1    1.69    1.13   0
  23   5   1    1.67    1.14   0
  23  -5   1    1.21    1.12   0
 -23   5  -1    1.29    1.13   0
  23   5   1    0.80    1.21   0
  23   6  -1    0.06    1.14   0
 -23   6   1   -0.20    1.14   0
  23  -6  -1    1.03    1.13   0
 -23  -6   1   -0.10    1.17   0
  22  -6  -1   -0.04    1.07   0
  22   6  -1    0.98    1.05   0
 -22   6   1    0.20    1.09   0
 -22  -6   1    0.48    1.14   0
  21  -6  -1    0.66    0.97   0
  21   6  -1    1.63    1.22   0
 -21   6   1    1.87    0.99   0
 -21  -6   1    2.71    1.03   0
 -20   6   1    1.06    0.96   0
  20  -6  -1   -0.01    0.67   0
  20   6  -1    0.23    0.95   0
 -20  -6   1    0.60    0.96   0
 -19  -6   1    0.50    0.91   0
 -19   6   1    0.40    0.92   0
  19   6  -1   -0.38    0.91   0
  19  -6  -1    0.19    0.90   0
  18   6  -1    0.93    0.89   0
  18  -6  -1    0.50    0.64   0
 -18  -6   1    0.56    0.88   0
 -18   6   1   -0.18    0.85   0
  18   6  -1    0.73    1.10   0
 -17  -6   1    0.92    1.03   0
  17   6  -1   -0.63    1.10   0
 -17   6   1   -0.42    0.88   0
  17  -6  -1    0.41    0.82   0
  17   6  -1   -0.31    0.82   0
  16   6  -1    2.94    0.90   0
  16   6  -1    2.41    0.82   0
  16  -6  -1    2.38    0.81   0
 -16   6   1    2.28    0.83   0
 -16  -6   1    2.21    0.81   0
  15   6  -1   11.91    1.09   0
  15  -6  -1   10.41    0.83   0
 -15  -6   1   10.68    0.85   0
  15   6  -1   11.73    0.87   0
 -15   6   1   11.23    0.85   0
  14   6  -1   20.51    0.89   0
 -14  -6   1   19.34    0.88   0
 -14   6   1   20.20    0.91   0
  14   6  -1   20.05    1.02   0
  14  -6  -1   20.57    0.89   0
  13   6  -1    4.81    0.86   0
  13   6  -1    4.60    0.83   0
 -13  -6   1    4.43    0.80   0
 -13   6   1    4.31    0.77   0
  13  -6  -1    3.71    0.55   0
  12   6  -1    1.11    0.78   0
 -12  -6   1    1.04    0.77   0
 -12   6   1    0.77    0.74   0
  12  -6  -1    0.63    0.73   0
  12   6  -1    1.29    0.82   0
  11   6  -1   -0.36    0.78   0
 -11  -6   1   -0.02    0.74   0
  11  -6  -1    0.60    0.75   0
 -11   6   1    0.31    0.78   0
  11   6  -1    0.33    0.85   0
  10   6  -1   14.42    0.92   0
  10   6  -1   14.35    0.89   0
  10  -6  -1   15.26    0.80   0
 -10   6   1   15.68    0.84   0
 -10  -6   1   15.36    1.01   0
   9   6  -1   14.95    0.93   0
   9   6  -1   13.62    0.87   0
  -9  -6   1   12.68    0.83   0
   9  -6  -1   15.07    0.81   0
  -9   6   1   13.29    0.85   0
   8   6  -1    3.25    0.78   0
   8  -6  -1    3.18    0.71   0
  -8  -6   1    2.06    0.75   0
  -8   6   1    2.58    0.75   0
   8   6  -1    3.41    0.84   0
   7  -6  -1    2.99    0.74   0
  -7  -6   1    3.02    0.76   0
  -7  -6   1    4.40    0.92   0
  -7   6   1    4.14    0.77   0
   7   6  -1    3.50    0.79   0
   6   6  -1   16.22    0.95   0
  -6  -6   1   15.64    1.09   0
   6  -6  -1   15.68    0.86   0
  -6  -6   1   16.71    0.91   0
  -6   6   1   16.13    0.89   0
   5  -6  -1   65.10    1.15   0
  -5  -6   1   68.15    1.25   0
  -5  -6   1   67.74    1.33   0
  -5   6   1   66.23    1.00   0
   5   6  -1   67.37    1.48   0
   4   6  -1    6.25    1.00   0
   4  -6  -1    5.72    0.89   0
  -4   6   1    6.11    0.90   0
  -4  -6   1    6.03    0.88   0
   3   6  -1  132.23    1.81   0
   3   6  -1  128.45    1.80   0
   3  -6  -1  124.78    1.49   0
  -3  -6   1  138.19    1.61   0
   3  -6  -1  139.90    1.64   0
  -3   6   1  138.26    1.51   0
   2   6  -1   15.49    0.96   0
  -2   6   1   16.64    0.98   0
   2  -6  -1   17.17    1.03   0
   2   6  -1   16.18    1.15   0
   2  -6  -1   15.54    0.94   0
   1   6  -1  125.20    1.72   0
   1  -6  -1  114.04    1.48   0
  -1   6   1  125.87    1.50   0
  -1  -6   1  112.96    1.78   0
   1  -6  -1  130.97    1.60   0
   0  -6  -1    9.77    0.94   0
   0  -6  -1   10.84    0.97   0
   0   6  -1   10.41    0.91   0
   0   6   1    9.74    0.70   0
   0  -6   1    9.64    0.90   0
   1   6   1    0.51    0.58   0
  -1   6  -1    0.64    0.84   0
   1   6   1    0.31    0.87   0
  -1  -6  -1    0.28    0.90   0
   1   6   1    0.61    0.70   0
   1  -6   1    0.20    0.81   0
  -2   6  -1    0.93    0.80   0
   2  -6   1    1.59    0.82   0
   2   6   1    0.59    0.81   0
   2   6   1    1.72    0.86   0
  -2  -6  -1    1.67    0.90   0
   2   6   1    1.37    0.97   0
   3   6   1   21.76    0.99   0
   3  -6   1   22.11    0.98   0
   3   6   1   23.73    1.05   0
  -3  -6  -1   22.79    0.99   0
  -3   6  -1   23.68    1.00   0
   4  -6   1  232.13    1.86   0
   4   6   1  227.69    1.87   0
  -4  -6  -1  233.14    1.79   0
   4   6   1  250.13    1.88   0
  -4   6  -1  241.89    1.85   0
  -4  -6  -1  233.53    1.87   0
   5   6   1   19.54    0.95   0
  -5  -6  -1   18.10    0.91   0
   5   6   1   19.33    0.92   0
  -5   6  -1   19.33    0.92   0
   5  -6   1   18.83    0.89   0
  -6  -6  -1   19.93    0.91   0
  -6   6  -1   20.72    0.91   0
   6   6   1   17.91    0.92   0
   6   6   1   20.31    0.93   0
   6  -6   1   19.33    0.69   0
   7  -6   1    4.34    0.83   0
   7   6   1    5.73    0.80   0
  -7  -6  -1    4.42    0.78   0
  -7   6  -1    3.48    0.83   0
   7   6   1    4.40    0.82   0
   8  -6   1   19.03    0.86   0
   8   6   1   17.62    0.85   0
  -8   6  -1   17.22    0.85   0
  -8  -6  -1   17.78    0.83   0
   8   6   1   17.34    0.87   0
   9   6   1   50.99    1.03   0
   9   6   1   50.04    1.01   0
   9  -6   1   50.09    0.85   0
  -9  -6  -1   49.46    0.98   0
  -9   6  -1   50.30    1.02   0
  10  -6   1   14.45    0.81   0
  10   6   1   13.21    0.82   0
  10   6   1   13.41    0.84   0
 -10  -6  -1   12.24    0.83   0
 -10   6  -1   13.32    0.85   0
 -11   6  -1    4.06    0.82   0
  11   6   1    5.10    0.75   0
 -11  -6  -1    4.46    0.78   0
  11   6   1    2.53    0.80   0
  11  -6   1    3.60    0.75   0
 -12  -6  -1    3.15    0.80   0
  12   6   1    3.26    0.78   0
 -12   6  -1    3.11    0.80   0
  12  -6   1    4.07    0.78   0
  12   6   1    2.73    0.82   0
  13   6   1   11.56    0.84   0
  13  -6   1    9.42    0.81   0
 -13   6  -1   11.12    0.85   0
 -13  -6  -1   12.54    0.83   0
  13   6   1   11.27    0.83   0
 -14  -6  -1    8.50    0.81   0
 -14   6  -1    8.00    0.84   0
  14  -6   1    9.64    0.82   0
  14   6   1    7.08    0.82   0
  14   6   1    6.75    0.84   0
 -15  -6  -1    3.83    0.82   0
 -15   6  -1    5.55    0.82   0
  15  -6   1    2.01    0.58   0
  15   6   1    3.18    0.84   0
  15   6   1    4.86    0.82   0
 -16   6  -1   -0.19    0.85   0
  16   6   1    0.69    0.79   0
  16   6   1    1.55    0.86   0
  16  -6   1    0.52    0.83   0
 -16  -6  -1    0.48    0.78   0
  17  -6   1   -0.57    0.58   0
 -17   6  -1    0.46    0.86   0
  17   6   1   -0.38    0.87   0
 -17  -6  -1   -0.20    0.83   0
  17   6   1    1.04    0.84   0
 -18  -6  -1    1.18    0.88   0
 -18   6  -1    0.08    0.90   0
  18  -6   1    0.56    0.84   0
  18   6   1    1.60    0.89   0
  18   6   1    1.27    0.88   0
  19   6   1    0.95    0.93   0
  19   6   1   -0.50    1.15   0
 -19   6  -1    0.28    0.92   0
 -19  -6  -1    0.55    0.90   0
  19  -6   1    0.94    0.89   0
  20  -6   1    2.81    0.99   0
  20   6   1    0.52    0.96   0
 -20  -6  -1    0.34    0.93   0
 -20   6  -1    1.66    1.01   0
  20   6   1    0.54    0.97   0
 -21   6  -1    1.17    1.04   0
  21   6   1    0.41    1.00   0
 -21  -6  -1    0.42    1.03   0
  21  -6   1    1.13    1.02   0
  21   6   1    0.05    1.07   0
 -22   6  -1    1.15    1.09   0
  22   6   1    1.24    1.14   0
  22  -6   1   -0.43    1.05   0
 -22  -6  -1    0.46    1.10   0
  22   6   1    0.17    1.10   0
 -23   6  -1    3.02    1.16   0
  23   6   1    1.50    1.25   0
  23  -6   1    1.23    1.15   0
  23   6   1    1.60    1.15   0
 -23  -6  -1    0.27    1.21   0
 -22  -7   1    0.08    1.11   0
  22  -7  -1    0.09    1.07   0
  22   7  -1   -0.09    1.08   0
 -22   7   1    0.90    1.06   0
 -21  -7   1    0.89    1.09   0
  21   7  -1    1.34    1.05   0
  21  -7  -1    0.33    0.73   0
 -21   7   1    1.07    1.06   0
 -20   7   1    0.49    0.97   0
  20   7  -1    0.28    1.01   0
  20  -7  -1    0.60    0.97   0
 -20  -7   1    0.69    0.98   0
  19   7  -1    0.89    0.93   0
 -19  -7   1    0.82    0.94   0
 -19   7   1    0.77    0.91   0
  19  -7  -1    0.06    0.64   0
  18  -7  -1    1.05    0.90   0
 -18   7   1    2.89    0.66   0
 -18  -7   1    2.57    1.09   0
  18   7  -1    2.59    0.91   0
  17  -7  -1    0.06    0.82   0
  17   7  -1    1.52    0.84   0
 -17   7   1    1.35    0.88   0
 -17  -7   1   -0.34    0.86   0
  16   7  -1    1.95    1.09   0
  16   7  -1    1.57    0.84   0
  16  -7  -1    2.11    0.84   0
 -16   7   1    2.37    0.84   0
 -16  -7   1    1.97    0.87   0
  15   7  -1   -0.20    0.83   0
  15  -7  -1    0.75    0.79   0
 -15  -7   1    0.45    0.95   0
  15   7  -1    0.01    0.78   0
 -15   7   1    0.15    0.81   0
  14   7  -1    2.75    1.00   0
 -14  -7   1    3.20    0.81   0
  14  -7  -1    3.60    0.81   0
  14   7  -1    3.64    0.82   0
 -14   7   1    3.52    0.82   0
 -13   7   1   20.91    0.89   0
  13   7  -1   23.85    1.14   0
  13  -7  -1   23.21    0.91   0
  13   7  -1   20.92    0.91   0
 -13  -7   1   20.21    0.86   0
 -12  -7   1    6.45    0.80   0
 -12   7   1    7.62    0.80   0
  12  -7  -1    6.78    0.57   0
  12   7  -1    6.17    0.83   0
  12   7  -1    5.97    0.85   0
  11  -7  -1   10.29    0.57   0
  11   7  -1   11.14    1.09   0
  11   7  -1   10.93    0.85   0
 -11  -7   1   11.04    0.99   0
 -11   7   1   10.86    0.80   0
  10  -7  -1   13.11    0.81   0
  10   7  -1   12.40    0.88   0
 -10   7   1   13.38    0.84   0
 -10  -7   1   14.53    0.85   0
   9   7  -1   15.46    0.90   0
  -9  -7   1   13.51    1.03   0
   9  -7  -1   13.28    0.81   0
  -9   7   1   14.20    0.85   0
   8  -7  -1    2.73    0.52   0
   8   7  -1    2.41    0.76   0
  -8   7   1    1.31    0.76   0
  -8  -7   1    1.90    0.70   0
  -8  -7   1    1.80    0.89   0
   7   7  -1   38.73    1.06   0
  -7  -7   1   35.96    1.00   0
  -7  -7   1   38.51    1.17   0
   7  -7  -1   38.30    0.91   0
  -7   7   1   39.42    0.96   0
  -6   7   1    9.34    0.77   0
  -6  -7   1    9.67    0.97   0
   6   7  -1    9.43    0.83   0
  -6  -7   1    9.87    0.85   0
   6  -7  -1    9.69    0.75   0
  -5   7   1   10.43    0.83   0
   5  -7  -1   11.33    0.80   0
   5   7  -1   10.85    0.97   0
  -5  -7   1   10.68    0.89   0
  -4  -7   1    0.10    0.84   0
   4  -7  -1    0.33    0.87   0
   4   7  -1    0.35    0.90   0
  -4   7   1   -0.20    0.79   0
   4   7  -1    0.30    0.77   0
   4  -7  -1   -0.49    0.77   0
  -3   7   1    9.31    0.84   0
   3  -7  -1    8.52    0.64   0
  -3  -7   1    8.98    0.90   0
   3  -7  -1    9.24    0.70   0
   3   7  -1    9.36    0.86   0
   3   7  -1    8.40    0.87   0
  -2  -7   1   90.89    1.34   0
   2  -7  -1   91.20    1.33   0
   2   7  -1   85.93    1.54   0
  -2   7   1   88.94    1.25   0
   2   7  -1   82.24    1.49   0
   2  -7  -1   78.95    1.23   0
   1  -7  -1   57.64    1.13   0
   1  -7  -1   65.92    1.24   0
  -1  -7   1   57.71    1.43   0
   1   7  -1   63.85    1.23   0
  -1   7   1   61.60    1.15   0
   0   7  -1   92.98    1.51   0
   0  -7  -1   90.97    1.16   0
   0  -7   1   83.84    1.37   0
   0   7   1   89.11    1.27   0
   0  -7  -1   86.48    1.28   0
   1   7   1  112.39    1.45   0
  -1  -7  -1  109.31    1.39   0
   1  -7   1   99.38    1.45   0
  -1   7  -1  108.49    1.46   0
   1   7   1  105.30    1.38   0
   1   7   1  103.07    1.32   0
   2  -7   1   51.44    1.15   0
  -2  -7  -1   52.43    1.17   0
   2   7   1   51.71    1.12   0
   2   7   1   47.58    1.07   0
   2   7   1   56.65    1.21   0
  -2   7  -1   53.08    1.16   0
   3   7   1   23.62    0.91   0
  -3   7  -1   26.75    0.96   0
  -3  -7  -1   26.55    0.99   0
   3  -7   1   25.16    0.95   0
   3   7   1   25.30    0.76   0
   3   7   1   27.40    1.04   0
  -4  -7  -1    2.11    0.75   0
   4   7   1    3.06    0.86   0
   4  -7   1    2.43    0.77   0
  -4   7  -1    2.52    0.80   0
   4   7   1    2.22    0.80   0
   5  -7   1    6.34    0.78   0
   5   7   1    7.78    0.64   0
   5   7   1    6.30    0.62   0
  -5  -7  -1    6.76    0.81   0
  -5   7  -1    7.70    0.82   0
  -5  -7  -1    7.13    0.81   0
  -6  -7  -1    2.76    0.78   0
   6   7   1    3.18    0.84   0
  -6   7  -1    3.50    0.78   0
   6   7   1    2.56    0.79   0
   6  -7   1    3.17    0.74   0
  -7   7  -1    9.06    0.83   0
   7   7   1    7.97    0.61   0
   7  -7   1    9.86    0.81   0
   7   7   1    9.27    0.83   0
  -7  -7  -1    8.11    0.77   0
   8   7   1    0.68    0.75   0
   8  -7   1    2.99    0.77   0
  -8  -7  -1    2.55    0.71   0
  -8   7  -1    1.76    0.78   0
   8   7   1    2.55    0.74   0
   9  -7   1    0.85    0.74   0
  -9   7  -1    0.82    0.78   0
  -9  -7  -1    0.56    0.73   0
   9   7   1    1.04    0.78   0
   9   7   1    1.17    0.75   0
  10  -7   1   11.90    0.83   0
 -10   7  -1   14.72    0.86   0
  10   7   1   14.55    0.81   0
 -10  -7  -1   12.87    0.83   0
  10   7   1   13.80    0.87   0
  11   7   1    4.17    0.77   0
  11  -7   1    4.64    0.57   0
 -11   7  -1    4.74    0.78   0
 -11  -7  -1    4.69    0.78   0
  11   7   1    5.76    0.82   0
  12   7   1   51.74    1.06   0
 -12  -7  -1   52.09    1.04   0
  12   7   1   51.10    1.04   0
  12  -7   1   52.83    0.99   0
 -12   7  -1   53.49    1.01   0
  13   7   1    1.97    0.77   0
  13   7   1    0.66    0.81   0
 -13  -7  -1    0.27    0.76   0
 -13   7  -1    0.78    0.81   0
  13  -7   1    1.39    0.77   0
  14   7   1    1.11    0.77   0
  14  -7   1    1.76    0.78   0
 -14   7  -1    2.28    0.79   0
 -14  -7  -1    0.36    0.76   0
  14   7   1    0.92    0.78   0
  15  -7   1    3.94    0.84   0
  15   7   1    4.02    0.86   0
  15   7   1    3.66    0.86   0
 -15   7  -1    3.17    0.81   0
 -15  -7  -1    3.16    0.82   0
 -16   7  -1    0.35    0.85   0
 -16  -7  -1    0.71    0.84   0
  16   7   1    1.12    0.82   0
  16   7   1    0.11    0.82   0
  16  -7   1    1.31    0.84   0
  17   7   1    1.34    0.83   0
  17  -7   1    1.26    0.86   0
 -17   7  -1    0.36    0.86   0
  17   7   1    0.33    0.86   0
 -17  -7  -1    0.09    0.84   0
  18   7   1    0.35    0.91   0
 -18   7  -1    1.07    0.64   0
  18   7   1    1.35    0.91   0
 -18  -7  -1    0.84    0.89   0
  18  -7   1    0.21    0.89   0
  19   7   1   -1.26    0.92   0
 -19  -7  -1    0.39    0.69   0
  19  -7   1    1.14    0.91   0
 -19   7  -1    1.74    0.65   0
  19   7   1    1.26    0.95   0
 -20   7  -1   -0.21    0.71   0
  20   7   1   -1.15    0.99   0
 -20  -7  -1    1.32    1.00   0
  20  -7   1    0.03    0.71   0
  20   7   1    0.70    0.66   0
 -21   7  -1   -0.39    0.73   0
  21  -7   1    0.66    1.03   0
  21   7   1    0.92    1.30   0
 -21  -7  -1    1.65    1.05   0
  21   7   1    1.63    1.04   0
  22   7   1    0.31    1.14   0
  22  -7   1    0.44    1.11   0
 -22  -7  -1    0.42    1.12   0
 -22   7  -1    0.08    0.78   0
  22   7   1    0.14    1.45   0
  23  -7   1    0.66    1.19   0
  22   8  -1    0.88    1.19   0
 -22   8   1    0.58    1.12   0
  22  -8  -1    0.27    0.76   0
 -22  -8   1    1.14    1.14   0
 -21   8   1    0.14    1.05   0
  21  -8  -1    0.88    1.05   0
 -21  -8   1    0.06    1.07   0
  21   8  -1    0.57    1.04   0
 -20   8   1    0.44    0.99   0
  20  -8  -1    0.12    0.99   0
 -20  -8   1    0.15    1.00   0
  20   8  -1    0.06    1.04   0
 -19  -8   1    1.05    0.91   0
  19  -8  -1   -0.23    0.93   0
  19   8  -1    0.57    1.17   0
 -19   8   1   -0.35    0.94   0
  18   8  -1    0.90    0.91   0
  18  -8  -1   -1.13    0.91   0
 -18   8   1    1.70    0.92   0
 -18  -8   1    0.73    0.92   0
 -17   8   1   -0.80    0.89   0
  17   8  -1    1.56    0.90   0
  17  -8  -1    0.48    0.86   0
 -17  -8   1    1.52    0.83   0
  16   8  -1    0.74    1.02   0
 -16  -8   1    0.42    0.81   0
  16  -8  -1    0.60    0.86   0
 -16   8   1    1.81    0.85   0
 -15   8   1    1.95    0.82   0
  15  -8  -1   -0.85    0.80   0
  15   8  -1    0.87    0.79   0
 -15  -8   1    0.43    0.78   0
 -14  -8   1   -0.07    0.95   0
  14   8  -1    0.48    0.97   0
 -14   8   1   -0.20    0.79   0
  14  -8  -1   -0.20    0.76   0
 -13  -8   1    1.17    0.74   0
  13  -8  -1    0.79    0.79   0
 -13   8   1    2.59    0.82   0
  13   8  -1    0.62    0.77   0
  12   8  -1    7.88    0.82   0
 -12  -8   1    6.50    0.81   0
 -12   8   1    7.22    0.82   0
  12  -8  -1    7.56    0.82   0
  11  -8  -1   43.76    0.96   0
  11   8  -1   42.85    1.03   0
 -11   8   1   40.44    0.96   0
 -11  -8   1   42.90    1.03   0
 -10  -8   1   21.42    1.06   0
  10  -8  -1   22.20    0.87   0
 -10   8   1   22.02    0.90   0
  10   8  -1   20.08    0.94   0
   9  -8  -1    0.91    0.77   0
  -9   8   1    2.25    0.79   0
  -9  -8   1   -0.22    0.90   0
   9   8  -1    0.54    0.96   0
  -8  -8   1    0.86    0.76   0
   8  -8  -1    0.68    0.77   0
  -8  -8   1    0.42    0.91   0
  -8   8   1    1.89    0.78   0
   8   8  -1    0.86    0.76   0
  -7  -8   1   -0.12    0.75   0
  -7  -8   1    0.02    0.74   0
   7   8  -1    0.27    0.73   0
  -7   8   1    0.80    0.53   0
   7  -8  -1    0.55    0.72   0
  -6  -8   1   32.01    0.96   0
  -6   8   1   32.12    0.89   0
   6  -8  -1   31.42    0.89   0
   6   8  -1   31.94    1.12   0
  -5  -8   1    8.25    0.83   0
   5   8  -1    7.28    0.76   0
  -5   8   1    8.42    0.75   0
   5  -8  -1    6.86    0.72   0
   5   8  -1    7.80    0.93   0
   4  -8  -1   40.22    1.07   0
  -4  -8   1   39.48    1.05   0
   4  -8  -1   37.18    0.92   0
   4   8  -1   34.74    0.97   0
   4   8  -1   37.82    1.16   0
  -4   8   1   39.05    0.95   0
   3  -8  -1   38.46    1.04   0
  -3  -8   1   38.62    1.05   0
   3   8  -1   36.27    1.05   0
   3   8  -1   35.79    1.12   0
   3  -8  -1   35.01    0.95   0
  -3   8   1   37.20    0.96   0
  -2   8   1   36.45    0.81   0
   2  -8  -1   34.49    0.82   0
   2   8  -1   37.88    1.11   0
  -2  -8   1   39.02    1.08   0
   2  -8  -1   41.10    1.04   0
   2   8  -1   37.40    1.17   0
  -1   8   1   27.18    0.92   0
  -1  -8   1   24.79    0.98   0
   1  -8  -1   28.99    0.98   0
   1   8  -1   27.47    0.96   0
   1  -8  -1   27.05    0.76   0
   0  -8  -1   20.53    0.88   0
   0   8   1   20.03    0.88   0
   0  -8   1   19.47    0.91   0
   0  -8  -1   23.63    0.94   0
   0   8  -1   22.61    0.95   0
   1  -8   1    5.92    0.80   0
   1   8   1    6.57    0.76   0
   1   8   1    6.76    0.85   0
  -1   8  -1    7.19    0.82   0
  -1  -8  -1    6.77    0.86   0
   2   8   1   86.86    1.27   0
  -2  -8  -1   82.29    1.20   0
   2   8   1   80.68    1.19   0
   2  -8   1   75.93    1.23   0
   2   8   1   79.82    1.25   0
  -2   8  -1   83.72    1.26   0
  -3   8  -1    0.67    0.78   0
  -3  -8  -1    0.49    0.76   0
   3  -8   1    1.06    0.74   0
   3   8   1    0.24    0.78   0
   3   8   1    0.14    0.74   0
   3   8   1    2.34    0.86   0
   4  -8   1    8.67    0.82   0
  -4  -8  -1    8.35    0.80   0
   4   8   1    8.39    0.79   0
   4   8   1   10.63    0.92   0
  -4   8  -1   11.11    0.87   0
   4   8   1    8.99    0.83   0
   5   8   1   20.05    0.88   0
   5  -8   1   18.82    0.85   0
   5   8   1   19.76    0.93   0
  -5  -8  -1   19.12    0.83   0
  -5   8  -1   20.29    0.88   0
   6  -8   1    3.72    0.72   0
   6   8   1    2.92    0.73   0
  -6  -8  -1    2.79    0.72   0
  -6   8  -1    3.76    0.76   0
   6   8   1    3.33    0.80   0
   7  -8   1    0.07    0.55   0
   7   8   1    0.44    0.76   0
   7   8   1    1.30    0.74   0
  -7  -8  -1    0.37    0.70   0
  -7   8  -1    0.56    0.78   0
  -8   8  -1   36.78    0.97   0
   8   8   1   35.20    0.93   0
  -8  -8  -1   36.88    0.92   0
   8  -8   1   33.25    0.94   0
   8   8   1   40.68    0.99   0
   9   8   1   39.21    0.99   0
   9  -8   1   36.11    0.94   0
   9   8   1   38.70    0.97   0
  -9  -8  -1   38.19    0.95   0
  -9   8  -1   37.68    0.98   0
  10   8   1   36.65    0.96   0
  10   8   1   39.26    1.02   0
  10  -8   1   35.65    0.76   0
 -10  -8  -1   37.32    0.91   0
 -10   8  -1   37.43    0.97   0
  11   8   1   16.22    0.68   0
  11   8   1   16.82    0.89   0
 -11  -8  -1   16.52    0.87   0
  11  -8   1   17.44    0.82   0
 -11   8  -1   18.81    0.85   0
 -12   8  -1    1.06    0.80   0
  12   8   1    0.64    0.80   0
  12   8   1    2.64    0.98   0
 -12  -8  -1   -0.35    0.76   0
  12  -8   1    0.69    0.79   0
 -13   8  -1    4.94    0.82   0
  13   8   1    2.71    0.80   0
 -13  -8  -1    4.30    0.77   0
  13   8   1    5.65    1.01   0
  13  -8   1    6.00    0.80   0
 -14   8  -1    2.77    0.80   0
  14  -8   1    3.39    0.79   0
  14   8   1    3.38    0.84   0
 -14  -8  -1    2.45    0.82   0
  14   8   1    3.97    0.82   0
 -15  -8  -1    0.71    0.88   0
  15   8   1   -0.31    0.78   0
  15   8   1    0.56    0.88   0
  15  -8   1    0.57    0.82   0
 -15   8  -1    0.36    0.86   0
  16   8   1    0.04    0.83   0
  16   8   1    0.84    0.85   0
  16  -8   1    0.68    0.59   0
 -16   8  -1    0.54    0.62   0
 -16  -8  -1    0.40    0.88   0
  17  -8   1    0.13    0.86   0
 -17  -8  -1    0.76    0.90   0
  17   8   1    1.33    0.87   0
 -17   8  -1    1.42    0.90   0
  17   8   1    1.99    1.06   0
 -18  -8  -1    0.29    0.89   0
 -18   8  -1    1.51    0.95   0
  18   8   1    0.78    1.14   0
  18   8   1    0.94    0.94   0
  18  -8   1   -0.72    0.91   0
 -19   8  -1   -0.02    0.99   0
  19   8   1   -0.30    0.95   0
  19  -8   1    1.10    0.96   0
  19   8   1    0.53    0.98   0
 -19  -8  -1    0.15    0.95   0
  20   8   1    1.36    1.02   0
 -20  -8  -1    1.13    1.02   0
  20   8   1    1.17    1.03   0
  20  -8   1    0.30    0.98   0
 -20   8  -1    1.74    1.00   0
  21   8   1    0.48    1.10   0
  21   8   1   -0.06    1.06   0
 -21  -8  -1    0.52    1.09   0
  21  -8   1    0.90    1.05   0
 -21   8  -1    1.33    1.05   0
 -22   8  -1    2.17    1.16   0
 -22  -8  -1    0.67    1.17   0
  22   8   1    0.99    1.15   0
  22   8   1    1.17    1.48   0
  22  -8   1    0.05    1.11   0
  22  -9  -1    0.94    1.17   0
  22   9  -1   -0.55    1.44   0
  21   9  -1    0.75    1.11   0
 -21   9   1    0.28    1.13   0
  21  -9  -1    0.41    1.08   0
 -21  -9   1    0.61    1.34   0
 -20  -9   1    1.14    1.06   0
 -20   9   1    0.53    1.03   0
  20   9  -1    0.20    1.26   0
  20  -9  -1    0.36    0.99   0
  19   9  -1    1.16    0.94   0
 -19  -9   1    1.98    0.99   0
 -19   9   1    1.96    0.97   0
  19  -9  -1    2.57    0.97   0
  18  -9  -1    1.24    0.66   0
 -18   9   1    0.37    0.93   0
  18   9  -1    0.63    0.95   0
 -18  -9   1    0.45    0.93   0
  17   9  -1    0.65    0.90   0
 -17  -9   1   -0.05    0.89   0
  17  -9  -1    0.24    0.63   0
 -17   9   1    0.29    0.92   0
  16  -9  -1    0.87    0.60   0
 -16  -9   1    1.83    1.06   0
 -16   9   1    1.88    0.86   0
  16   9  -1    0.80    1.07   0
 -15   9   1    1.01    0.84   0
  15  -9  -1    0.20    0.81   0
 -15  -9   1    0.52    0.84   0
  15   9  -1   -0.48    0.86   0
  14  -9  -1    8.37    0.82   0
 -14   9   1   10.27    0.83   0
  14   9  -1    9.42    0.91   0
 -14  -9   1    9.49    0.90   0
 -13   9   1   21.93    0.90   0
  13   9  -1   22.61    0.93   0
 -13  -9   1   21.31    1.07   0
  13  -9  -1   23.85    0.91   0
 -12   9   1    9.49    0.87   0
  12   9  -1   10.72    0.85   0
  12  -9  -1    9.11    0.81   0
 -12  -9   1   10.58    0.81   0
  11   9  -1    1.82    0.80   0
  11  -9  -1    0.09    0.75   0
 -11   9   1    0.46    0.77   0
 -11  -9   1    0.05    0.74   0
 -10  -9   1    7.75    0.79   0
 -10   9   1    8.75    0.82   0
  10  -9  -1    7.36    0.55   0
  10   9  -1    8.46    0.82   0
   9  -9  -1    5.03    0.76   0
   9   9  -1    4.82    0.83   0
  -9   9   1    6.92    0.80   0
  -9  -9   1    4.29    0.78   0
  -9  -9   1    5.98    0.81   0
   8   9  -1    3.72    0.97   0
  -8  -9   1    3.99    0.77   0
   8  -9  -1    3.56    0.56   0
  -8   9   1    3.59    0.61   0
  -8  -9   1    3.44    0.80   0
   7   9  -1    0.12    0.71   0
   7  -9  -1    0.02    0.72   0
  -7   9   1    0.17    0.56   0
  -7  -9   1    0.35    0.71   0
   7   9  -1   -0.38    0.93   0
   6   9  -1    0.58    0.72   0
  -6   9   1   -0.55    0.74   0
  -6  -9   1    1.01    0.76   0
   6   9  -1   -0.18    0.93   0
   6  -9  -1    0.82    0.75   0
  -5   9   1    7.19    0.79   0
   5  -9  -1    6.91    0.84   0
   5  -9  -1    6.32    0.77   0
   5   9  -1    5.35    0.88   0
   5   9  -1    5.92    0.78   0
  -5  -9   1    6.36    0.77   0
  -4  -9   1    1.78    0.79   0
   4   9  -1    0.27    0.72   0
   4  -9  -1    1.67    0.81   0
   4  -9  -1    1.30    0.70   0
  -4   9   1    1.57    0.75   0
   4   9  -1    1.87    0.92   0
   3  -9  -1   49.47    1.07   0
   3   9  -1   46.17    1.08   0
  -3  -9   1   49.70    1.05   0
   3  -9  -1   45.15    0.96   0
   3   9  -1   45.38    1.04   0
  -3   9   1   49.50    1.00   0
   2  -9  -1   12.46    0.87   0
  -2   9   1   12.89    0.79   0
  -2  -9   1   12.68    0.96   0
   2   9  -1   12.27    0.80   0
   2  -9  -1   11.46    0.81   0
   2   9  -1   11.24    0.81   0
   1  -9  -1   26.95    0.89   0
  -1   9   1   28.67    0.92   0
   1   9  -1   27.72    0.96   0
  -1  -9   1   26.70    0.91   0
   1  -9  -1   29.74    0.95   0
  -1  -9   1   30.15    1.01   0
   0   9   1    0.78    0.77   0
   0  -9  -1    2.69    0.55   0
   0  -9  -1    0.86    0.76   0
   0   9  -1    1.46    0.74   0
   0  -9   1    0.80    0.75   0
   1   9   1   13.80    0.85   0
   1  -9   1   13.55    0.82   0
   1   9   1   14.07    0.81   0
  -1   9  -1   15.07    0.99   0
  -1  -9  -1   13.43    0.84   0
   2  -9   1   63.05    1.13   0
  -2   9  -1   70.51    1.16   0
   2   9   1   61.59    1.09   0
   2   9   1   67.28    1.13   0
  -2  -9  -1   67.06    0.92   0
   3  -9   1    4.55    0.75   0
   3   9   1    4.40    0.72   0
  -3   9  -1    4.16    0.78   0
  -3  -9  -1    5.19    0.75   0
   3   9   1    4.53    0.76   0
   4   9   1    1.69    0.83   0
   4   9   1    0.40    0.68   0
   4   9   1    1.85    0.75   0
  -4   9  -1    0.55    0.73   0
   4  -9   1    0.88    0.71   0
  -4  -9  -1    0.59    0.75   0
   5   9   1   33.75    0.78   0
   5   9   1   32.18    0.88   0
   5  -9   1   34.14    0.91   0
  -5   9  -1   36.34    0.94   0
  -5  -9  -1   34.15    0.77   0
   5   9   1   41.26    1.04   0
   6  -9   1    2.48    0.69   0
  -6   9  -1    2.11    0.73   0
  -6  -9  -1    0.65    0.75   0
   6   9   1    2.66    0.72   0
   6   9   1    2.20    0.84   0
  -7  -9  -1    3.08    0.71   0
   7   9   1    1.95    0.75   0
  -7   9  -1    1.26    0.78   0
   7  -9   1    2.01    0.72   0
   7   9   1    2.12    0.82   0
  -8   9  -1   14.32    0.88   0
   8   9   1   15.06    0.91   0
  -8  -9  -1   14.68    0.82   0
   8  -9   1   12.31    0.82   0
   8   9   1   14.68    0.84   0
   9  -9   1   32.75    0.89   0
  -9   9  -1   33.41    0.96   0
   9   9   1   32.05    0.95   0
   9   9   1   34.04    1.01   0
  -9  -9  -1   31.55    0.92   0
 -10  -9  -1    0.66    0.78   0
  10   9   1    0.72    0.76   0
 -10   9  -1    0.22    0.78   0
  10  -9   1    1.37    0.70   0
  10   9   1    0.28    0.81   0
 -11   9  -1    1.26    0.79   0
  11   9   1    1.65    0.80   0
 -11  -9  -1    0.13    0.78   0
  11  -9   1    2.43    0.55   0
  11   9   1    1.40    0.77   0
  12   9   1   13.50    0.84   0
  12  -9   1   13.57    0.85   0
 -12   9  -1   11.46    0.88   0
 -12  -9  -1   11.83    0.83   0
  12   9   1   13.92    0.84   0
  13  -9   1    4.29    0.82   0
  13   9   1    3.56    0.81   0
 -13   9  -1    2.70    0.85   0
 -13  -9  -1    2.80    0.79   0
  13   9   1    3.12    0.82   0
 -14   9  -1    1.94    0.83   0
  14   9   1    1.12    1.04   0
 -14  -9  -1    2.19    0.83   0
  14   9   1    1.79    0.79   0
  14  -9   1    2.08    0.79   0
  15   9   1    0.07    0.83   0
  15  -9   1   -0.27    0.83   0
  15   9   1   -0.29    0.85   0
 -15   9  -1    1.17    0.84   0
 -15  -9  -1    0.50    0.82   0
 -16  -9  -1    0.15    0.87   0
  16   9   1    0.88    0.89   0
  16  -9   1    0.11    0.85   0
  16   9   1   -0.00    0.87   0
 -16   9  -1    0.30    0.86   0
  17  -9   1    0.30    0.88   0
 -17   9  -1    2.57    0.93   0
  17   9   1    1.20    0.91   0
  17   9   1   -0.56    0.92   0
 -17  -9  -1    0.90    0.91   0
  18   9   1    0.52    0.89   0
 -18  -9  -1    0.40    0.93   0
  18  -9   1    0.05    0.91   0
 -18   9  -1    1.93    0.93   0
  18   9   1    0.87    0.94   0
  19   9   1    0.81    1.03   0
 -19   9  -1    0.17    0.98   0
  19  -9   1   -0.18    0.69   0
 -19  -9  -1   -0.53    1.02   0
  19   9   1    0.54    0.95   0
 -20   9  -1    0.33    0.74   0
  20   9   1    0.27    1.33   0
 -20  -9  -1    0.01    1.05   0
  20   9   1    0.50    0.99   0
  20  -9   1    2.85    1.04   0
 -21   9  -1    0.66    0.79   0
 -21  -9  -1   -0.55    1.12   0
  21   9   1    0.95    1.15   0
  21   9   1    0.56    1.11   0
  21  -9   1    0.81    0.77   0
  22   9   1    1.68    1.26   0
  22  -9   1   -0.10    1.15   0
 -21 -10   1    2.41    1.13   0
 -21  10   1    3.00    1.12   0
  21 -10  -1    2.34    1.11   0
  21  10  -1    2.07    1.14   0
  21 -10  -1    2.21    1.48   0
  20  10  -1    1.87    1.08   0
 -20 -10   1    1.69    1.31   0
  20 -10  -1    1.70    1.07   0
 -20  10   1    2.76    1.07   0
  19 -10  -1    1.71    1.00   0
 -19  10   1    1.43    0.72   0
 -19 -10   1    0.57    1.25   0
  19  10  -1   -0.35    1.24   0
  18  10  -1    1.13    0.97   0
 -18  10   1    1.17    0.97   0
  18 -10  -1    0.82    0.95   0
 -18 -10   1    0.42    1.16   0
  17  10  -1    0.33    0.94   0
  17 -10  -1    0.95    0.91   0
 -17  10   1    0.48    0.67   0
 -17 -10   1   -0.77    0.93   0
 -16 -10   1    0.80    1.08   0
  16 -10  -1    1.43    0.88   0
  16  10  -1   -0.01    1.10   0
 -16  10   1    0.15    0.89   0
 -15  10   1    0.33    0.85   0
  15 -10  -1    0.59    0.84   0
 -15 -10   1   -0.59    0.82   0
  15  10  -1   -0.19    0.85   0
  14 -10  -1   -0.38    0.83   0
  14  10  -1    0.92    0.88   0
 -14 -10   1    1.00    0.95   0
 -14  10   1    0.30    0.85   0
  13 -10  -1    0.74    0.79   0
  13  10  -1   -0.33    0.85   0
 -13 -10   1    0.49    0.83   0
 -13  10   1   -0.05    0.78   0
  12 -10  -1   11.12    0.85   0
 -12  10   1   11.89    0.86   0
 -12 -10   1   10.69    0.85   0
  12  10  -1   12.47    1.05   0
  11  10  -1   18.97    0.88   0
 -11  10   1   19.22    0.90   0
  11 -10  -1   19.58    0.87   0
 -11 -10   1   19.00    0.87   0
 -10 -10   1   14.43    0.87   0
  10 -10  -1   13.56    0.82   0
 -10  10   1   12.38    0.84   0
  10  10  -1   13.64    1.00   0
   9  10  -1    1.14    0.90   0
  -9 -10   1    0.31    0.74   0
  -9  10   1    0.73    0.77   0
   9 -10  -1    0.49    0.50   0
  -8  10   1    0.97    0.74   0
   8  10  -1    0.49    0.79   0
  -8 -10   1    0.72    0.73   0
   8 -10  -1    0.69    0.73   0
   8  10  -1   -0.34    0.90   0
  -7 -10   1    0.04    0.72   0
   7  10  -1   -0.24    0.75   0
   7 -10  -1   -0.20    0.73   0
  -7  10   1    0.02    0.75   0
   7  10  -1    0.12    0.90   0
   6  10  -1    1.67    0.73   0
  -6 -10   1    2.97    0.77   0
   6 -10  -1    2.08    0.82   0
  -6  10   1    2.26    0.77   0
   6 -10  -1    1.86    0.75   0
   6  10  -1    2.05    0.77   0
  -5 -10   1   32.63    0.95   0
   5 -10  -1   30.33    0.88   0
   5 -10  -1   32.84    0.98   0
   5  10  -1   30.08    0.98   0
  -5  10   1   31.52    0.90   0
   5  10  -1   27.99    0.94   0
   4 -10  -1   14.49    0.88   0
  -4 -10   1   13.72    0.86   0
  -4  10   1   14.82    0.81   0
   4  10  -1   13.42    1.02   0
   4  10  -1   11.93    0.84   0
   4 -10  -1   13.60    0.80   0
   3 -10  -1    6.91    0.83   0
   3  10  -1    7.10    0.93   0
   3  10  -1    6.06    0.74   0
  -3  10   1    6.45    0.79   0
   3 -10  -1    5.45    0.76   0
  -3 -10   1    7.43    0.84   0
   2 -10  -1   11.33    0.79   0
  -2 -10   1   13.24    0.91   0
   2  10  -1   12.56    0.81   0
   2 -10  -1   13.35    0.86   0
   2  10  -1   11.06    0.79   0
  -2  10   1   11.89    0.82   0
   1 -10  -1    1.50    0.80   0
  -1 -10   1   -0.11    0.67   0
   1 -10  -1    1.29    0.72   0
  -1 -10   1    0.94    0.84   0
   1  10  -1    1.11    0.86   0
  -1  10   1    1.41    0.71   0
   0 -10   1   16.18    0.79   0
   0  10   1   16.37    0.80   0
   0 -10  -1   17.68    0.85   0
   0 -10  -1   16.89    0.80   0
   0  10  -1   16.71    0.80   0
  -1 -10  -1    3.26    0.79   0
   1  10   1    2.82    0.71   0
   1  10   1    3.04    0.74   0
   1 -10   1    3.45    0.73   0
  -1  10  -1    2.23    0.70   0
  -2 -10  -1    0.73    0.77   0
   2 -10   1    0.54    0.70   0
   2  10   1    0.44    0.72   0
   2  10   1    0.37    0.69   0
  -2  10  -1    0.27    0.75   0
   3 -10   1  121.64    1.32   0
  -3  10  -1  129.62    1.35   0
   3  10   1  117.04    1.30   0
  -3 -10  -1  125.53    1.15   0
   3  10   1  127.85    1.33   0
  -4 -10  -1   19.04    0.85   0
   4 -10   1   18.81    0.82   0
   4  10   1   20.40    0.84   0
  -4  10  -1   19.17    0.85   0
   4  10   1   17.93    0.83   0
  -5 -10  -1   26.63    0.89   0
   5  10   1   27.72    0.88   0
  -5  10  -1   30.14    0.90   0
   5  10   1   31.05    0.99   0
   5 -10   1   27.75    0.86   0
   5  10   1   26.52    0.85   0
   6 -10   1   42.90    0.95   0
  -6 -10  -1   42.78    0.96   0
  -6  10  -1   45.11    1.00   0
   6  10   1   44.82    0.99   0
   6  10   1   42.60    0.93   0
   6  10   1   44.69    1.03   0
   7  10   1   -0.38    0.86   0
   7  10   1   -0.33    0.71   0
  -7  10  -1    0.00    0.78   0
   7  10   1    0.64    0.72   0
   7 -10   1   -0.42    0.73   0
   8 -10   1   17.25    0.85   0
   8  10   1   16.36    0.92   0
  -8  10  -1   15.51    0.87   0
   8  10   1   15.15    0.84   0
  -9 -10  -1   15.33    0.86   0
   9  10   1   16.38    0.85   0
   9  10   1   17.09    0.90   0
  -9  10  -1   17.24    0.85   0
   9 -10   1   15.45    0.83   0
  10  10   1   91.98    1.21   0
 -10  10  -1   89.54    1.15   0
 -10 -10  -1   89.58    1.33   0
  10 -10   1   88.64    0.98   0
  10  10   1   98.17    1.21   0
 -11  10  -1    5.74    0.83   0
  11  10   1    5.83    0.80   0
  11 -10   1    4.40    0.80   0
 -11 -10  -1    5.74    0.79   0
  11  10   1    5.69    0.83   0
  12  10   1    2.27    0.79   0
  12 -10   1    1.71    0.77   0
  12  10   1    1.52    0.83   0
 -12 -10  -1    1.12    0.80   0
 -12  10  -1    0.47    0.81   0
 -13 -10  -1    1.01    0.79   0
  13  10   1    1.09    0.83   0
 -13  10  -1    0.19    0.56   0
  13 -10   1   -0.39    0.78   0
  13  10   1    1.75    0.82   0
  14  10   1    0.11    0.81   0
  14 -10   1    0.92    0.81   0
  14  10   1    1.31    0.88   0
 -14 -10  -1    1.05    0.80   0
 -14  10  -1    0.49    0.85   0
 -15 -10  -1    1.46    0.85   0
  15 -10   1    1.09    0.87   0
  15  10   1    0.54    0.90   0
  15  10   1    0.33    0.86   0
 -15  10  -1    0.45    0.87   0
  16 -10   1    0.59    0.86   0
  16  10   1    1.01    0.89   0
 -16  10  -1    0.92    0.64   0
  16  10   1    0.90    0.91   0
 -16 -10  -1    1.37    0.89   0
  17  10   1    0.88    1.16   0
 -17  10  -1    0.27    0.95   0
  17  10   1    0.34    0.93   0
 -17 -10  -1    0.63    0.93   0
  17 -10   1    0.60    0.91   0
  18  10   1    6.22    1.03   0
  18  10   1    8.93    1.07   0
 -18  10  -1   11.12    1.01   0
  18 -10   1    6.17    1.00   0
 -18 -10  -1    8.24    0.98   0
  19  10   1    7.50    1.10   0
 -19  10  -1    8.74    1.06   0
  19 -10   1    5.58    1.04   0
  19  10   1    4.79    1.03   0
 -19 -10  -1    8.15    1.06   0
  20 -10   1    1.65    1.06   0
 -20  10  -1    0.84    1.06   0
  20  10   1    0.33    1.07   0
 -20 -10  -1    1.09    1.10   0
  20  10   1    1.84    1.33   0
  21  10   1    0.75    1.16   0
 -21  10  -1    0.80    1.15   0
  21 -10   1   -1.05    1.11   0
  21  10   1    2.52    1.20   0
 -21 -10  -1    0.26    1.17   0
  21 -11  -1   -0.01    1.16   0
 -20 -11   1    1.02    1.10   0
  20 -11  -1    0.69    1.19   0
 -20  11   1    1.67    1.11   0
  20 -11  -1   -0.52    1.13   0
  20  11  -1    1.17    1.11   0
  19  11  -1    0.02    1.05   0
  19 -11  -1    0.18    1.05   0
 -19  11   1    0.64    0.74   0
 -19 -11   1    0.27    1.03   0
  18  11  -1    0.66    1.01   0
 -18  11   1    0.67    1.00   0
  18 -11  -1    0.04    0.98   0
 -18 -11   1    0.28    0.99   0
  17 -11  -1    1.33    0.92   0
  17  11  -1    0.84    0.98   0
 -17 -11   1    2.03    0.97   0
 -17  11   1    2.01    0.94   0
  16  11  -1    1.16    0.92   0
 -16 -11   1    0.48    1.10   0
 -16  11   1    1.41    0.93   0
  16 -11  -1    0.54    0.88   0
 -15  11   1    0.13    0.88   0
 -15 -11   1    0.95    1.04   0
  15 -11  -1   -0.12    0.62   0
  15  11  -1   -0.78    1.03   0
 -14 -11   1    2.45    0.84   0
 -14  11   1    2.67    0.87   0
  14 -11  -1    1.42    0.82   0
  14  11  -1    2.00    0.85   0
  13 -11  -1    1.31    0.83   0
 -13  11   1    1.78    0.85   0
  13  11  -1    2.18    0.86   0
 -13 -11   1    1.53    0.84   0
  12  11  -1    0.82    0.82   0
 -12  11   1    0.99    0.57   0
 -12 -11   1    1.27    0.83   0
  12 -11  -1    1.53    0.78   0
  11  11  -1   -0.24    0.81   0
 -11  11   1    0.93    0.81   0
  11 -11  -1    0.17    0.77   0
  10  11  -1    3.06    0.78   0
  10 -11  -1    4.60    0.79   0
  10  11  -1    2.92    0.74   0
 -10  11   1    3.27    0.81   0
   9  11  -1    3.23    0.76   0
   9 -11  -1    2.77    0.56   0
  -9  11   1    4.15    0.82   0
   9  11  -1    2.80    0.79   0
  -9 -11   1    3.05    0.78   0
   8 -11  -1   76.32    1.07   0
  -8  11   1   83.77    1.13   0
   8  11  -1   84.46    1.37   0
   8  11  -1   72.89    1.30   0
  -8 -11   1   81.77    1.18   0
   8 -11  -1   85.27    1.19   0
  -7  11   1   28.88    0.88   0
   7  11  -1   24.54    1.05   0
   7  11  -1   27.94    0.96   0
  -7 -11   1   27.88    0.95   0
   7 -11  -1   28.80    0.95   0
   7 -11  -1   26.14    0.87   0
   6  11  -1   13.76    0.85   0
  -6  11   1   15.13    0.83   0
   6  11  -1   13.25    1.04   0
   6 -11  -1   11.99    0.78   0
   6 -11  -1   14.80    0.87   0
  -6 -11   1   13.11    0.86   0
   5  11  -1   73.86    1.33   0
   5 -11  -1   75.07    1.09   0
  -5 -11   1   80.80    1.18   0
   5  11  -1   78.09    1.28   0
   5 -11  -1   84.15    1.19   0
  -5  11   1   79.44    0.96   0
   4  11  -1   50.46    1.19   0
   4 -11  -1   55.01    1.07   0
   4  11  -1   52.14    1.11   0
   4 -11  -1   48.38    0.83   0
  -4 -11   1   54.32    1.06   0
  -4  11   1   53.91    1.02   0
   3  11  -1    1.83    0.91   0
  -3  11   1    1.50    0.75   0
   3 -11  -1    3.98    0.84   0
   3  11  -1    2.00    0.75   0
   3 -11  -1    2.68    0.73   0
  -3 -11   1    4.26    0.81   0
   2 -11  -1   56.56    1.06   0
  -2 -11   1   58.31    1.08   0
   2 -11  -1   52.47    0.99   0
   2  11  -1   53.27    1.07   0
   2  11  -1   51.05    1.24   0
  -2  11   1   53.93    0.85   0
   1 -11  -1    7.12    0.76   0
   1 -11  -1    8.09    0.83   0
  -1 -11   1    9.24    0.63   0
   1  11  -1    7.70    0.78   0
  -1  11   1    8.87    0.76   0
   0 -11   1   33.24    0.78   0
   0  11   1   32.67    0.90   0
   0 -11   1   31.30    1.06   0
   0  11  -1   32.68    0.96   0
   0 -11  -1   32.59    0.76   0
   1 -11   1    0.83    0.85   0
  -1  11  -1   -0.03    0.73   0
   1  11   1    0.75    0.72   0
  -1 -11  -1    0.98    0.78   0
   1  11   1   -0.54    0.73   0
   2 -11   1    1.24    0.68   0
   2  11   1    1.62    0.73   0
   2  11   1    0.82    0.73   0
  -2 -11  -1    1.97    0.76   0
  -2  11  -1    1.33    0.71   0
  -3  11  -1   41.25    0.94   0
   3  11   1   42.28    0.97   0
   3 -11   1   38.60    0.94   0
   3  11   1   40.21    0.92   0
  -3 -11  -1   44.71    0.99   0
  -4 -11  -1   46.76    0.84   0
   4  11   1   45.49    0.98   0
   4 -11   1   47.58    0.94   0
   4  11   1   47.17    1.02   0
  -4  11  -1   49.13    0.99   0
  -5 -11  -1   15.64    0.84   0
  -5  11  -1   14.48    0.79   0
   5 -11   1   13.24    0.78   0
   5  11   1   12.87    0.79   0
   5  11   1   14.30    0.66   0
   6  11   1   37.42    0.92   0
   6 -11   1   37.66    0.93   0
  -6  11  -1   37.78    0.94   0
  -6 -11  -1   35.96    0.92   0
   6  11   1   33.95    0.95   0
   7 -11   1    5.19    0.79   0
   7  11   1    5.85    0.85   0
   7  11   1    6.47    0.77   0
  -7  11  -1    6.77    0.81   0
   7  11   1    5.12    0.79   0
   8  11   1    6.15    0.78   0
   8  11   1    5.13    0.75   0
   8 -11   1    6.57    0.76   0
   8  11   1    6.05    0.86   0
  -8  11  -1    5.13    0.58   0
   9  11   1    8.99    0.82   0
  -9  11  -1   10.35    0.81   0
   9 -11   1    9.99    0.78   0
   9  11   1   11.25    0.85   0
 -10 -11  -1    1.57    0.79   0
  10  11   1    1.29    0.82   0
 -10  11  -1    1.29    0.80   0
  10  11   1    2.34    0.77   0
  10 -11   1    1.52    0.75   0
  11  11   1    5.51    0.81   0
 -11 -11  -1    6.75    0.80   0
  11 -11   1    5.29    0.79   0
 -11  11  -1    5.07    0.82   0
  11  11   1    6.08    0.82   0
  12  11   1   -0.22    0.84   0
 -12  11  -1   -0.07    0.81   0
 -12 -11  -1   -0.66    0.82   0
  12  11   1    0.44    0.87   0
  12 -11   1    1.24    0.79   0
 -13  11  -1    0.74    0.86   0
  13  11   1    0.05    0.88   0
 -13 -11  -1    0.29    0.83   0
  13  11   1   -0.67    0.90   0
  13 -11   1    0.03    0.81   0
  14  11   1    0.09    0.86   0
  14 -11   1    0.59    0.60   0
 -14 -11  -1    0.41    1.04   0
 -14  11  -1    0.38    0.86   0
  14  11   1    0.32    1.08   0
  15  11   1    3.89    0.94   0
 -15  11  -1    4.27    0.88   0
 -15 -11  -1    4.69    0.88   0
  15 -11   1    3.98    0.88   0
  15  11   1    3.11    0.92   0
 -16 -11  -1    2.71    0.91   0
  16  11   1    3.71    0.97   0
 -16  11  -1    3.70    0.92   0
  16  11   1    2.24    0.97   0
  16 -11   1    3.53    0.90   0
 -17 -11  -1    3.01    0.97   0
  17 -11   1    2.05    0.95   0
  17  11   1    2.23    0.97   0
 -17  11  -1    2.94    0.97   0
  17  11   1    3.04    0.97   0
  18  11   1    0.93    1.05   0
 -18  11  -1    0.99    1.01   0
 -18 -11  -1    0.21    1.00   0
  18  11   1   -0.47    1.25   0
  18 -11   1    0.09    0.98   0
 -19 -11  -1   -0.09    1.08   0
  19  11   1    0.90    1.29   0
  19  11   1    0.01    1.06   0
 -19  11  -1    0.38    1.04   0
  19 -11   1   -0.08    1.04   0
  20 -11   1   -0.23    1.09   0
  20  11   1    0.19    1.13   0
  20  11   1    0.94    1.38   0
 -20  11  -1    0.44    1.10   0
 -20 -11  -1   -0.39    1.11   0
  21 -11   1    0.29    1.17   0
  20 -12  -1    0.84    1.14   0
 -20 -12   1    1.83    1.42   0
 -20  12   1    1.67    1.18   0
  20  12  -1    2.84    1.17   0
  20 -12  -1    2.58    1.47   0
  19  12  -1    0.20    1.10   0
  19 -12  -1   -0.96    1.06   0
  19 -12  -1    0.72    1.14   0
 -19  12   1   -0.11    1.09   0
 -19 -12   1    0.73    1.34   0
  18 -12  -1   -0.11    1.01   0
 -18 -12   1   -0.58    1.04   0
  18 -12  -1   -0.05    1.31   0
 -18  12   1    0.73    1.05   0
  18  12  -1   -0.21    1.04   0
 -17  12   1    1.18    0.70   0
  17 -12  -1   -0.01    1.08   0
  17  12  -1   -0.65    0.94   0
 -17 -12   1    0.38    1.18   0
  17 -12  -1    0.40    0.95   0
  16  12  -1    0.02    1.17   0
  16 -12  -1   -0.53    0.92   0
 -16 -12   1    0.36    0.95   0
 -16  12   1    0.11    0.95   0
 -15 -12   1    0.54    1.12   0
  15 -12  -1    1.16    0.88   0
  15  12  -1    0.84    0.88   0
 -15  12   1    1.67    0.92   0
  14  12  -1   -1.62    1.01   0
  14 -12  -1   -0.47    0.84   0
 -14  12   1    0.89    0.63   0
  13  12  -1    1.92    1.06   0
  13 -12  -1    1.16    0.85   0
 -13  12   1    1.06    0.85   0
  12  12  -1    0.60    0.83   0
  12 -12  -1    1.21    0.82   0
 -12  12   1    1.27    0.82   0
  12  12  -1    1.16    1.05   0
  11  12  -1    1.35    0.84   0
 -11  12   1    2.92    0.79   0
  11 -12  -1    1.63    0.76   0
  11  12  -1    0.34    1.05   0
 -10  12   1   -0.36    0.56   0
  10 -12  -1    1.05    0.76   0
  10 -12  -1    0.21    0.83   0
  10  12  -1    0.18    1.00   0
  10  12  -1    0.46    0.80   0
  -9  12   1    9.17    0.85   0
   9 -12  -1    9.45    0.87   0
   9 -12  -1    9.20    0.62   0
   9  12  -1    8.34    0.93   0
   9  12  -1    7.52    0.79   0
  -9 -12   1    8.93    0.83   0
   8  12  -1    0.43    0.89   0
   8  12  -1   -0.33    0.73   0
   8 -12  -1    0.21    0.82   0
   8 -12  -1    0.57    0.54   0
  -8 -12   1    0.03    0.74   0
  -8  12   1    0.21    0.80   0
   7  12  -1    1.43    0.78   0
   7 -12  -1    2.18    0.75   0
  -7  12   1    1.57    0.75   0
   7 -12  -1    1.53    0.81   0
  -7 -12   1    1.58    0.77   0
   7  12  -1    1.68    0.76   0
   6  12  -1    3.16    0.76   0
   6 -12  -1    4.20    0.82   0
   6  12  -1    3.20    0.73   0
  -6 -12   1    3.63    0.79   0
  -6  12   1    3.10    0.76   0
   6 -12  -1    3.61    0.74   0
   5 -12  -1   -0.14    0.84   0
   5  12  -1    0.20    0.75   0
   5 -12  -1   -0.95    0.74   0
   5  12  -1    0.64    0.71   0
  -5 -12   1   -0.37    0.55   0
  -5  12   1   -0.56    0.73   0
   4 -12  -1    8.16    0.80   0
  -4 -12   1   11.00    0.84   0
  -4  12   1   10.18    0.79   0
   4  12  -1    9.73    0.82   0
   4  12  -1   10.78    1.00   0
   4 -12  -1   10.23    0.87   0
  -3 -12   1   21.94    0.93   0
   3  12  -1   20.25    0.88   0
   3  12  -1   17.97    1.00   0
   3 -12  -1   17.56    0.83   0
   3 -12  -1   20.83    0.93   0
  -3  12   1   20.61    0.86   0
  -2  12   1    0.60    0.74   0
   2  12  -1    1.18    0.95   0
   2 -12  -1    1.33    0.79   0
   2  12  -1    0.84    0.75   0
  -2 -12   1    0.14    0.80   0
   2 -12  -1    0.95    0.72   0
   1 -12  -1   15.39    0.85   0
  -1  12   1   12.43    0.64   0
  -1 -12   1   13.97    0.88   0
   1 -12  -1   13.18    0.83   0
   1  12  -1   15.14    0.83   0
   0  12   1   13.18    0.82   0
   0  12  -1   14.11    0.94   0
   0 -12  -1   13.95    0.87   0
   0 -12   1   12.82    0.66   0
   0 -12   1   11.15    0.95   0
   1 -12   1   12.65    0.87   0
   1 -12   1   11.60    0.77   0
  -1  12  -1   10.94    0.80   0
   1  12   1   12.04    0.82   0
  -1 -12  -1   12.56    0.84   0
   1  12   1   11.83    0.80   0
   2  12   1   41.66    0.97   0
   2  12   1   43.00    0.96   0
  -2 -12  -1   41.60    0.80   0
   2 -12   1   40.47    0.96   0
  -2  12  -1   45.09    0.97   0
   3  12   1    7.64    0.80   0
   3  12   1    9.34    0.76   0
  -3 -12  -1    8.23    0.80   0
   3 -12   1    6.52    0.73   0
  -3  12  -1    8.06    0.76   0
  -4 -12  -1    4.93    0.78   0
  -4  12  -1    5.69    0.77   0
   4  12   1    5.61    0.81   0
   4  12   1    4.42    0.78   0
   4 -12   1    4.47    0.72   0
   5  12   1    5.19    0.80   0
   5 -12   1    7.05    0.73   0
  -5  12  -1    6.99    0.81   0
   5  12   1    6.10    0.81   0
  -5 -12  -1    5.62    0.76   0
  -6 -12  -1   21.60    0.67   0
   6  12   1   19.25    0.84   0
  -6  12  -1   21.48    0.86   0
   6  12   1   21.28    0.89   0
   6 -12   1   19.51    0.83   0
  -7  12  -1    4.46    0.78   0
   7 -12   1    2.85    0.73   0
   7  12   1    4.19    0.77   0
   7  12   1    4.00    0.74   0
   8  12   1   24.35    0.88   0
  -8  12  -1   24.87    0.89   0
   8  12   1   22.50    0.87   0
   8 -12   1   23.90    0.71   0
   9  12   1    1.23    0.93   0
  -9  12  -1    0.91    0.79   0
   9  12   1    0.81    0.76   0
   9 -12   1    1.39    0.54   0
   9  12   1    0.02    0.82   0
  10  12   1    0.36    0.77   0
  10  12   1    0.01    0.83   0
  10 -12   1    0.98    0.79   0
  10  12   1    1.03    0.76   0
 -10  12  -1    0.39    0.58   0
  11 -12   1    0.14    0.55   0
 -11  12  -1    0.45    0.80   0
  11  12   1   -0.24    0.85   0
  11  12   1    0.51    0.80   0
  12  12   1    0.89    0.85   0
 -12 -12  -1    0.32    0.82   0
  12 -12   1    1.38    0.78   0
 -12  12  -1    1.17    0.82   0
  12  12   1    1.56    0.83   0
  13  12   1    0.34    0.89   0
 -13  12  -1    1.11    0.85   0
 -13 -12  -1    0.69    0.88   0
  13  12   1    1.36    0.85   0
  13 -12   1    0.86    0.60   0
  14  12   1    1.37    0.90   0
  14 -12   1    0.79    0.86   0
  14  12   1    2.21    0.89   0
 -14 -12  -1    1.56    0.85   0
 -14  12  -1    2.14    0.88   0
  15  12   1    0.46    0.96   0
 -15 -12  -1    0.52    0.93   0
 -15  12  -1    1.18    0.89   0
  15 -12   1    1.45    0.88   0
  15  12   1    0.37    0.92   0
  16  12   1    2.96    1.00   0
  16 -12   1    1.22    0.94   0
  16  12   1    2.28    0.99   0
 -16 -12  -1    3.05    0.93   0
 -16  12  -1    2.07    0.95   0
  17 -12   1    1.09    0.98   0
  17  12   1    1.49    1.01   0
 -17  12  -1   -0.17    0.99   0
 -17 -12  -1    1.19    0.99   0
  17  12   1    0.87    1.01   0
 -18 -12  -1    2.50    1.10   0
  18  12   1    2.39    1.08   0
 -18  12  -1    3.90    1.09   0
  18 -12   1    0.93    1.04   0
  19  12   1    2.95    1.14   0
  19 -12   1    2.93    1.07   0
 -19  12  -1    5.25    1.13   0
 -19 -12  -1    2.45    1.10   0
  20  12   1    0.57    1.21   0
  20 -12   1   -0.12    1.14   0
 -20 -12  -1    0.75    1.46   0
 -20  12  -1    0.79    1.19   0
 -19  13   1   -0.45    1.12   0
  19 -13  -1    0.36    1.09   0
  19 -13  -1    0.38    1.16   0
  19  13  -1    0.69    1.18   0
 -18  13   1    1.66    1.08   0
  18 -13  -1    1.85    1.09   0
  18 -13  -1    0.42    1.03   0
  18  13  -1    1.08    1.10   0
  17  13  -1    0.38    1.03   0
 -17  13   1    1.08    1.05   0
  17 -13  -1    1.42    1.09   0
  17 -13  -1    0.76    0.99   0
 -16  13   1    0.72    0.97   0
  16  13  -1    0.81    1.00   0
  16 -13  -1   -0.29    0.98   0
  16 -13  -1    1.08    1.21   0
  15  13  -1    0.79    0.93   0
  15 -13  -1    0.06    0.90   0
 -15  13   1    1.03    0.92   0
  15 -13  -1    0.79    0.95   0
  15  13  -1    0.16    0.96   0
  14  13  -1    1.55    1.11   0
  14 -13  -1    1.13    0.90   0
  14  13  -1    1.15    0.91   0
  14 -13  -1    0.37    0.88   0
 -14  13   1    0.44    0.92   0
  13 -13  -1   -0.49    0.90   0
  13  13  -1    0.05    0.88   0
  13 -13  -1   -0.50    0.60   0
  13  13  -1   -0.49    0.84   0
 -13  13   1   -0.48    0.91   0
  12 -13  -1   -0.70    0.82   0
  12  13  -1    1.32    0.86   0
  12 -13  -1    1.43    0.86   0
 -12  13   1    1.16    0.85   0
  12  13  -1    1.28    0.84   0
  11  13  -1    2.85    0.83   0
  11  13  -1    3.23    1.03   0
 -11  13   1    3.17    0.87   0
  11 -13  -1    4.11    0.83   0
  11 -13  -1    3.82    0.89   0
  10 -13  -1    2.50    0.58   0
 -10  13   1    3.67    0.86   0
  10  13  -1    2.34    0.86   0
 -10 -13   1    3.31    0.84   0
  10 -13  -1    2.44    0.87   0
  10  13  -1    2.71    0.88   0
   9  13  -1    1.88    0.96   0
  -9 -13   1    1.62    0.85   0
   9 -13  -1    1.72    0.86   0
   9 -13  -1    3.37    0.81   0
  -9  13   1    3.06    0.79   0
   9  13  -1    1.99    0.81   0
   8 -13  -1    9.49    0.81   0
  -8 -13   1    9.82    0.82   0
  -8  13   1   10.81    0.83   0
   8 -13  -1   12.23    0.88   0
   8  13  -1    9.35    0.83   0
   8  13  -1   11.61    0.85   0
   7 -13  -1   12.93    0.81   0
  -7 -13   1   13.45    0.84   0
  -7  13   1   12.45    0.86   0
   7  13  -1   12.42    0.85   0
   7  13  -1   11.65    0.81   0
   7 -13  -1   12.80    0.86   0
  -6  13   1    2.25    0.79   0
   6 -13  -1    3.75    0.79   0
   6  13  -1    2.08    0.94   0
   6  13  -1    1.28    0.72   0
   6 -13  -1    2.38    0.76   0
  -6 -13   1    2.94    0.76   0
  -5 -13   1   14.85    0.85   0
   5  13  -1   16.00    0.83   0
   5 -13  -1   17.58    0.86   0
  -5  13   1   17.37    0.87   0
   5 -13  -1   14.47    0.81   0
   5  13  -1   15.93    0.88   0
  -4 -13   1   21.49    0.88   0
   4 -13  -1   19.22    0.83   0
   4  13  -1   20.38    1.07   0
  -4  13   1   19.74    0.85   0
   4 -13  -1   23.40    0.89   0
   4  13  -1   19.89    0.88   0
  -3  13   1   68.43    1.06   0
  -3 -13   1   69.23    1.08   0
   3  13  -1   62.66    1.10   0
   3 -13  -1   65.29    0.89   0
   3  13  -1   64.42    1.30   0
   3 -13  -1   60.87    1.03   0
   2 -13  -1    1.44    0.55   0
  -2 -13   1    2.43    0.77   0
   2  13  -1    1.92    0.92   0
   2 -13  -1    0.84    0.53   0
   2  13  -1    2.06    0.93   0
  -2  13   1    0.82    0.76   0
  -1 -13   1    0.45    0.78   0
   1  13  -1    1.16    0.75   0
  -1  13   1    0.19    0.74   0
   1  13  -1   -0.37    0.75   0
   1 -13  -1   -0.50    0.74   0
   1 -13  -1    0.42    0.52   0
   0  13   1    2.31    0.75   0
   0 -13   1    1.11    0.58   0
   0 -13  -1    1.89    0.78   0
   0 -13   1    1.51    0.72   0
   0  13  -1    1.50    0.79   0
   0  13   1    1.27    0.77   0
  -1 -13  -1    5.61    0.56   0
   1  13   1    6.13    0.80   0
  -1  13  -1    6.65    0.78   0
   1 -13   1    5.29    0.91   0
   1 -13   1    6.71    0.81   0
   1  13   1    5.07    0.77   0
  -2  13  -1   33.20    0.97   0
  -2 -13  -1   32.51    0.91   0
   2  13   1   29.53    0.71   0
   2 -13   1   30.55    0.92   0
   2  13   1   32.76    0.92   0
   2 -13   1   35.76    0.96   0
  -3  13  -1   17.88    0.85   0
   3 -13   1   16.02    0.99   0
  -3 -13  -1   19.23    0.87   0
   3  13   1   16.09    0.80   0
   3  13   1   15.69    0.86   0
   4  13   1    7.92    0.78   0
   4  13   1    7.67    0.76   0
  -4  13  -1    8.36    0.79   0
   4 -13   1    7.12    0.77   0
  -4 -13  -1    7.05    0.83   0
   5  13   1    0.79    0.71   0
  -5  13  -1    0.70    0.73   0
   5 -13   1   -0.14    0.71   0
   5  13   1    0.44    0.77   0
  -5 -13  -1    1.22    0.74   0
   6  13   1    8.02    0.80   0
   6  13   1    8.81    0.82   0
   6 -13   1    8.21    0.77   0
  -6 -13  -1    9.71    0.81   0
  -6  13  -1    9.50    0.81   0
   7  13   1    0.35    0.77   0
  -7 -13  -1    0.85    0.79   0
   7 -13   1    0.29    0.75   0
  -7  13  -1    0.40    0.77   0
   7  13   1    1.14    0.75   0
   8 -13   1    3.07    0.80   0
   8  13   1    2.30    0.77   0
  -8  13  -1    3.22    0.82   0
   8  13   1    1.96    0.76   0
   9  13   1    2.31    0.80   0
   9 -13   1    2.15    0.78   0
   9  13   1    3.14    0.82   0
  -9  13  -1    1.36    0.80   0
  10  13   1    0.28    0.86   0
  10  13   1    0.95    0.78   0
 -10  13  -1    0.30    0.78   0
  10 -13   1    0.21    0.76   0
 -11  13  -1    0.66    0.58   0
  11  13   1    0.99    0.81   0
  11  13   1   -0.25    0.83   0
  11 -13   1    0.44    0.79   0
  12  13   1    0.63    0.86   0
  12  13   1    0.20    0.87   0
  12 -13   1    0.96    0.83   0
 -12  13  -1    1.05    0.82   0
  13  13   1    0.82    0.83   0
 -13  13  -1    1.15    0.85   0
  13 -13   1    2.30    0.85   0
 -14  13  -1    0.30    0.91   0
  14  13   1    0.20    0.94   0
  14 -13   1    0.10    0.91   0
 -15  13  -1    0.16    0.91   0
  15  13   1   -0.09    0.98   0
  15 -13   1   -0.20    0.93   0
 -16  13  -1    0.11    0.97   0
 -16 -13  -1    0.51    0.99   0
  16 -13   1   -0.83    0.96   0
  16  13   1    1.96    1.23   0
 -17  13  -1    5.14    1.01   0
  17  13   1    1.16    1.05   0
  17 -13   1    2.83    1.03   0
 -17 -13  -1    4.17    1.08   0
  18 -13   1   -0.15    1.07   0
  18  13   1    1.00    1.09   0
 -18 -13  -1    1.29    1.08   0
 -18  13  -1    0.46    1.06   0
 -19 -13  -1    0.18    1.20   0
  19  13   1    0.80    1.21   0
 -19  13  -1    0.80    1.13   0
  19 -13   1    0.43    1.10   0
  18 -14  -1    0.61    1.17   0
 -18  14   1    0.62    1.12   0
  18  14  -1    0.95    1.17   0
  18  14  -1    0.21    1.12   0
  18 -14  -1    0.55    1.09   0
  17  14  -1    0.81    1.06   0
 -17  14   1    0.12    1.05   0
  17 -14  -1    0.79    1.32   0
  17 -14  -1   -0.24    0.73   0
  17  14  -1    0.24    1.06   0
  16 -14  -1   -0.10    1.06   0
  16  14  -1    0.84    1.28   0
  16  14  -1    1.55    1.05   0
 -16  14   1    0.40    1.02   0
  16 -14  -1    0.60    1.00   0
  15 -14  -1    0.68    0.95   0
  15  14  -1    0.28    0.99   0
  15 -14  -1    0.37    0.98   0
 -15  14   1    0.34    0.98   0
  15  14  -1   -0.15    0.99   0
  14 -14  -1   -0.12    0.92   0
 -14  14   1    0.33    0.66   0
  14  14  -1    0.77    0.93   0
  14  14  -1   -0.64    0.94   0
  14 -14  -1   -0.12    0.97   0
 -13  14   1    0.08    0.89   0
  13  14  -1   -0.32    0.92   0
  13 -14  -1    0.48    0.91   0
  13 -14  -1    0.90    0.87   0
  13  14  -1    0.60    0.90   0
  12 -14  -1    0.04    0.91   0
  12  14  -1   -0.02    0.92   0
  12  14  -1   -0.33    1.08   0
 -12  14   1    1.72    0.89   0
  12 -14  -1   -1.75    0.85   0
  11 -14  -1    7.36    0.87   0
  11 -14  -1    7.91    0.88   0
  11  14  -1    6.79    1.11   0
  11  14  -1    6.79    0.91   0
 -11  14   1    6.35    0.90   0
  10  14  -1    2.79    0.84   0
  10 -14  -1    4.52    0.90   0
  10 -14  -1    0.04    0.81   0
 -10 -14   1    2.30    0.85   0
 -10  14   1    4.26    0.87   0
  10  14  -1    2.96    0.89   0
  -9 -14   1    1.86    0.80   0
   9 -14  -1    0.69    0.81   0
   9  14  -1    1.92    0.84   0
  -9  14   1    3.50    0.85   0
   9  14  -1    1.41    0.81   0
   9 -14  -1    1.46    0.87   0
   8  14  -1    1.68    0.79   0
   8 -14  -1    1.48    0.77   0
   8  14  -1    1.22    0.81   0
  -8 -14   1    2.24    0.80   0
   8 -14  -1    0.70    0.87   0
  -8  14   1    0.65    0.79   0
  -7  14   1   14.26    0.84   0
   7  14  -1   11.39    0.87   0
   7 -14  -1   13.36    0.89   0
   7  14  -1   12.84    0.87   0
  -7 -14   1   11.54    0.85   0
   7 -14  -1   10.71    0.84   0
   6 -14  -1   18.18    0.91   0
   6 -14  -1   16.54    0.86   0
  -6 -14   1   17.17    0.84   0
   6  14  -1   16.57    0.92   0
   6  14  -1   17.04    1.03   0
  -6  14   1   15.75    0.87   0
   5 -14  -1    5.54    0.79   0
  -5  14   1    5.62    0.83   0
  -5 -14   1    7.80    0.84   0
   5 -14  -1    6.66    0.82   0
   5  14  -1    6.69    0.80   0
   5  14  -1    5.55    0.78   0
  -4 -14   1    3.98    0.84   0
   4  14  -1    4.14    0.82   0
   4 -14  -1    5.92    0.79   0
   4  14  -1    3.95    0.80   0
  -4  14   1    4.56    0.79   0
   4 -14  -1    5.43    0.83   0
  -3  14   1    2.57    0.80   0
   3 -14  -1    1.99    0.85   0
   3 -14  -1    1.81    0.78   0
   3  14  -1    0.91    0.78   0
  -3 -14   1    1.41    0.83   0
   3  14  -1    1.33    0.76   0
   2 -14  -1    0.05    0.74   0
   2 -14  -1    0.25    0.81   0
   2  14  -1    0.65    0.76   0
   2  14  -1   -0.41    0.78   0
  -2 -14   1   -0.55    0.81   0
  -2  14   1   -0.83    0.74   0
  -1 -14   1    6.48    0.83   0
   1 -14  -1    7.83    0.83   0
   1  14  -1    6.27    0.98   0
   1  14  -1    8.92    0.93   0
  -1  14   1    6.34    0.81   0
   0  14   1    4.65    0.76   0
   0 -14   1    5.49    0.87   0
   0  14   1    5.84    0.77   0
   0  14  -1    5.16    0.83   0
   0 -14  -1    4.68    0.82   0
   1  14   1   11.97    0.80   0
  -1 -14  -1   11.39    0.86   0
  -1  14  -1   12.47    0.86   0
   1  14   1   12.11    0.82   0
   1 -14   1   13.31    0.86   0
   1 -14   1   10.38    0.84   0
   2 -14   1    0.84    0.74   0
  -2 -14  -1    0.47    0.56   0
  -2  14  -1    0.73    0.78   0
   2 -14   1    1.62    0.86   0
   2  14   1    1.65    0.79   0
   2  14   1   -0.01    0.74   0
  -3  14  -1    5.64    0.83   0
   3  14   1    5.58    0.76   0
  -3 -14  -1    6.24    0.83   0
   3  14   1    6.01    0.77   0
   3 -14   1    4.52    0.80   0
   3 -14   1    6.23    0.85   0
   4  14   1    5.05    0.76   0
   4  14   1    5.81    0.80   0
   4 -14   1    6.61    0.79   0
  -4 -14  -1    6.58    0.83   0
  -4  14  -1    6.89    0.76   0
  -5  14  -1   24.87    0.91   0
  -5 -14  -1   23.04    0.90   0
   5 -14   1   20.88    0.89   0
   5  14   1   23.74    0.88   0
   5  14   1   21.12    0.89   0
   6  14   1    9.27    0.83   0
   6 -14   1    9.84    0.79   0
  -6 -14  -1    8.87    0.82   0
   6  14   1    8.74    0.83   0
  -6  14  -1   10.30    0.81   0
   7  14   1    0.44    0.79   0
  -7  14  -1    0.12    0.79   0
   7  14   1    0.91    0.82   0
  -7 -14  -1    1.05    0.80   0
   7 -14   1    0.95    0.78   0
   8  14   1   -0.59    0.87   0
   8 -14   1    0.21    0.73   0
   8  14   1    0.17    0.85   0
  -8  14  -1    1.21    0.87   0
   9 -14   1   -0.07    0.77   0
   9  14   1   -0.17    0.83   0
   9  14   1    0.73    0.81   0
  -9  14  -1   -0.04    0.77   0
 -10  14  -1    5.45    0.84   0
  10  14   1    4.70    0.88   0
  10 -14   1    6.10    0.86   0
  10  14   1    5.91    0.89   0
  11 -14   1   -0.09    0.86   0
  11  14   1   -0.81    0.85   0
 -11  14  -1    0.93    0.85   0
  11  14   1    0.92    0.86   0
  12  14   1    0.17    0.87   0
  12  14   1    0.86    1.09   0
  12 -14   1    0.97    0.85   0
 -12  14  -1   -0.21    0.88   0
  13  14   1    2.17    0.90   0
  13  14   1    1.73    0.92   0
  13 -14   1    1.51    0.86   0
 -13  14  -1    1.20    0.94   0
 -14  14  -1    0.54    0.68   0
  14 -14   1    1.45    0.92   0
  14  14   1    0.71    0.97   0
  14  14   1    0.23    0.94   0
  15  14   1    1.29    1.03   0
  15 -14   1    1.02    0.93   0
 -15  14  -1    2.75    0.98   0
  15  14   1    1.88    1.00   0
  16  14   1    0.75    1.03   0
  16  14   1    1.49    1.06   0
  16 -14   1   -0.05    1.00   0
 -16  14  -1    2.35    1.05   0
 -17  14  -1    0.71    1.06   0
  17  14   1    0.82    1.06   0
  17 -14   1   -0.99    1.03   0
 -18  14  -1    0.63    1.11   0
  18 -14   1    0.44    0.76   0
  18  14   1    1.18    1.21   0
  18 -15  -1   -1.07    1.17   0
  17 -15  -1    0.63    1.46   0
  17 -15  -1   -1.44    1.08   0
  17  15  -1    3.56    1.19   0
  17  15  -1    2.24    1.16   0
 -17  15   1    3.03    1.13   0
  16 -15  -1    1.07    1.04   0
  16  15  -1    1.02    1.31   0
  16 -15  -1    0.09    1.08   0
  16  15  -1    0.92    1.08   0
 -16  15   1    0.86    0.75   0
  15 -15  -1    4.02    1.06   0
 -15  15   1    4.83    1.08   0
  15  15  -1    3.59    1.10   0
  15 -15  -1    2.39    1.03   0
  15  15  -1    2.63    1.05   0
  14  15  -1    1.68    1.06   0
  14 -15  -1    1.45    0.99   0
  14  15  -1    4.42    1.25   0
 -14  15   1    4.15    1.00   0
  14 -15  -1    3.85    1.01   0
  13  15  -1   -0.68    0.94   0
  13 -15  -1    0.30    0.90   0
  13 -15  -1    0.60    0.95   0
 -13  15   1    1.15    0.93   0
  13  15  -1   -0.21    0.96   0
  12  15  -1    0.72    0.91   0
  12 -15  -1    0.34    0.90   0
  12 -15  -1    0.46    1.15   0
 -12  15   1    1.29    0.93   0
  12  15  -1    1.13    0.91   0
  11 -15  -1    1.94    0.63   0
  11  15  -1    2.38    0.93   0
 -11  15   1    1.43    0.93   0
  11 -15  -1    2.00    0.93   0
  11  15  -1    2.32    0.91   0
  10  15  -1    1.18    1.08   0
  10 -15  -1    2.04    0.92   0
  10 -15  -1    0.28    0.84   0
 -10  15   1    1.92    0.88   0
 -10 -15   1    2.69    0.85   0
  10  15  -1    2.57    0.88   0
   9  15  -1    0.08    1.03   0
   9 -15  -1   -0.05    0.88   0
   9  15  -1    0.84    0.87   0
  -9  15   1    0.72    0.85   0
   9 -15  -1   -0.68    0.81   0
  -9 -15   1    0.57    0.87   0
   8  15  -1    4.83    0.87   0
  -8 -15   1    4.20    0.88   0
   8 -15  -1    5.91    0.92   0
   8 -15  -1    3.43    0.82   0
   8  15  -1    5.34    1.04   0
  -8  15   1    5.42    0.86   0
  -7 -15   1    0.70    0.78   0
   7  15  -1    0.26    0.82   0
   7 -15  -1   -0.42    0.80   0
   7 -15  -1    0.73    0.81   0
   7  15  -1    0.37    1.01   0
  -7  15   1   -0.09    0.85   0
   6  15  -1    0.90    0.77   0
   6  15  -1    1.06    0.82   0
  -6 -15   1    0.80    0.80   0
   6 -15  -1    0.02    0.80   0
  -6  15   1    1.57    0.78   0
   6 -15  -1   -0.18    0.78   0
   5 -15  -1    1.22    0.81   0
  -5  15   1    0.50    0.77   0
   5  15  -1   -0.11    0.84   0
  -5 -15   1    0.32    0.79   0
   5 -15  -1    1.30    0.78   0
   5  15  -1    0.49    0.77   0
   4 -15  -1    8.84    0.81   0
   4  15  -1    9.93    1.05   0
  -4  15   1    8.12    0.84   0
  -4 -15   1    7.75    0.82   0
   4 -15  -1    9.37    0.87   0
   4  15  -1    7.80    0.82   0
   3 -15  -1    9.53    0.88   0
   3 -15  -1    9.56    0.82   0
  -3  15   1   10.17    0.83   0
  -3 -15   1    9.47    0.62   0
   3  15  -1   10.50    0.87   0
   3  15  -1    8.98    0.85   0
  -2 -15   1    0.65    0.82   0
  -2  15   1    2.47    0.76   0
   2 -15  -1    1.56    0.78   0
   2 -15  -1    0.90    0.80   0
   2  15  -1    1.24    0.79   0
   2  15  -1    0.64    0.79   0
  -1 -15   1    2.85    0.57   0
  -1  15   1    2.75    0.79   0
   1 -15  -1    2.12    0.81   0
   1  15  -1    2.97    0.79   0
   1  15  -1    2.44    0.78   0
   0 -15  -1   -0.42    0.81   0
   0 -15   1    1.71    0.79   0
   0  15   1    0.63    0.80   0
   0  15   1    0.32    0.78   0
   0  15  -1    0.17    0.75   0
  -1  15  -1    1.31    0.76   0
   1  15   1    0.94    0.75   0
  -1 -15  -1    0.21    0.79   0
   1 -15   1    1.58    0.75   0
   1 -15   1    0.97    0.82   0
   1  15   1    0.56    0.57   0
  -2  15  -1    1.53    0.78   0
   2  15   1    0.43    0.80   0
   2 -15   1    0.00    0.75   0
  -2 -15  -1    1.32    0.79   0
   2 -15   1    1.11    0.81   0
   2  15   1    1.52    0.77   0
   3 -15   1    3.12    0.83   0
  -3  15  -1    2.63    0.81   0
   3  15   1    2.41    0.78   0
   3  15   1    2.78    0.78   0
  -3 -15  -1    3.70    0.78   0
   3 -15   1    1.75    0.78   0
   4  15   1    1.26    0.76   0
   4  15   1    0.16    0.80   0
   4 -15   1    0.09    0.58   0
  -4 -15  -1    0.73    0.77   0
   4 -15   1    0.37    0.76   0
  -4  15  -1    0.98    0.81   0
   5  15   1    1.14    0.80   0
   5  15   1    0.15    0.78   0
  -5 -15  -1    0.47    0.58   0
   5 -15   1   -0.73    0.82   0
  -5  15  -1    0.77    0.83   0
  -6  15  -1    2.80    0.86   0
   6  15   1    1.74    0.82   0
   6  15   1    1.52    0.84   0
   6 -15   1    1.05    0.83   0
  -6 -15  -1    2.75    0.79   0
   7  15   1    1.24    0.83   0
   7 -15   1   -0.43    0.81   0
  -7 -15  -1    0.71    0.84   0
   7  15   1    1.50    0.83   0
  -7  15  -1    0.31    0.81   0
   8 -15   1    0.94    0.82   0
  -8  15  -1    0.41    0.81   0
   8  15   1    0.28    0.85   0
   8  15   1    0.12    0.86   0
   9 -15   1    3.34    0.89   0
   9  15   1    4.53    0.89   0
   9  15   1    4.06    0.88   0
  -9  15  -1    4.86    0.88   0
 -10  15  -1    2.83    0.92   0
  10  15   1    2.28    0.88   0
  10 -15   1    1.50    0.84   0
  10  15   1    3.65    0.90   0
 -11  15  -1    0.50    0.90   0
  11  15   1    0.56    0.88   0
  11 -15   1   -0.21    0.82   0
  11  15   1    0.38    0.88   0
  12 -15   1    1.65    0.90   0
  12  15   1    4.39    0.90   0
 -12  15  -1    3.00    0.93   0
  12  15   1    3.04    0.96   0
  13  15   1    6.58    1.01   0
  13  15   1    9.19    1.04   0
 -13  15  -1    8.30    0.97   0
  13 -15   1    5.04    0.95   0
 -14  15  -1    1.01    0.97   0
  14  15   1    0.54    1.00   0
  14 -15   1   -0.49    0.93   0
  14  15   1   -0.03    1.02   0
  15  15   1    1.50    1.29   0
 -15  15  -1    1.53    1.06   0
  15  15   1    1.81    1.03   0
  15 -15   1    1.12    0.98   0
  16  15   1    6.47    1.16   0
 -16  15  -1    8.06    1.08   0
  16  15   1    6.93    1.16   0
  16 -15   1    5.47    1.09   0
 -17  15  -1    1.84    1.12   0
  17 -15   1    1.11    0.78   0
  17  15   1    0.49    1.16   0
  17  15   1   -0.41    1.19   0
  18 -15   1   -0.22    1.15   0
  17 -16  -1    1.39    1.17   0
  16 -16  -1   -0.33    1.18   0
  16 -16  -1    0.58    1.11   0
  16  16  -1    0.22    1.19   0
 -16  16   1   -0.58    1.11   0
  16  16  -1    2.02    1.41   0
  15  16  -1   -0.99    1.42   0
 -15  16   1    0.13    1.05   0
  15  16  -1    0.57    1.31   0
  15 -16  -1    1.39    1.07   0
  15 -16  -1   -0.46    1.03   0
  14  16  -1   -0.60    1.27   0
  14 -16  -1    0.75    1.32   0
 -14  16   1    0.80    1.05   0
  14  16  -1   -0.06    0.98   0
  14 -16  -1    0.46    1.02   0
  13 -16  -1    1.37    1.25   0
  13  16  -1   -0.51    1.24   0
 -13  16   1    0.96    0.98   0
  13 -16  -1   -0.72    0.95   0
  13  16  -1   -0.08    1.21   0
  12  16  -1    0.94    0.94   0
  12 -16  -1    0.06    0.98   0
  12 -16  -1   -0.86    0.95   0
  12  16  -1    0.09    1.22   0
 -12  16   1    1.39    0.96   0
 -11  16   1    0.79    0.96   0
  11  16  -1    0.01    0.92   0
  11 -16  -1    0.57    0.97   0
  11 -16  -1    0.12    0.94   0
  11  16  -1    0.18    0.96   0
  10 -16  -1   -0.20    0.87   0
 -10 -16   1    1.21    0.89   0
  10  16  -1    0.64    1.09   0
 -10  16   1   -0.32    0.64   0
  10  16  -1   -0.39    0.88   0
  10 -16  -1    0.74    0.94   0
   9 -16  -1   -0.54    0.96   0
   9  16  -1    0.37    0.91   0
  -9 -16   1    0.60    0.87   0
   9  16  -1    0.61    0.89   0
   9 -16  -1    1.14    0.85   0
  -9  16   1    0.21    0.88   0
  -8 -16   1    0.32    0.85   0
   8 -16  -1    1.07    0.90   0
   8  16  -1    0.23    1.01   0
  -8  16   1    1.57    0.86   0
   8 -16  -1   -0.30    0.84   0
   8  16  -1    1.32    0.87   0
   7  16  -1    1.39    0.82   0
   7 -16  -1    1.24    0.79   0
  -7 -16   1    1.09    0.85   0
   7  16  -1    0.31    1.02   0
   7 -16  -1   -0.24    0.87   0
  -7  16   1    1.13    0.82   0
   6 -16  -1    3.03    0.90   0
  -6 -16   1    3.14    0.85   0
   6  16  -1    1.62    0.86   0
  -6  16   1    3.14    0.82   0
   6 -16  -1    2.29    0.81   0
   6  16  -1    1.30    1.04   0
  -5  16   1    3.26    0.83   0
   5 -16  -1    3.47    0.84   0
   5  16  -1    3.41    1.03   0
   5  16  -1    3.61    0.86   0
  -5 -16   1    4.44    0.82   0
   5 -16  -1    4.20    0.81   0
   4 -16  -1    1.25    0.77   0
  -4 -16   1    0.91    0.87   0
   4  16  -1    1.39    1.00   0
  -4  16   1    2.09    0.85   0
   4 -16  -1    2.23    0.85   0
   4  16  -1    1.69    1.00   0
   3 -16  -1    0.17    0.78   0
   3  16  -1    1.26    0.75   0
   3  16  -1    1.03    0.98   0
   3 -16  -1    0.52    0.83   0
  -3 -16   1    0.12    0.86   0
  -3  16   1    0.71    0.80   0
   2 -16  -1   -1.22    0.57   0
  -2 -16   1   -0.09    0.81   0
  -2  16   1    0.60    0.76   0
   2  16  -1   -0.07    0.80   0
   2  16  -1   -0.02    0.81   0
   1 -16  -1    0.36    0.81   0
  -1 -16   1    1.69    0.81   0
   1  16  -1    1.16    0.80   0
  -1  16   1   -0.47    0.54   0
  -1  16   1    0.12    0.80   0
   1  16  -1    0.27    0.74   0
   0 -16   1    5.10    0.84   0
   0  16  -1    3.07    0.82   0
   0  16   1    4.77    0.85   0
   0  16  -1    4.40    0.83   0
   0  16   1    4.88    0.84   0
   0 -16  -1    5.49    0.82   0
  -1  16  -1    3.06    0.82   0
   1 -16   1    2.05    0.85   0
   1  16   1    3.11    0.83   0
   1  16   1    2.95    0.89   0
  -1 -16  -1    2.57    0.84   0
  -2  16  -1    0.77    0.82   0
  -2 -16  -1    0.90    0.84   0
   2 -16   1   -0.47    0.80   0
   2 -16   1    0.13    0.85   0
   2  16   1   -0.00    0.87   0
   2  16   1    1.05    0.88   0
  -3  16  -1    0.53    0.74   0
   3 -16   1    0.58    0.77   0
   3  16   1    0.39    0.81   0
  -3 -16  -1    1.11    0.83   0
   3 -16   1    1.58    0.87   0
   3  16   1    0.63    0.84   0
  -4 -16  -1    0.67    0.59   0
   4 -16   1    0.29    0.84   0
   4  16   1    0.96    0.82   0
  -4  16  -1    0.94    0.82   0
   4 -16   1    0.92    0.85   0
   4  16   1    1.80    0.82   0
  -5 -16  -1   -0.08    0.85   0
   5  16   1    0.94    0.83   0
   5  16   1   -0.09    0.82   0
   5 -16   1    0.15    0.83   0
  -5  16  -1    0.28    0.86   0
   5 -16   1    0.79    0.87   0
  -6  16  -1   -0.43    0.87   0
  -6 -16  -1    0.13    0.60   0
   6 -16   1   -0.31    0.84   0
   6  16   1    0.20    0.87   0
   6  16   1   -0.83    0.86   0
   6 -16   1   -0.39    0.85   0
   7 -16   1    0.96    0.85   0
   7  16   1    1.20    0.86   0
  -7  16  -1    0.71    0.86   0
  -7 -16  -1    0.70    0.85   0
   7  16   1    1.42    0.85   0
   8  16   1    2.18    0.85   0
   8 -16   1   -0.92    0.88   0
   8  16   1    0.60    0.86   0
  -8  16  -1    0.18    0.88   0
   9 -16   1    1.18    0.87   0
   9  16   1    0.89    0.89   0
  -9  16  -1    1.04    0.88   0
   9  16   1    0.68    0.89   0
  10 -16   1   -0.14    0.86   0
  10  16   1   -0.49    0.91   0
 -10  16  -1   -0.75    0.90   0
  10  16   1    0.32    0.92   0
  11 -16   1    0.42    0.90   0
  11  16   1    0.51    0.95   0
 -11  16  -1    1.24    0.97   0
  11  16   1    0.88    0.92   0
  12  16   1    1.56    1.00   0
  12 -16   1    0.74    0.93   0
 -12  16  -1    0.44    0.96   0
  12  16   1   -0.12    0.96   0
  13  16   1    0.41    0.99   0
 -13  16  -1    0.97    1.03   0
  13 -16   1    0.35    0.98   0
  13  16   1    0.45    0.97   0
  14 -16   1   -1.23    1.00   0
  14  16   1    0.92    1.05   0
  14  16   1    1.54    1.02   0
 -14  16  -1    0.81    1.03   0
  15  16   1   -0.22    1.10   0
  15 -16   1    0.37    1.03   0
 -15  16  -1    1.10    1.07   0
  15  16   1    1.36    1.12   0
 -16  16  -1    1.28    1.12   0
  16  16   1   -1.02    1.14   0
  16 -16   1   -0.10    1.09   0
  16  16   1    0.24    1.17   0
  17 -16   1   -0.09    1.15   0
  15 -17  -1    1.38    1.18   0
 -15  17   1   -0.11    1.11   0
  15  17  -1    0.60    1.14   0
  15  17  -1    0.74    1.15   0
  15 -17  -1    1.47    1.07   0
 -14  17   1   -1.09    1.09   0
  14 -17  -1    0.21    1.13   0
  14 -17  -1    0.67    1.05   0
  14  17  -1    0.12    1.13   0
  14  17  -1    0.70    1.14   0
  13  17  -1    1.08    1.11   0
  13 -17  -1    2.79    1.08   0
 -13  17   1    3.19    1.03   0
  13 -17  -1    0.71    0.98   0
  13  17  -1    1.73    1.31   0
  12  17  -1    0.63    1.03   0
  12  17  -1    0.76    1.03   0
  12 -17  -1    0.60    1.02   0
  12 -17  -1    0.63    0.99   0
 -12  17   1    0.27    1.01   0
  11 -17  -1    1.14    0.95   0
  11  17  -1    0.48    1.01   0
 -11  17   1    0.94    0.95   0
  11  17  -1   -0.01    0.98   0
  11 -17  -1    0.70    0.99   0
  10 -17  -1    0.93    0.96   0
  10  17  -1    1.02    0.94   0
 -10  17   1    1.85    0.94   0
  10  17  -1    1.88    1.18   0
  10 -17  -1    0.36    0.91   0
   9  17  -1    1.13    1.16   0
   9 -17  -1    0.01    0.95   0
  -9 -17   1    0.59    0.90   0
  -9  17   1    1.38    0.93   0
   9  17  -1    1.11    0.95   0
   9 -17  -1   -0.14    0.89   0
   8 -17  -1    0.31    0.93   0
  -8  17   1    0.99    0.92   0
   8  17  -1   -0.18    1.10   0
   8 -17  -1    0.27    0.89   0
   8  17  -1    0.72    0.91   0
  -8 -17   1    1.86    0.88   0
   7 -17  -1    3.45    0.92   0
   7  17  -1    4.92    0.95   0
  -7 -17   1    1.10    0.87   0
  -7  17   1    4.64    0.92   0
   7  17  -1    4.26    1.14   0
   7 -17  -1    3.69    0.89   0
  -6  17   1    0.53    0.85   0
   6 -17  -1    0.61    0.86   0
   6  17  -1    1.04    0.85   0
   6 -17  -1    0.88    0.60   0
  -6 -17   1    0.67    0.84   0
   6  17  -1    1.14    0.85   0
  -5  17   1    2.06    0.86   0
   5 -17  -1    1.98    0.86   0
   5 -17  -1    0.20    0.60   0
   5  17  -1    1.31    0.84   0
   5  17  -1    0.33    0.81   0
  -5 -17   1    1.75    0.83   0
   4  17  -1    0.34    1.02   0
  -4  17   1    0.76    0.83   0
   4 -17  -1    1.09    0.85   0
   4  17  -1   -0.35    0.81   0
  -4 -17   1    0.98    0.86   0
   4 -17  -1   -0.31    0.81   0
   3 -17  -1    1.02    0.81   0
  -3  17   1    0.35    0.83   0
   3 -17  -1    1.81    0.88   0
   3  17  -1   -0.37    0.84   0
   3  17  -1    0.46    0.82   0
  -3 -17   1   -0.12    0.82   0
   2  17  -1    0.34    0.85   0
   2 -17  -1    1.21    0.86   0
  -2 -17   1    1.86    0.85   0
  -2  17   1    0.89    0.85   0
   2  17  -1    0.28    0.83   0
  -1  17   1    1.67    0.81   0
  -1 -17   1    1.29    0.84   0
   1 -17  -1    0.52    0.61   0
   1  17  -1    0.11    0.82   0
  -1  17   1    0.70    0.87   0
   1  17  -1    1.22    0.82   0
   0 -17   1    1.25    0.85   0
   0  17  -1    0.74    0.83   0
   0 -17  -1    0.62    0.83   0
   0  17  -1    0.56    1.03   0
   0  17   1   -0.27    0.81   0
   0  17   1   -0.06    0.85   0
  -1 -17  -1    2.64    0.86   0
   1 -17   1    4.22    0.89   0
   1  17   1    3.20    0.90   0
   1  17   1    3.38    0.87   0
  -1  17  -1    3.82    0.89   0
   2  17   1    0.77    0.83   0
   2  17   1   -0.15    0.87   0
  -2 -17  -1    0.48    0.86   0
   2 -17   1    0.80    0.84   0
  -2  17  -1    0.40    0.85   0
   2 -17   1   -0.40    0.86   0
   3 -17   1    0.61    0.82   0
  -3 -17  -1    0.87    0.86   0
   3 -17   1    1.33    0.61   0
   3  17   1    0.23    0.88   0
  -3  17  -1    0.37    0.90   0
   3  17   1    0.83    0.83   0
   4 -17   1   -0.08    0.85   0
  -4  17  -1    1.55    0.87   0
  -4 -17  -1    2.29    0.84   0
   4 -17   1    0.72    0.87   0
   4  17   1    1.14    1.08   0
   4  17   1    1.56    0.83   0
   5  17   1    0.72    0.84   0
   5 -17   1    0.68    0.89   0
  -5 -17  -1   -0.29    0.61   0
   5 -17   1    0.26    0.87   0
   5  17   1    0.80    0.85   0
  -5  17  -1    0.90    1.05   0
  -6  17  -1    1.32    0.88   0
   6 -17   1    0.97    0.63   0
   6  17   1    1.88    1.07   0
   6 -17   1   -0.01    0.86   0
   6  17   1    0.42    0.86   0
  -6 -17  -1    2.04    0.87   0
   7 -17   1    0.17    0.89   0
  -7  17  -1    0.09    0.92   0
  -7 -17  -1    0.09    0.89   0
   7  17   1    1.12    0.90   0
   7 -17   1    0.62    0.89   0
   7  17   1    0.68    0.89   0
  -8  17  -1    0.14    0.93   0
   8  17   1    0.33    0.90   0
   8  17   1    0.59    0.94   0
   8 -17   1    0.37    0.91   0
   8 -17   1    0.58    0.65   0
   9 -17   1    0.93    0.88   0
   9 -17   1    0.71    0.94   0
   9  17   1   -0.86    0.93   0
  -9  17  -1    0.95    0.95   0
   9  17   1    0.26    0.93   0
 -10  17  -1    0.29    0.96   0
  10  17   1   -0.09    0.94   0
  10 -17   1   -0.16    0.92   0
  10  17   1    0.32    0.95   0
 -11  17  -1    2.33    1.00   0
  11 -17   1    1.83    0.67   0
  11  17   1    3.28    1.02   0
  11  17   1    4.20    1.06   0
  12  17   1    0.59    1.01   0
  12 -17   1    0.43    0.97   0
  12  17   1    0.57    1.02   0
 -12  17  -1    2.72    1.01   0
  13  17   1   -0.40    1.06   0
  13  17   1    0.01    1.06   0
  13 -17   1    0.60    1.01   0
 -13  17  -1    1.21    1.08   0
  14  17   1    1.56    1.12   0
 -14  17  -1    1.66    1.11   0
  14  17   1    0.61    1.11   0
  14 -17   1   -0.64    1.05   0
  15 -17   1   -0.89    1.14   0
  15  17   1    2.17    1.13   0
  15  17   1    2.27    1.16   0
 -15  17  -1    2.28    1.15   0
 -14  18   1    0.64    1.18   0
  14 -18  -1    0.14    1.12   0
  14  18  -1    0.89    1.23   0
  14 -18  -1   -0.49    1.19   0
  14  18  -1   -0.11    1.48   0
  13  18  -1    0.45    1.13   0
 -13  18   1    1.34    1.11   0
  13 -18  -1    0.33    1.13   0
  13  18  -1    0.15    1.39   0
  13 -18  -1   -0.27    1.09   0
  12  18  -1   -0.34    1.13   0
  12 -18  -1   -0.05    1.12   0
  12 -18  -1    0.69    1.04   0
 -12  18   1   -0.34    1.05   0
  12  18  -1    0.48    1.35   0
  11 -18  -1    0.02    1.02   0
  11  18  -1    0.50    1.03   0
 -11  18   1   -0.16    1.02   0
  11  18  -1   -0.39    1.09   0
  11 -18  -1    0.89    0.99   0
  10  18  -1   -0.30    0.98   0
  10 -18  -1   -1.51    1.02   0
  10 -18  -1    0.33    0.98   0
 -10  18   1    0.49    0.66   0
  10  18  -1   -0.34    1.24   0
   9 -18  -1   -0.50    0.94   0
  -9 -18   1    0.64    1.00   0
   9  18  -1    0.68    0.98   0
  -9  18   1    2.07    0.97   0
   9 -18  -1   -0.04    0.99   0
   9  18  -1    1.29    1.00   0
   8 -18  -1    1.41    0.97   0
  -8 -18   1    0.63    0.92   0
   8  18  -1    1.06    1.15   0
   8 -18  -1   -0.76    0.90   0
  -8  18   1    0.42    0.96   0
   8  18  -1    1.00    0.94   0
   7 -18  -1    0.59    0.92   0
  -7  18   1    1.60    0.94   0
  -7 -18   1   -0.26    0.93   0
   7 -18  -1    2.05    0.91   0
   7  18  -1    0.28    0.94   0
   7  18  -1    1.65    0.94   0
  -6 -18   1    1.46    0.94   0
   6 -18  -1    1.08    0.90   0
   6  18  -1    0.81    1.13   0
   6  18  -1    1.27    1.14   0
  -6  18   1    0.55    0.92   0
   6 -18  -1   -0.15    0.86   0
   5 -18  -1    3.08    0.91   0
  -5 -18   1    1.55    0.92   0
  -5  18   1    2.19    0.94   0
   5  18  -1    1.88    0.92   0
   5 -18  -1    2.99    0.89   0
   5  18  -1    3.61    0.93   0
  -4  18   1    2.43    0.88   0
   4  18  -1    2.62    0.87   0
   4 -18  -1    0.79    0.88   0
   4  18  -1    1.59    1.12   0
  -4 -18   1    2.52    0.92   0
   4 -18  -1    2.42    0.89   0
   3  18  -1   -0.20    1.08   0
  -3  18   1    0.45    0.84   0
   3 -18  -1   -0.02    0.92   0
  -3 -18   1    0.26    0.90   0
   3  18  -1    0.17    0.87   0
   2 -18  -1    0.52    0.89   0
   2  18  -1    1.48    0.89   0
  -2 -18   1    0.42    0.63   0
  -2  18   1    1.09    0.84   0
   2  18  -1    0.41    0.89   0
  -2  18   1    0.24    0.90   0
   1 -18  -1    6.24    0.92   0
   1  18  -1    5.30    0.92   0
  -1  18   1    3.98    0.92   0
  -1  18   1    6.32    0.91   0
  -1 -18   1    3.34    0.90   0
   1  18  -1    4.16    1.09   0
   0  18  -1    0.32    0.88   0
   0 -18   1    0.97    0.66   0
   0 -18  -1    1.14    0.87   0
   0  18   1    1.10    0.90   0
   0  18  -1    1.60    1.07   0
   0  18   1   -0.10    0.89   0
   1  18   1   -0.51    0.93   0
  -1  18  -1    0.86    1.08   0
  -1 -18  -1    0.31    0.89   0
   1 -18   1   -0.41    0.88   0
  -1  18  -1    0.88    0.90   0
   1  18   1   -0.29    0.89   0
  -2  18  -1    1.28    0.90   0
   2  18   1    1.32    0.88   0
  -2 -18  -1    1.40    0.89   0
   2  18   1    0.94    0.91   0
   2 -18   1    0.61    0.89   0
   3 -18   1    7.24    0.68   0
  -3 -18  -1    8.28    0.94   0
   3  18   1   10.18    0.93   0
   3  18   1    8.54    0.94   0
  -3  18  -1   10.62    0.95   0
   3 -18   1    8.31    0.93   0
   4  18   1    2.05    0.92   0
  -4 -18  -1    0.68    0.90   0
   4 -18   1   -0.00    0.92   0
   4 -18   1    1.50    0.91   0
   4  18   1    2.44    0.94   0
  -4  18  -1    3.27    0.89   0
  -5  18  -1    1.66    0.90   0
  -5 -18  -1    0.64    0.88   0
   5  18   1    1.45    0.93   0
   5 -18   1    0.42    0.89   0
   5 -18   1    1.53    0.93   0
   5  18   1    0.89    0.91   0
  -6  18  -1    4.60    0.92   0
   6  18   1    2.09    0.95   0
   6 -18   1    3.56    0.94   0
   6  18   1    2.01    1.18   0
  -6 -18  -1    3.13    0.92   0
   6 -18   1    1.50    0.93   0
   7  18   1    0.25    0.94   0
   7  18   1    0.40    0.94   0
   7 -18   1    0.79    0.93   0
  -7  18  -1   -0.58    0.91   0
   7 -18   1    1.41    0.96   0
   8  18   1   -0.74    0.95   0
   8 -18   1    0.07    0.92   0
   8 -18   1    0.22    0.94   0
  -8  18  -1    1.15    0.96   0
   8  18   1   -0.18    0.96   0
   9  18   1    1.19    1.02   0
   9  18   1   -0.01    0.96   0
   9 -18   1   -0.28    0.97   0
  -9  18  -1   -0.41    0.94   0
   9 -18   1   -0.01    0.99   0
  10  18   1    0.64    1.02   0
  10 -18   1    1.46    0.99   0
  10 -18   1    1.49    1.01   0
 -10  18  -1    0.72    1.00   0
  10  18   1    1.12    1.00   0
  11 -18   1    0.04    1.01   0
  11  18   1    0.89    1.04   0
 -11  18  -1    1.63    1.03   0
  11  18   1   -0.28    1.04   0
  11 -18   1    0.74    1.05   0
  12  18   1   -0.58    1.04   0
 -12  18  -1   -0.20    0.74   0
  12 -18   1    0.98    1.05   0
  12 -18   1    0.30    1.00   0
  12  18   1    0.45    1.10   0
  13  18   1    0.06    1.10   0
  13 -18   1    0.68    1.06   0
  13 -18   1    0.23    1.14   0
 -13  18  -1   -0.11    1.07   0
  13  18   1    0.74    1.10   0
  14  18   1    0.11    1.14   0
  14 -18   1    0.68    1.23   0
  14 -18   1    1.54    1.14   0
  14  18   1   -0.50    1.14   0
 -14  18  -1    0.93    1.20   0
  13 -19  -1   -0.50    1.09   0
  12  19  -1   -0.20    1.47   0
  12  19  -1    0.42    1.48   0
  12 -19  -1   -0.74    1.15   0
  12 -19  -1   -0.06    0.74   0
 -12  19   1    0.31    1.13   0
 -11  19   1    1.18    1.10   0
  11 -19  -1    0.31    1.06   0
  11 -19  -1   -0.26    1.12   0
  11  19  -1    1.04    1.14   0
  11  19  -1    0.95    1.13   0
  10 -19  -1   -0.84    1.08   0
  10  19  -1    1.10    1.06   0
  10 -19  -1    0.60    1.00   0
 -10  19   1    0.05    1.03   0
  10  19  -1    1.18    1.11   0
   9  19  -1    0.63    1.05   0
   9  19  -1   -0.34    1.28   0
  -9 -19   1    0.55    1.03   0
   9 -19  -1   -0.44    0.98   0
  -9  19   1    0.55    1.05   0
   9 -19  -1    2.59    1.02   0
   8 -19  -1   -0.39    0.99   0
   8  19  -1    0.51    1.03   0
   8 -19  -1    0.78    1.02   0
  -8 -19   1    0.72    1.00   0
   8  19  -1    0.16    1.03   0
  -8  19   1    0.77    1.02   0
   7 -19  -1    0.38    0.70   0
  -7 -19   1    0.10    0.99   0
   7  19  -1    0.55    0.99   0
   7  19  -1    1.09    1.05   0
  -7  19   1    1.32    1.00   0
   7 -19  -1   -0.84    0.98   0
   6 -19  -1    1.04    0.94   0
  -6 -19   1   -0.50    0.95   0
   6 -19  -1    0.42    1.00   0
   6  19  -1    0.52    1.20   0
  -6  19   1    0.58    0.98   0
   6  19  -1    0.72    1.19   0
   5  19  -1    0.26    0.91   0
   5  19  -1   -0.25    0.93   0
   5 -19  -1    0.42    0.92   0
   5 -19  -1   -0.48    0.92   0
  -5 -19   1    0.43    0.67   0
  -5  19   1   -0.19    0.98   0
   4  19  -1    2.39    1.00   0
   4  19  -1    1.79    1.01   0
  -4 -19   1    2.63    0.93   0
  -4  19   1    2.39    0.97   0
   4 -19  -1    3.10    0.96   0
  -3  19   1    0.48    0.93   0
  -3 -19   1    0.28    0.94   0
  -3  19   1    1.43    0.89   0
   3  19  -1    0.07    1.12   0
   3  19  -1    1.12    0.92   0
   3 -19  -1    0.27    0.92   0
   2  19  -1    1.53    1.15   0
   2  19  -1   -0.09    0.95   0
  -2  19   1    0.67    0.95   0
   2 -19  -1    0.21    0.95   0
  -2  19   1    0.07    0.92   0
  -2 -19   1    0.51    0.92   0
   1  19  -1   -0.07    0.93   0
   1  19  -1    0.76    0.94   0
   1 -19  -1    0.99    0.93   0
  -1  19   1    1.67    0.98   0
  -1  19   1    1.37    0.98   0
  -1 -19   1   -0.92    0.97   0
   0  19  -1    2.07    1.12   0
   0  19  -1    1.76    1.12   0
   0 -19   1    0.80    0.94   0
   0  19   1    0.74    0.91   0
   0  19   1    1.41    0.97   0
   0 -19  -1   -1.12    0.65   0
   1  19   1    1.27    0.95   0
  -1 -19  -1   -0.16    0.92   0
  -1  19  -1    1.20    0.97   0
  -1  19  -1    0.22    0.90   0
   1 -19   1   -0.73    0.66   0
   1  19   1    0.28    0.90   0
   2  19   1    0.83    0.96   0
   2  19   1    1.16    0.93   0
  -2  19  -1    0.82    0.96   0
   2 -19   1    1.08    0.92   0
  -2 -19  -1    1.08    0.93   0
  -2  19  -1    1.21    0.96   0
   3 -19   1    1.64    0.68   0
   3  19   1    3.85    0.95   0
   3  19   1    3.45    0.97   0
  -3 -19  -1    5.42    0.95   0
  -3  19  -1    6.79    1.03   0
   4 -19   1    1.70    0.93   0
  -4 -19  -1    0.90    0.92   0
   4  19   1    1.22    0.92   0
  -4  19  -1    1.40    1.00   0
   4  19   1    0.98    1.02   0
   4 -19   1    0.44    0.99   0
   5 -19   1    0.65    0.95   0
   5  19   1    0.19    0.98   0
   5  19   1    0.68    0.95   0
  -5  19  -1    0.45    0.96   0
  -5 -19  -1    0.64    0.95   0
   5 -19   1    0.12    0.98   0
   6 -19   1   -0.67    1.03   0
   6  19   1    1.88    1.01   0
  -6 -19  -1    1.33    0.97   0
   6  19   1    1.00    1.01   0
  -6  19  -1    0.48    1.01   0
   6 -19   1    0.37    0.96   0
   7  19   1    0.14    0.98   0
   7 -19   1   -0.02    1.00   0
   7  19   1    0.01    0.99   0
  -7  19  -1    0.40    0.99   0
   7 -19   1    0.14    0.97   0
   8  19   1    2.32    1.03   0
   8 -19   1    1.70    1.01   0
  -8  19  -1    3.54    1.05   0
   8  19   1    1.38    1.01   0
   8 -19   1    1.75    1.00   0
   9  19   1    0.41    1.04   0
   9  19   1    1.34    1.04   0
   9 -19   1    0.48    1.05   0
   9 -19   1    1.30    0.73   0
  -9  19  -1    2.12    1.04   0
  10  19   1   -0.03    1.03   0
  10 -19   1    1.10    1.07   0
  10  19   1    0.67    1.07   0
 -10  19  -1    1.04    1.09   0
  10 -19   1    0.16    1.07   0
  11  19   1    0.70    1.11   0
  11 -19   1    0.15    1.07   0
 -11  19  -1    0.82    1.13   0
  11  19   1   -0.27    1.08   0
  11 -19   1    0.18    1.10   0
  12  19   1    0.35    1.12   0
  12 -19   1   -0.70    1.11   0
  12 -19   1   -0.26    1.16   0
  12  19   1    0.52    1.15   0
 -12  19  -1    1.21    1.16   0
  11 -20  -1    0.99    1.17   0
 -10  20   1    1.19    1.17   0
  10 -20  -1    0.05    1.12   0
  10  20  -1   -0.09    1.47   0
  10 -20  -1   -0.46    1.11   0
  10  20  -1   -0.42    1.47   0
   9 -20  -1    0.60    1.05   0
   9 -20  -1   -0.49    1.13   0
  -9 -20   1    0.11    1.06   0
   9  20  -1    0.74    1.15   0
  -9  20   1   -0.17    1.14   0
   9  20  -1    0.87    1.40   0
   8  20  -1    0.21    1.08   0
   8 -20  -1   -0.20    1.06   0
  -8 -20   1    0.14    1.06   0
   8 -20  -1    0.36    1.07   0
  -8  20   1   -0.67    1.10   0
   8  20  -1    0.43    1.10   0
   7 -20  -1   -0.24    1.04   0
   7 -20  -1    0.60    1.07   0
   7  20  -1    0.31    1.07   0
  -7 -20   1    0.34    1.05   0
   7  20  -1    0.40    1.05   0
  -7  20   1    0.75    1.06   0
   6 -20  -1   -0.53    1.03   0
   6  20  -1    1.11    1.27   0
  -6 -20   1   -0.10    1.00   0
  -6  20   1    1.19    0.99   0
   6 -20  -1   -0.57    1.05   0
   6  20  -1   -0.29    1.29   0
   5 -20  -1   -0.89    1.00   0
  -5 -20   1   -0.68    0.98   0
   5  20  -1    0.72    1.01   0
   5  20  -1    0.03    1.29   0
  -5  20   1    0.90    1.02   0
  -4  20   1    0.43    0.99   0
  -4  20   1   -0.54    0.99   0
   4 -20  -1   -0.67    0.98   0
   4  20  -1    0.52    1.00   0
  -4 -20   1   -0.44    0.73   0
   4  20  -1   -0.02    1.02   0
  -3  20   1    0.55    0.96   0
  -3  20   1    1.61    1.02   0
   3  20  -1    0.69    1.00   0
  -3 -20   1   -0.90    0.71   0
   3  20  -1    0.91    0.98   0
   3 -20  -1    1.94    0.96   0
  -2  20   1    0.58    1.00   0
   2  20  -1   -0.31    1.21   0
  -2 -20   1    1.33    0.70   0
   2 -20  -1    1.23    0.99   0
  -2  20   1    0.71    1.00   0
   2  20  -1    1.18    0.99   0
  -1  20   1   -0.16    1.22   0
   1 -20  -1    0.04    0.98   0
   1  20  -1    0.33    0.96   0
  -1  20   1   -1.09    0.96   0
  -1 -20   1    1.03    0.99   0
   1  20  -1    0.44    0.96   0
   0  20  -1   -0.02    1.20   0
   0  20   1   -0.14    0.99   0
   0 -20  -1    1.02    0.96   0
   0 -20   1    0.96    0.99   0
   0  20   1    0.24    0.98   0
   0  20  -1    0.12    0.96   0
  -1 -20  -1   -0.23    0.71   0
   1 -20   1    0.19    0.98   0
   1  20   1    1.59    1.00   0
   1  20   1    1.09    1.03   0
  -1  20  -1    0.47    1.01   0
  -1  20  -1   -0.16    1.00   0
  -2  20  -1    0.09    1.02   0
  -2  20  -1    0.17    0.99   0
   2  20   1   -0.06    1.02   0
  -2 -20  -1   -1.34    0.96   0
   2  20   1    0.54    0.98   0
   2 -20   1    1.17    1.02   0
   3  20   1   -0.03    1.04   0
  -3  20  -1    0.38    0.99   0
   3  20   1    0.03    1.02   0
   3 -20   1    0.13    0.71   0
  -3  20  -1   -0.08    1.02   0
  -3 -20  -1    0.11    0.97   0
  -4  20  -1   -0.14    1.04   0
  -4 -20  -1   -0.38    0.97   0
   4 -20   1    1.54    1.01   0
   4  20   1    0.85    1.01   0
   4  20   1   -0.29    1.02   0
   5 -20   1   -0.04    1.01   0
   5  20   1   -0.20    1.05   0
  -5 -20  -1    0.99    1.00   0
  -5  20  -1   -0.64    1.32   0
   5 -20   1    0.22    1.03   0
   5  20   1    2.07    1.03   0
  -6  20  -1    0.80    1.08   0
  -6 -20  -1    0.07    1.03   0
   6  20   1    1.21    1.06   0
   6  20   1    0.91    1.00   0
   6 -20   1   -0.05    1.02   0
   6 -20   1    0.82    1.02   0
   7 -20   1    0.80    1.05   0
  -7  20  -1    0.76    1.08   0
   7 -20   1   -0.02    1.04   0
   7  20   1    1.60    1.04   0
   7  20   1    1.48    1.03   0
   8  20   1    0.69    1.11   0
   8  20   1    2.54    1.37   0
  -8  20  -1    0.53    1.09   0
   8 -20   1    0.93    1.09   0
   8 -20   1   -1.10    1.07   0
  -9  20  -1    0.77    1.14   0
   9  20   1    1.06    1.12   0
   9 -20   1    0.53    1.10   0
   9 -20   1   -0.08    1.09   0
   9  20   1    0.97    1.14   0
  10 -20   1    1.33    1.16   0
  10 -20   1   -0.08    1.14   0
  10  20   1    0.50    1.15   0
  10  20   1    0.94    1.15   0
 -10  20  -1    0.37    1.14   0
  11 -20   1    0.25    1.14   0
   8  21  -1    0.20    1.17   0
   8 -21  -1   -0.87    1.11   0
   8 -21  -1   -0.86    1.20   0
  -8 -21   1    0.96    1.12   0
  -7  21   1    0.81    1.12   0
   7 -21  -1   -0.69    1.10   0
   7 -21  -1   -0.30    1.06   0
  -7 -21   1   -0.29    1.11   0
   7  21  -1    0.36    1.15   0
   7  21  -1    0.54    1.15   0
   6  21  -1   -0.39    1.13   0
   6  21  -1    0.39    1.12   0
  -6 -21   1    0.00    1.11   0
  -6  21   1   -1.12    1.12   0
   6 -21  -1    0.57    1.11   0
   5 -21  -1    1.25    1.09   0
   5  21  -1    0.35    1.37   0
  -5 -21   1    1.31    1.08   0
  -5  21   1    0.74    1.08   0
   5  21  -1    0.73    1.11   0
  -4  21   1    1.02    1.05   0
  -4  21   1   -0.66    1.09   0
   4  21  -1    0.29    1.10   0
  -4 -21   1    0.98    1.04   0
   4  21  -1    1.50    1.37   0
   4 -21  -1    0.78    1.03   0
  -3  21   1    1.14    1.03   0
   3  21  -1    1.00    1.28   0
  -3  21   1    0.97    1.07   0
  -3 -21   1    0.63    1.06   0
   3 -21  -1   -0.08    1.03   0
   3  21  -1    0.65    1.07   0
  -2  21   1    0.97    1.09   0
   2  21  -1    1.04    1.09   0
  -2 -21   1    0.54    1.02   0
   2 -21  -1    0.40    0.74   0
   2  21  -1    0.48    1.05   0
  -2  21   1    0.15    1.08   0
   1  21  -1   -0.92    1.09   0
  -1  21   1    1.53    1.10   0
  -1  21   1   -0.24    1.04   0
  -1 -21   1    1.01    1.03   0
   1 -21  -1   -0.18    1.07   0
   1  21  -1   -0.01    1.03   0
   0 -21   1    0.45    1.06   0
   0  21  -1   -0.10    1.04   0
   0 -21  -1    0.19    1.04   0
   0  21  -1   -0.03    1.08   0
   0  21   1    0.23    1.06   0
   0  21   1    1.04    1.05   0
  -1 -21  -1    0.75    1.06   0
  -1  21  -1    0.85    1.04   0
   1  21   1    0.51    1.06   0
   1 -21   1    0.10    1.04   0
   1  21   1    0.89    1.04   0
  -1  21  -1    1.09    1.07   0
   2 -21   1    1.63    1.07   0
  -2 -21  -1    1.68    1.05   0
   2  21   1    0.55    1.38   0
  -2  21  -1    0.35    1.03   0
   2  21   1   -0.75    1.09   0
  -2  21  -1    0.80    1.07   0
   3 -21   1    0.55    0.76   0
  -3  21  -1    1.04    1.11   0
  -3  21  -1    0.08    1.02   0
   3  21   1    0.46    1.11   0
   3  21   1    0.66    1.07   0
  -3 -21  -1    0.12    1.05   0
  -4 -21  -1    0.31    1.05   0
  -4  21  -1    0.57    1.31   0
   4  21   1    0.50    1.08   0
   4  21   1    0.25    1.10   0
   4 -21   1   -0.70    1.05   0
   5  21   1    0.48    1.10   0
   5  21   1    1.43    1.08   0
  -5  21  -1    1.24    1.12   0
   5 -21   1    1.26    1.08   0
  -5 -21  -1    0.54    1.09   0
   6 -21   1   -0.32    1.13   0
  -6  21  -1   -0.01    1.12   0
   6  21   1   -0.01    1.14   0
   6  21   1   -0.81    1.13   0
   6 -21   1   -0.07    1.13   0
   7  21   1    0.42    1.14   0
  -7  21  -1   -0.76    1.15   0
   7  21   1   -0.05    1.15   0
   7 -21   1   -0.04    1.11   0
   7 -21   1   -0.24    1.15   0
   8  21   1    0.82    1.16   0
   8 -21   1    0.48    1.15   0
   8 -21   1    0.45    1.12   0
  -5 -22   1    1.58    1.15   0
   5 -22  -1   -0.08    1.17   0
   4  22  -1    0.83    1.22   0
   4 -22  -1   -0.53    1.15   0
  -4 -22   1    0.73    1.12   0
  -4  22   1    0.61    1.12   0
  -3  22   1   -0.64    1.17   0
  -3 -22   1    0.24    0.77   0
  -3  22   1    0.27    1.13   0
   3 -22  -1   -0.13    1.12   0
   3  22  -1    0.57    1.16   0
   3  22  -1   -0.16    1.43   0
   2  22  -1   -0.25    1.16   0
  -2  22   1    1.28    1.21   0
   2  22  -1    0.49    1.14   0
  -2 -22   1    1.26    1.12   0
  -2  22   1   -0.42    1.20   0
   2 -22  -1    0.84    1.11   0
  -1  22   1   -0.73    1.39   0
  -1  22   1    0.89    1.15   0
   1 -22  -1    1.42    1.09   0
  -1 -22   1    0.11    1.11   0
   1  22  -1    0.26    1.13   0
   1  22  -1    0.65    1.16   0
   0  22  -1    0.90    1.14   0
   0  22   1    1.08    1.18   0
   0 -22   1   -0.81    0.77   0
   0  22  -1    0.79    1.12   0
   0 -22  -1   -0.64    0.80   0
   0  22   1    0.85    1.16   0
  -1  22  -1    1.11    1.40   0
  -1  22  -1    1.01    1.12   0
   1  22   1    0.31    1.16   0
   1 -22   1    0.73    1.12   0
   1  22   1    0.40    1.15   0
  -1 -22  -1   -0.54    1.13   0
   2 -22   1   -0.10    1.15   0
   2  22   1    0.77    1.13   0
   2  22   1   -0.83    1.15   0
  -2  22  -1    0.34    1.17   0
  -2  22  -1   -0.27    1.12   0
  -2 -22  -1    1.16    0.78   0
   3  22   1    0.44    1.17   0
   3 -22   1    0.45    1.13   0
  -3  22  -1   -0.98    1.14   0
  -3 -22  -1   -1.07    1.14   0
   3  22   1    0.75    1.16   0
  -3  22  -1    0.00    1.13   0
  -4  22  -1   -0.06    1.14   0
   4  22   1    0.24    1.16   0
  -4 -22  -1   -0.42    1.14   0
   4 -22   1    0.50    1.15   0
   5 -22   1   -0.22    1.19   0
 -23   0   2    0.15    1.14   0
  23   0  -2    0.30    1.12   0
  22   0  -2    0.36    1.04   0
 -22   0   2    0.76    1.04   0
 -21   0   2    1.16    1.03   0
  21   0  -2    1.34    1.00   0
 -20   0   2    1.16    0.92   0
  20   0  -2    0.75    0.93   0
  19   0  -2    1.29    0.89   0
 -19   0   2    1.14    0.90   0
 -18   0   2    4.38    0.89   0
  18   0  -2    3.93    0.84   0
 -17   0   2    5.14    0.91   0
  17   0  -2    6.06    1.84   0
  17   0  -2    5.53    0.86   0
 -16   0   2   13.28    0.88   0
  16   0  -2   13.29    0.87   0
  16   0  -2   13.75    1.83   0
 -15   0   2   21.07    0.94   0
  15   0  -2   22.25    1.79   0
  15   0  -2   21.07    0.90   0
 -14   0   2    0.02    0.81   0
  14   0  -2    0.68    1.43   0
  14   0  -2    0.88    0.76   0
  13   0  -2   39.49    1.98   0
  13   0  -2   35.98    0.94   0
 -13   0   2   37.69    0.99   0
 -12   0   2  172.57    1.56   0
  12   0  -2  188.81    3.24   0
  12   0  -2  167.10    1.52   0
 -11   0   2    0.29    0.75   0
  11   0  -2    0.82    1.58   0
  11   0  -2    1.45    0.74   0
 -10   0   2   79.65    1.19   0
  10   0  -2   94.49    3.14   0
  10   0  -2   78.25    1.18   0
  -9   0   2    3.46    0.83   0
   9   0  -2    3.51    0.82   0
  -8   0   2  126.33    1.53   0
   8   0  -2  124.57    1.50   0
  -7   0   2    7.01    0.88   0
   7   0  -2    6.69    0.86   0
   6   0  -2   64.65    1.30   0
  -6   0   2   66.04    1.32   0
  -5   0   2    0.49    0.90   0
   5   0  -2    0.40    0.86   0
   4   0  -2    2.97    0.96   0
  -4   0   2    2.69    0.99   0
  -3   0   2   22.58    1.60   0
   3   0  -2   20.88    1.35   0
   2   0  -2 3592.98   11.62   0
  -2   0   2 4000.87   11.79   0
  -1   0   2 9999.99   18.47   0
  -1   0   2 8287.61   17.42   0
   0   0   2  348.43    3.56   0
   0   0  -2  369.68    3.47   0
  -1   0  -2    0.89    1.21   0
   1   0   2    1.11    1.19   0
   2   0   2  223.75    2.44   0
  -2   0  -2  227.24    2.35   0
   3   0   2  120.17    1.82   0
  -3   0  -2  121.71    1.78   0
   4   0   2  125.64    1.69   0
  -4   0  -2  129.50    1.62   0
   5   0   2 1127.88    3.91   0
  -5   0  -2 1167.64    3.95   0
   6   0   2  190.58    1.62   0
  -6   0  -2  202.49    1.63   0
   7   0   2   58.86    1.18   0
  -7   0  -2   58.80    1.15   0
  -8   0  -2  201.40    1.62   0
   8   0   2  194.14    1.62   0
   9   0   2    3.92    0.76   0
  -9   0  -2    3.38    0.76   0
 -10   0  -2   41.77    0.97   0
  10   0   2   39.66    0.94   0
  11   0   2  180.65    1.46   0
 -11   0  -2  190.80    1.48   0
  12   0   2   11.02    0.88   0
 -12   0  -2   11.86    0.88   0
 -13   0  -2   17.60    0.87   0
  13   0   2   14.71    0.86   0
 -14   0  -2    9.43    0.84   0
  14   0   2    8.74    0.82   0
  15   0   2   -0.26    0.82   0
 -15   0  -2    0.53    0.58   0
  16   0   2    1.14    0.83   0
 -16   0  -2    0.91    0.80   0
  17   0   2    0.74    0.84   0
 -17   0  -2    1.03    0.84   0
 -18   0  -2    0.83    0.61   0
  18   0   2    0.36    0.61   0
  19   0   2    0.41    0.89   0
 -19   0  -2   -0.46    0.64   0
  20   0   2    0.25    0.97   0
 -20   0  -2    2.83    0.95   0
 -21   0  -2    1.28    1.02   0
  21   0   2    2.00    1.00   0
  22   0   2   -0.68    0.74   0
 -22   0  -2    0.91    1.02   0
 -23   0  -2   -0.09    0.77   0
  23   0   2    1.37    1.11   0
 -23   1   2    0.05    1.14   0
  23  -1  -2    1.22    1.11   0
  23   1  -2    0.61    1.10   0
 -23  -1   2    0.94    1.11   0
 -22   1   2   -0.49    1.29   0
  22  -1  -2    0.92    1.07   0
 -22  -1   2    0.02    1.08   0
  22   1  -2   -0.16    1.05   0
 -21   1   2    0.80    1.01   0
 -21  -1   2   -0.55    1.00   0
  21  -1  -2    0.23    0.97   0
  21   1  -2    0.37    0.99   0
 -20  -1   2    0.37    0.99   0
  20  -1  -2    0.78    0.91   0
 -20   1   2   -0.19    0.92   0
  20   1  -2    0.42    0.99   0
 -19  -1   2    0.34    0.89   0
  19  -1  -2    1.15    0.85   0
 -19   1   2    1.22    0.89   0
  19   1  -2   -0.14    0.84   0
 -18  -1   2    0.75    0.88   0
 -18   1   2    0.42    0.86   0
  18   1  -2    1.10    0.86   0
  18  -1  -2    0.76    2.26   0
  18  -1  -2    0.78    0.86   0
  17  -1  -2   14.93    0.94   0
  17  -1  -2   17.89    1.98   0
 -17   1   2   17.01    0.96   0
 -17  -1   2   17.19    0.96   0
  17   1  -2   17.02    0.90   0
 -16   1   2    3.31    0.86   0
  16   1  -2    4.49    1.70   0
 -16  -1   2    3.96    0.86   0
  16   1  -2    4.16    0.83   0
  16  -1  -2    4.18    0.84   0
  16  -1  -2    4.49    1.67   0
 -15  -1   2    0.61    0.82   0
  15  -1  -2    0.19    1.49   0
  15  -1  -2    0.28    0.77   0
  15   1  -2    0.08    1.43   0
  15   1  -2    0.07    0.78   0
 -15   1   2    1.35    0.80   0
 -14  -1   2   25.47    1.10   0
 -14   1   2   24.64    0.93   0
  14   1  -2   27.00    1.79   0
  14  -1  -2   25.71    1.74   0
  14  -1  -2   25.33    0.91   0
  14   1  -2   23.39    0.93   0
  13   1  -2   82.31    2.35   0
  13  -1  -2   72.84    1.10   0
  13  -1  -2   76.28    2.31   0
 -13   1   2   73.56    1.16   0
  13   1  -2   75.68    1.18   0
 -13  -1   2   73.03    1.17   0
 -12  -1   2    3.10    0.80   0
  12   1  -2    3.00    1.47   0
 -12   1   2    3.06    0.75   0
  12  -1  -2    2.75    1.34   0
  12   1  -2    3.16    0.78   0
  12  -1  -2    3.03    0.75   0
  11   1  -2    2.15    0.75   0
  11  -1  -2    2.99    0.75   0
 -11   1   2    2.30    0.78   0
  11   1  -2    2.89    1.47   0
 -11  -1   2    2.40    0.76   0
  10  -1  -2    0.17    0.77   0
  10   1  -2    1.08    0.74   0
 -10  -1   2    1.86    0.77   0
 -10   1   2    1.04    0.79   0
   9  -1  -2   76.45    1.20   0
  -9  -1   2   75.08    1.26   0
  -9   1   2   73.74    1.23   0
   9   1  -2   74.23    1.25   0
  -8  -1   2    0.44    0.83   0
   8  -1  -2   -0.02    0.94   0
  -8   1   2    0.65    0.81   0
   8   1  -2    1.24    0.97   0
  -7   1   2    8.34    0.89   0
   7   1  -2    8.21    0.86   0
  -7  -1   2    8.84    0.89   0
   7  -1  -2    8.66    0.86   0
   6  -1  -2   21.12    0.96   0
  -6   1   2   20.60    0.99   0
  -6  -1   2   22.11    1.06   0
   6   1  -2   22.52    1.19   0
   5   1  -2  309.80    2.80   0
   5  -1  -2  314.57    2.43   0
  -5  -1   2  326.28    2.94   0
  -5   1   2  321.93    2.44   0
   4  -1  -2   98.32    1.64   0
   4   1  -2  100.32    2.11   0
  -4   1   2  105.61    1.81   0
  -4  -1   2  106.32    2.16   0
   3  -1  -2 1045.69    5.01   0
   3   1  -2 1028.57    6.79   0
  -3   1   2 1125.04    5.06   0
  -3  -1   2 1182.78    6.92   0
  -3   1   2 1153.64    7.19   0
   2  -1  -2 1244.98    5.72   0
  -2  -1   2 1396.76    8.53   0
   2   1  -2 1296.57    9.33   0
  -2   1   2 1287.75    5.62   0
  -1   1   2   38.77    1.72   0
  -1  -1   2   37.57    2.29   0
  -1  -1   2   47.37    2.28   0
   0  -1   2   18.76    1.75   0
   0   1  -2   19.95    1.72   0
   0   1   2   18.05    1.33   0
  -1  -1  -2    5.69    1.17   0
  -1   1  -2    7.08    1.26   0
   1   1   2    5.59    1.18   0
   1  -1   2    6.69    1.30   0
   2  -1   2   18.49    1.26   0
  -2   1  -2   18.31    1.50   0
  -2  -1  -2   18.01    1.19   0
   2   1   2   17.25    1.20   0
  -3   1  -2    3.07    1.02   0
  -3  -1  -2    3.54    1.05   0
   3  -1   2    3.34    1.07   0
   3   1   2    3.98    1.06   0
   4   1   2   24.01    0.92   0
  -4   1  -2   25.24    1.10   0
   4  -1   2   25.81    1.14   0
  -4  -1  -2   26.55    1.09   0
  -5   1  -2  205.29    1.85   0
   5  -1   2  198.17    1.86   0
   5   1   2  197.65    1.83   0
  -5  -1  -2  202.47    1.84   0
  -6   1  -2    0.74    0.93   0
   6   1   2    1.48    0.89   0
   6  -1   2    0.94    0.88   0
  -6  -1  -2    1.54    0.89   0
   7  -1   2  115.59    1.39   0
  -7  -1  -2  123.12    1.41   0
  -7   1  -2  121.59    1.41   0
   7   1   2  117.50    1.44   0
  -8   1  -2    5.32    0.83   0
   8   1   2    4.00    0.86   0
   8  -1   2    3.64    0.84   0
  -8  -1  -2    4.62    0.81   0
  -9   1  -2    2.78    0.56   0
   9   1   2    3.87    0.77   0
   9  -1   2    4.24    0.78   0
  -9  -1  -2    2.76    0.76   0
 -10   1  -2    4.41    0.77   0
  10  -1   2    5.78    0.80   0
  10   1   2    5.17    0.58   0
 -10  -1  -2    4.65    0.79   0
 -11   1  -2   34.44    0.76   0
  11   1   2   37.06    1.00   0
  11  -1   2   34.99    0.94   0
 -11  -1  -2   36.36    0.80   0
 -12  -1  -2   20.83    0.87   0
 -12   1  -2   20.42    0.91   0
  12  -1   2   18.75    0.68   0
  12   1   2   21.05    0.90   0
 -13   1  -2   20.64    0.86   0
  13  -1   2   19.04    0.86   0
  13   1   2   20.04    0.86   0
 -13  -1  -2   21.12    0.85   0
 -14   1  -2  119.28    1.24   0
  14   1   2  115.40    1.24   0
  14  -1   2  110.37    1.22   0
 -14  -1  -2  111.42    1.07   0
 -15   1  -2    1.19    0.82   0
  15   1   2    1.70    0.80   0
  15  -1   2    0.87    0.57   0
 -15  -1  -2    1.66    0.80   0
 -16   1  -2    0.76    0.79   0
  16   1   2   -0.38    0.78   0
  16  -1   2    1.29    0.78   0
 -16  -1  -2   -0.31    0.77   0
  17  -1   2    2.51    0.84   0
 -17   1  -2    2.83    0.84   0
  17   1   2    2.16    0.86   0
 -17  -1  -2    3.51    0.86   0
 -18  -1  -2    0.07    0.62   0
  18   1   2   -0.22    0.81   0
  18  -1   2    0.16    0.85   0
 -18   1  -2    0.41    0.62   0
  19   1   2    0.98    0.90   0
  19  -1   2    0.15    0.89   0
 -19  -1  -2    0.58    0.63   0
 -19   1  -2    0.74    0.91   0
  20  -1   2    2.09    0.68   0
  20   1   2    3.16    0.94   0
 -20  -1  -2    2.27    0.65   0
 -20   1  -2    3.04    0.92   0
  21  -1   2    1.58    0.99   0
  21   1   2    0.97    0.70   0
 -21   1  -2    2.54    1.01   0
 -21  -1  -2    3.28    0.99   0
  22  -1   2    0.57    1.02   0
 -22   1  -2    1.15    1.03   0
 -22  -1  -2   -0.55    1.02   0
  22   1   2    0.06    1.02   0
  22   1   2   -0.07    1.03   0
  23   1   2    0.28    1.38   0
  23   1   2    1.61    1.11   0
 -23   1  -2    0.83    1.12   0
  23  -1   2    0.50    1.11   0
 -23  -1  -2    0.04    1.08   0
 -23   2   2   -0.26    1.13   0
 -23  -2   2    0.94    1.11   0
  23   2  -2    0.45    1.10   0
  23  -2  -2    0.07    1.11   0
 -22   2   2    2.08    1.10   0
  22   2  -2   -0.00    1.06   0
  22  -2  -2    0.96    1.04   0
 -22  -2   2   -0.43    1.06   0
 -21   2   2    1.37    1.00   0
  21  -2  -2    0.25    0.99   0
  21   2  -2    1.81    1.03   0
 -21  -2   2   -0.68    0.96   0
 -20  -2   2    0.94    0.95   0
 -20   2   2    0.11    0.90   0
  20  -2  -2    0.58    0.93   0
  20   2  -2    1.39    0.91   0
  19  -2  -2    2.80    0.92   0
 -19   2   2    1.68    0.93   0
  19   2  -2    3.80    0.90   0
 -19  -2   2    1.66    0.92   0
 -18  -2   2    5.06    0.86   0
  18  -2  -2    4.51    2.02   0
 -18   2   2    4.16    0.89   0
  18   2  -2    5.31    0.90   0
  18  -2  -2    3.31    0.59   0
  17  -2  -2    0.21    1.56   0
 -17  -2   2    1.09    0.83   0
  17   2  -2    0.33    0.83   0
 -17   2   2    0.14    0.86   0
  17  -2  -2    0.59    0.88   0
 -16   2   2    0.40    0.81   0
  16  -2  -2    0.72    0.80   0
 -16  -2   2    1.08    0.79   0
  16   2  -2    0.99    0.83   0
  16  -2  -2    0.93    1.45   0
 -15  -2   2    2.73    0.82   0
  15  -2  -2    3.17    0.76   0
  15   2  -2    2.79    0.82   0
  15   2  -2    4.33    1.33   0
 -15   2   2    3.38    0.80   0
 -14  -2   2    5.32    0.79   0
 -14   2   2    5.78    0.78   0
  14   2  -2    5.63    1.40   0
  14   2  -2    4.48    0.84   0
  14  -2  -2    4.28    0.77   0
 -13  -2   2    3.22    0.78   0
 -13   2   2    2.88    0.79   0
  13  -2  -2    2.15    0.77   0
  13   2  -2    3.00    1.38   0
  13   2  -2    3.37    0.77   0
  12  -2  -2   23.53    0.85   0
  12   2  -2   24.64    0.89   0
 -12   2   2   22.24    0.87   0
 -12  -2   2   23.38    0.93   0
  12   2  -2   26.11    1.47   0
  11  -2  -2    0.91    0.72   0
 -11  -2   2    1.14    0.93   0
  11   2  -2    0.82    0.77   0
 -11   2   2    0.38    0.74   0
  10  -2  -2   20.63    0.87   0
 -10   2   2   20.05    0.89   0
 -10  -2   2   21.30    0.93   0
  10   2  -2   21.35    0.91   0
   9  -2  -2    0.68    0.73   0
  -9  -2   2   -0.50    0.73   0
  -9   2   2    0.09    0.77   0
   9   2  -2    0.77    0.92   0
  -8  -2   2   15.31    1.06   0
   8  -2  -2   14.35    0.87   0
   8  -2  -2   14.24    1.64   0
   8   2  -2   14.64    1.05   0
  -8   2   2   15.03    0.90   0
  -7  -2   2   20.84    1.13   0
   7  -2  -2   18.53    0.91   0
   7  -2  -2   18.77    1.84   0
  -7   2   2   20.01    0.94   0
   7   2  -2   19.47    0.97   0
   6   2  -2   59.24    1.38   0
  -6  -2   2   64.29    1.41   0
  -6   2   2   61.34    1.24   0
   6  -2  -2   62.19    1.22   0
   6  -2  -2   57.26    2.17   0
  -6  -2   2   58.02    1.94   0
  -5   2   2  106.22    1.51   0
  -5  -2   2  109.80    1.93   0
   5  -2  -2  103.35    1.47   0
   5  -2  -2   99.72    2.49   0
  -5  -2   2  104.97    2.45   0
   5   2  -2  102.75    1.88   0
  -4   2   2   19.14    1.24   0
   4  -2  -2   16.73    1.03   0
   4   2  -2   17.53    1.44   0
  -4  -2   2   20.53    1.70   0
  -3   2   2  297.77    3.32   0
   3  -2  -2  259.93    2.34   0
  -3  -2   2  306.42    4.75   0
  -3   2   2  280.18    2.35   0
   3   2  -2  254.94    4.56   0
   2  -2  -2   46.14    1.36   0
  -2   2   2   50.53    1.79   0
  -2   2   2   48.70    1.35   0
   1   2  -2  874.66    9.67   0
  -1   2   2  774.78    4.39   0
  -1   2   2  783.21    3.92   0
   1  -2  -2  716.12    3.87   0
   0   2   2  433.11    3.09   0
   0   2   2  414.72    2.96   0
   0  -2   2  408.28    4.79   0
   0   2  -2  477.80    4.87   0
  -1  -2  -2  318.82    2.58   0
  -1   2  -2  334.08    3.46   0
   1  -2   2  301.80    3.34   0
   1   2   2  306.08    2.50   0
  -2   2  -2  113.26    1.91   0
  -2  -2  -2  108.41    1.68   0
   2  -2   2  100.57    1.93   0
   2   2   2  108.82    1.69   0
  -3   2  -2    1.77    0.98   0
  -3  -2  -2    2.82    1.03   0
   3   2   2    1.97    0.73   0
   3  -2   2    2.53    1.01   0
   4  -2   2   -0.29    0.90   0
  -4  -2  -2    0.09    0.96   0
  -4   2  -2    0.23    0.91   0
   4   2   2    0.43    0.98   0
  -5   2  -2    1.14    0.89   0
   5  -2   2    0.69    0.65   0
   5   2   2    1.79    0.93   0
  -5  -2  -2    1.95    0.90   0
   6   2   2   52.27    1.18   0
  -6   2  -2   52.61    1.16   0
  -6  -2  -2   51.64    1.16   0
   6  -2   2   49.85    1.13   0
  -7   2  -2   51.16    1.08   0
   7   2   2   48.48    1.11   0
   7  -2   2   48.38    1.10   0
  -7  -2  -2   51.49    1.11   0
  -8   2  -2   27.90    0.95   0
   8   2   2   28.75    0.96   0
   8  -2   2   25.51    0.95   0
  -8  -2  -2   27.63    0.75   0
  -9   2  -2   10.57    0.61   0
   9   2   2   10.57    0.81   0
   9  -2   2   11.12    0.84   0
  -9  -2  -2   11.68    0.80   0
 -10   2  -2    4.54    0.58   0
  10  -2   2    4.73    0.82   0
 -10  -2  -2    5.58    0.81   0
  10   2   2    5.46    0.79   0
 -11   2  -2   13.94    0.86   0
  11   2   2   14.50    0.85   0
  11  -2   2   14.37    0.85   0
 -11  -2  -2   14.77    0.84   0
  12  -2   2   51.13    1.01   0
 -12   2  -2   52.60    0.87   0
  12   2   2   48.45    0.84   0
 -12  -2  -2   52.89    1.01   0
 -13   2  -2   27.38    0.90   0
  13   2   2   26.50    0.90   0
  13  -2   2   24.19    0.92   0
 -13  -2  -2   27.33    0.88   0
  14   2   2    1.00    0.54   0
 -14  -2  -2    2.29    0.77   0
 -14   2  -2    0.33    0.80   0
  14  -2   2    1.72    0.58   0
 -15   2  -2    1.95    0.79   0
  15   2   2    1.07    0.84   0
  15  -2   2    1.10    0.80   0
 -15  -2  -2    0.03    0.80   0
  16  -2   2    1.00    0.79   0
  16   2   2    0.96    0.80   0
 -16  -2  -2    0.28    0.80   0
 -16   2  -2    0.87    0.80   0
  17   2   2    1.86    0.85   0
 -17   2  -2    1.33    0.60   0
  17  -2   2    2.19    0.85   0
 -17  -2  -2    1.15    0.83   0
 -18   2  -2    0.96    0.86   0
 -18  -2  -2    0.46    0.86   0
  18   2   2    0.25    0.87   0
  18  -2   2    0.92    0.85   0
 -19   2  -2    2.05    0.89   0
 -19  -2  -2    1.90    0.68   0
  19  -2   2    3.21    0.90   0
  19   2   2    1.10    0.87   0
  20   2   2    0.27    0.92   0
  20  -2   2   -0.39    0.93   0
 -20   2  -2   -0.18    0.65   0
 -20  -2  -2   -0.22    0.93   0
  20   2   2    0.04    0.91   0
 -21   2  -2    0.56    1.00   0
  21   2   2    0.18    0.98   0
  21  -2   2   -0.94    0.70   0
 -21  -2  -2   -0.46    0.97   0
  21   2   2   -0.07    0.98   0
  22   2   2    1.53    1.01   0
  22   2   2    2.67    1.33   0
  22  -2   2    0.47    1.06   0
 -22  -2  -2    1.39    0.78   0
 -22   2  -2    3.02    1.05   0
 -23   2  -2   -0.28    1.09   0
 -23  -2  -2   -0.08    1.13   0
  23   2   2    0.45    1.10   0
  23   2   2    0.48    1.12   0
  23  -2   2    1.33    1.10   0
 -23   3   2   -0.36    1.11   0
  23   3  -2    0.73    1.13   0
 -23  -3   2   -0.65    1.13   0
  23  -3  -2    1.27    1.06   0
 -22   3   2    0.70    1.05   0
  22  -3  -2   -0.11    1.03   0
 -22  -3   2    0.18    1.06   0
  22   3  -2    0.15    1.04   0
  21  -3  -2    1.28    1.04   0
 -21   3   2    0.70    0.98   0
  21   3  -2    0.86    1.00   0
 -21  -3   2   -0.00    0.99   0
 -20   3   2    2.38    0.97   0
  20  -3  -2    1.86    0.93   0
  20   3  -2    0.50    0.96   0
 -20  -3   2    1.01    0.95   0
 -19   3   2   -0.35    0.91   0
  19  -3  -2   -0.14    0.89   0
  19  -3  -2    0.38    2.19   0
  19   3  -2    0.62    0.90   0
 -19  -3   2    0.95    1.10   0
  18  -3  -2    0.17    0.85   0
 -18   3   2    0.52    0.85   0
  18  -3  -2    0.93    1.67   0
  18   3  -2    0.61    0.88   0
 -18  -3   2    0.75    0.84   0
  17  -3  -2    6.43    0.86   0
 -17   3   2    4.56    0.65   0
  17   3  -2    5.49    0.84   0
 -17  -3   2    4.23    0.84   0
 -16   3   2   10.18    0.91   0
 -16  -3   2   12.15    0.92   0
  16  -3  -2   11.09    0.85   0
  16   3  -2   12.29    1.04   0
  15  -3  -2    4.17    0.81   0
 -15   3   2    5.59    0.81   0
  15   3  -2    4.86    0.85   0
 -15  -3   2    4.67    0.97   0
  14  -3  -2    1.74    0.75   0
  14   3  -2    1.24    0.78   0
 -14   3   2    1.65    0.77   0
 -14  -3   2    1.18    0.92   0
  13   3  -2    0.89    0.92   0
  13  -3  -2    0.79    0.77   0
 -13   3   2    1.38    0.77   0
 -13  -3   2    0.63    0.92   0
 -12  -3   2   22.58    0.91   0
 -12   3   2   21.13    0.89   0
  12  -3  -2   24.06    0.85   0
  12   3  -2   21.87    0.93   0
  11  -3  -2   16.91    0.82   0
 -11  -3   2   17.85    0.89   0
 -11   3   2   18.97    0.84   0
  11   3  -2   18.98    0.91   0
 -10  -3   2   10.31    1.00   0
  10  -3  -2   11.05    0.78   0
 -10   3   2    9.31    0.61   0
  10   3  -2    9.27    0.86   0
  -9   3   2   -0.15    0.76   0
   9   3  -2    0.52    0.93   0
   9  -3  -2    0.43    0.72   0
  -9  -3   2    0.27    0.75   0
  -8  -3   2    2.41    0.95   0
   8  -3  -2    2.10    1.27   0
  -8   3   2    1.80    0.80   0
   8  -3  -2    1.63    0.77   0
   8   3  -2    0.96    0.93   0
   7  -3  -2    2.40    0.78   0
  -7  -3   2    2.63    0.96   0
   7  -3  -2    2.33    1.24   0
   7   3  -2    2.24    0.81   0
  -7   3   2    2.20    0.80   0
  -6  -3   2  125.63    1.96   0
  -6  -3   2  114.98    2.01   0
   6  -3  -2  115.67    2.18   0
   6   3  -2  116.33    1.89   0
   6  -3  -2  115.90    1.40   0
  -6   3   2  117.99    1.41   0
  -5   3   2    4.37    0.87   0
  -5  -3   2    4.54    1.09   0
   5  -3  -2    4.11    0.83   0
   5  -3  -2    4.39    1.10   0
  -5  -3   2    4.11    1.13   0
   5   3  -2    4.37    1.12   0
   4  -3  -2  106.03    2.00   0
  -4   3   2  105.95    1.46   0
   4  -3  -2  102.54    1.44   0
  -4  -3   2  113.26    2.70   0
   4   3  -2  100.86    2.52   0
  -3  -3   2  157.52    4.48   0
   3  -3  -2  124.94    1.60   0
   3   3  -2  119.75    4.07   0
  -3   3   2  132.78    1.63   0
   3  -3  -2  133.18    2.12   0
  -3   3   2  142.27    2.19   0
   2  -3  -2   19.96    1.07   0
  -2   3   2   22.45    1.09   0
   2  -3  -2   20.22    1.19   0
  -2   3   2   23.11    1.45   0
   1   3  -2  273.05    5.51   0
  -1   3   2  234.04    2.43   0
  -1  -3   2  187.85    5.41   0
  -1   3   2  225.61    2.09   0
   1  -3  -2  209.19    2.06   0
   0   3   2  873.29    3.96   0
   0   3  -2  934.98    6.45   0
   0   3   2  887.18    3.90   0
   0   3   2  824.80    3.73   0
   0  -3   2  841.76    6.59   0
   1   3   2  339.76    2.38   0
   1   3   2  347.78    2.53   0
   1  -3   2  336.33    3.50   0
  -1   3  -2  364.34    3.48   0
  -2   3  -2   51.17    1.46   0
  -2  -3  -2   51.26    1.28   0
   2   3   2   46.96    1.12   0
   2  -3   2   48.39    1.43   0
  -3   3  -2   78.49    1.47   0
   3  -3   2   75.17    1.47   0
  -3  -3  -2   76.21    1.42   0
   3   3   2   74.72    1.42   0
   4   3   2   99.51    1.49   0
  -4   3  -2  105.38    1.53   0
   4  -3   2  101.46    1.51   0
  -4  -3  -2  102.15    1.47   0
  -5   3  -2    3.57    0.90   0
   5   3   2    2.81    0.93   0
  -5  -3  -2    2.53    0.89   0
   5  -3   2    2.63    0.88   0
   6  -3   2   62.23    1.02   0
  -6  -3  -2   65.36    1.22   0
  -6   3  -2   64.72    1.19   0
   6   3   2   62.18    1.23   0
  -7   3  -2    2.08    0.85   0
   7  -3   2    0.56    0.84   0
  -7  -3  -2    1.27    0.58   0
   7   3   2    1.94    0.84   0
   8   3   2  159.92    1.47   0
  -8   3  -2  173.58    1.54   0
   8  -3   2  159.72    1.37   0
  -8  -3  -2  161.36    1.46   0
   9   3   2    9.97    0.78   0
  -9   3  -2   11.77    0.85   0
  -9  -3  -2    9.48    0.81   0
   9  -3   2   10.48    0.84   0
  10   3   2   25.33    0.92   0
  10  -3   2   25.81    0.90   0
 -10  -3  -2   26.57    0.89   0
 -10   3  -2   26.54    0.92   0
 -11   3  -2    4.07    0.62   0
  11   3   2    5.92    0.85   0
  11  -3   2    5.85    0.83   0
 -11  -3  -2    5.40    0.79   0
  12   3   2   24.55    0.90   0
 -12   3  -2   28.27    0.95   0
  12  -3   2   26.87    0.94   0
 -12  -3  -2   24.37    0.88   0
  13   3   2   16.45    0.86   0
 -13   3  -2   17.07    0.84   0
  13  -3   2   17.36    0.83   0
 -13  -3  -2   14.48    0.84   0
 -14   3  -2   10.97    0.64   0
  14   3   2    9.54    0.84   0
 -14  -3  -2    9.79    0.79   0
  14  -3   2    9.75    0.85   0
 -15   3  -2    5.91    0.84   0
  15   3   2    5.49    0.84   0
  15  -3   2    6.20    0.83   0
 -15  -3  -2    6.60    0.82   0
 -16   3  -2    0.28    0.79   0
  16   3   2    0.74    0.80   0
  16  -3   2   -0.05    0.56   0
 -16  -3  -2    1.32    0.80   0
 -17   3  -2    1.52    0.83   0
  17   3   2    0.98    0.57   0
  17  -3   2    1.95    0.86   0
 -17  -3  -2    1.97    0.82   0
  18   3   2    4.05    0.85   0
 -18   3  -2    3.41    0.88   0
  18   3   2    4.28    0.87   0
 -18  -3  -2    3.63    0.86   0
  18  -3   2    2.50    0.88   0
 -19   3  -2    1.39    0.91   0
  19   3   2   -0.30    0.88   0
  19  -3   2   -0.81    0.90   0
 -19  -3  -2    1.22    0.89   0
  19   3   2    0.14    0.90   0
 -20   3  -2    0.39    0.94   0
  20   3   2    0.23    0.94   0
  20  -3   2    0.55    0.93   0
 -20  -3  -2    0.73    0.68   0
  20   3   2    0.64    0.94   0
 -21   3  -2    0.19    1.02   0
  21   3   2    0.76    0.99   0
 -21  -3  -2    2.07    0.99   0
  21  -3   2    0.10    0.98   0
  21   3   2    1.24    1.02   0
  22   3   2    4.20    1.09   0
  22   3   2    6.51    1.13   0
 -22  -3  -2    7.99    1.10   0
  22  -3   2   -0.28    0.81   0
 -22   3  -2    6.85    1.09   0
  23   3   2    0.57    1.40   0
 -23  -3  -2    0.73    1.13   0
  23   3   2   -0.27    1.14   0
  23  -3   2    0.28    1.13   0
 -23   3  -2    1.10    1.08   0
 -23   4   2    2.62    1.17   0
 -23  -4   2    0.41    1.14   0
  23  -4  -2    0.93    1.14   0
  23   4  -2    1.09    1.40   0
 -22  -4   2    1.09    1.09   0
 -22   4   2    0.74    1.08   0
  22  -4  -2    0.05    1.05   0
  22   4  -2    0.52    1.02   0
 -21   4   2   -0.32    1.03   0
 -21  -4   2    0.23    0.99   0
  21  -4  -2   -0.66    1.00   0
  21   4  -2    0.33    1.00   0
 -20   4   2    0.03    1.00   0
  20  -4  -2    0.14    0.94   0
  20   4  -2    0.06    0.92   0
 -20  -4   2   -0.54    0.94   0
  19   4  -2    2.32    0.89   0
 -19  -4   2    2.21    0.91   0
 -19   4   2    2.58    0.92   0
  19  -4  -2    1.79    0.94   0
 -18  -4   2    0.38    0.85   0
 -18   4   2    0.72    0.89   0
  18  -4  -2    0.57    0.63   0
  18   4  -2    0.21    0.85   0
 -17  -4   2    3.82    0.87   0
  17  -4  -2    4.30    0.86   0
  17   4  -2    3.66    0.85   0
 -17   4   2    4.12    0.91   0
 -16  -4   2   15.71    0.96   0
  16  -4  -2   14.09    0.87   0
  16   4  -2   14.52    0.94   0
 -16   4   2   14.93    0.94   0
  15   4  -2    3.13    0.78   0
 -15  -4   2    2.51    0.79   0
  15  -4  -2    2.72    0.81   0
 -15   4   2    3.92    0.84   0
  14  -4  -2   18.26    0.85   0
 -14   4   2   16.80    0.87   0
  14   4  -2   18.87    1.07   0
 -14  -4   2   17.99    1.03   0
 -13   4   2    1.62    0.77   0
  13  -4  -2    0.92    0.53   0
  13   4  -2    2.37    0.76   0
 -13  -4   2    1.28    0.77   0
  12   4  -2    1.12    0.79   0
 -12   4   2    0.87    0.79   0
  12  -4  -2    0.20    0.76   0
 -12  -4   2    0.24    0.75   0
 -11   4   2    2.05    0.80   0
  11   4  -2    1.37    0.95   0
  11  -4  -2    0.92    0.76   0
 -11  -4   2    1.80    0.76   0
 -10   4   2   24.01    0.90   0
  10  -4  -2   22.15    0.85   0
  10   4  -2   21.62    1.12   0
 -10  -4   2   23.90    0.94   0
   9   4  -2    7.67    0.84   0
  -9   4   2    7.67    0.78   0
   9  -4  -2    8.26    0.74   0
  -9  -4   2    8.83    0.83   0
   8  -4  -2  101.91    1.13   0
   8  -4  -2  103.98    1.83   0
   8   4  -2  102.39    1.61   0
  -8   4   2  101.38    1.27   0
  -8  -4   2  105.33    1.52   0
   7   4  -2   18.06    1.16   0
   7  -4  -2   17.83    0.86   0
   7  -4  -2   17.97    1.25   0
  -7  -4   2   19.16    1.12   0
  -7  -4   2   17.28    0.98   0
  -7   4   2   16.89    0.86   0
  -6   4   2   25.82    0.94   0
   6   4  -2   25.51    1.28   0
   6  -4  -2   25.91    1.10   0
   6  -4  -2   25.34    0.91   0
  -6  -4   2   26.21    1.25   0
  -6  -4   2   24.97    1.21   0
  -5  -4   2   34.60    1.33   0
  -5   4   2   34.60    1.00   0
  -5  -4   2   35.60    1.41   0
   5   4  -2   33.16    1.52   0
   5  -4  -2   32.76    0.99   0
   5  -4  -2   33.88    1.17   0
   4  -4  -2    5.42    0.91   0
  -4   4   2    5.66    0.86   0
   4   4  -2    5.18    1.33   0
  -4  -4   2    5.39    1.25   0
   4  -4  -2    4.43    0.85   0
   3   4  -2    0.22    1.36   0
   3  -4  -2   -0.24    0.86   0
   3  -4  -2    0.07    0.79   0
   3   4  -2    0.16    1.47   0
  -3   4   2    0.22    0.84   0
  -2   4   2   78.68    1.32   0
   2   4  -2   76.53    3.14   0
  -2   4   2   83.90    1.51   0
   2   4  -2   94.68    3.04   0
   2  -4  -2   78.42    1.48   0
   2  -4  -2   76.21    1.34   0
   1  -4  -2  207.53    2.04   0
  -1  -4   2  183.82    3.61   0
  -1   4   2  216.13    2.06   0
  -1   4   2  204.01    1.84   0
   1  -4  -2  187.46    1.85   0
   1   4  -2  233.49    3.66   0
   0   4  -2   58.76    1.83   0
   0  -4   2   54.55    1.83   0
   0   4   2   57.20    1.29   0
   0   4   2   57.39    1.13   0
   0   4   2   52.91    1.28   0
  -1   4  -2   39.09    1.56   0
   1   4   2   38.79    1.15   0
   1  -4   2   35.88    1.35   0
   1   4   2   36.27    1.22   0
   1   4   2   34.14    1.15   0
  -2   4  -2   93.76    1.73   0
   2  -4   2   90.83    1.61   0
   2   4   2   90.07    1.44   0
   2   4   2   90.63    1.47   0
  -2  -4  -2   95.09    1.47   0
  -3   4  -2    4.25    0.93   0
   3  -4   2    4.13    0.92   0
  -3  -4  -2    4.22    0.95   0
   3   4   2    4.03    0.67   0
   3   4   2    4.22    0.95   0
   4   4   2  470.48    2.52   0
  -4  -4  -2  477.98    2.54   0
  -4   4  -2  478.39    2.70   0
   4  -4   2  472.34    2.74   0
   4   4   2  462.70    2.59   0
   5   4   2   96.32    1.36   0
   5  -4   2   97.15    1.35   0
  -5   4  -2   99.10    1.35   0
  -5  -4  -2   97.62    1.21   0
  -6   4  -2    4.15    0.85   0
   6   4   2    4.39    0.87   0
   6  -4   2    3.84    0.85   0
  -6  -4  -2    3.88    0.84   0
   7  -4   2    0.99    0.77   0
  -7   4  -2    1.14    0.81   0
  -7  -4  -2    1.01    0.55   0
   7   4   2    1.25    0.78   0
   8   4   2   16.41    0.85   0
  -8  -4  -2   18.01    0.90   0
   8  -4   2   17.01    0.66   0
  -8   4  -2   19.86    0.91   0
   9   4   2    1.61    0.78   0
  -9  -4  -2    0.85    0.76   0
   9  -4   2    0.71    0.75   0
  -9   4  -2    1.20    0.81   0
  10   4   2   34.30    0.98   0
  10  -4   2   32.75    0.96   0
 -10  -4  -2   35.56    0.94   0
 -10   4  -2   34.05    0.97   0
 -11   4  -2   91.87    1.19   0
  11  -4   2   89.75    1.17   0
 -11  -4  -2   88.73    1.17   0
  11   4   2   88.29    1.19   0
  12   4   2   43.17    0.82   0
 -12  -4  -2   46.97    0.98   0
  12  -4   2   46.58    0.99   0
 -12   4  -2   46.03    0.81   0
 -13   4  -2   -0.04    0.73   0
  13   4   2    0.44    0.54   0
  13  -4   2    0.29    0.76   0
 -13  -4  -2    0.45    0.76   0
 -14   4  -2    6.55    0.82   0
  14  -4   2    4.75    0.85   0
 -14  -4  -2    6.76    0.61   0
  14   4   2    6.82    0.80   0
 -15   4  -2    1.08    0.79   0
  15  -4   2    0.24    0.80   0
 -15  -4  -2    1.67    0.56   0
  15   4   2    2.03    0.77   0
  15   4   2    1.17    0.80   0
 -16   4  -2    2.90    0.84   0
  16   4   2    1.55    0.57   0
  16   4   2    1.31    0.80   0
  16  -4   2    1.50    0.79   0
 -16  -4  -2    1.89    0.80   0
 -17   4  -2    0.68    0.85   0
 -17  -4  -2    0.12    0.83   0
  17  -4   2    0.81    0.84   0
  17   4   2    0.41    0.84   0
  17   4   2   -0.84    1.02   0
 -18   4  -2    0.52    0.86   0
  18   4   2    0.16    0.89   0
  18   4   2   -0.35    0.88   0
 -18  -4  -2    0.04    0.85   0
  18  -4   2   -0.67    0.87   0
 -19   4  -2   -0.07    0.92   0
 -19  -4  -2   -0.12    0.91   0
  19   4   2   -0.28    0.91   0
  19   4   2    0.44    0.89   0
  19  -4   2    1.02    0.90   0
 -20   4  -2    1.40    0.95   0
  20   4   2    1.70    1.17   0
  20   4   2    1.37    0.91   0
  20  -4   2    2.83    0.94   0
 -20  -4  -2    2.15    0.93   0
 -21   4  -2    0.95    0.71   0
  21   4   2    0.86    1.00   0
 -21  -4  -2    2.00    1.00   0
  21   4   2    3.19    1.27   0
  21  -4   2    1.21    1.00   0
 -22  -4  -2   -0.35    1.09   0
 -22   4  -2    1.03    1.06   0
  22   4   2    1.20    1.06   0
  22   4   2    1.80    1.41   0
  22  -4   2    0.98    1.06   0
  23   4   2   -0.58    0.82   0
  23   4   2    0.06    1.19   0
 -23  -4  -2    0.89    1.17   0
  23  -4   2    0.18    1.11   0
 -23   4  -2    1.56    1.16   0
 -23   5   2   -0.43    1.20   0
 -23  -5   2    0.11    1.15   0
  23  -5  -2   -0.71    1.19   0
  23   5  -2   -0.13    1.16   0
 -22   5   2    0.99    0.75   0
  22  -5  -2    0.55    1.02   0
 -22  -5   2    0.43    1.06   0
  22   5  -2    0.85    1.06   0
 -21   5   2    1.24    1.01   0
  21  -5  -2    0.94    0.98   0
 -21  -5   2    0.54    1.21   0
  21   5  -2    0.14    1.00   0
 -20  -5   2    1.25    1.14   0
 -20   5   2   -0.35    0.99   0
  20  -5  -2    0.56    1.89   0
  20   5  -2   -0.16    1.19   0
  20  -5  -2    0.02    0.96   0
  19  -5  -2    0.33    0.92   0
  19   5  -2    0.25    0.93   0
 -19   5   2    0.78    0.94   0
  19  -5  -2    0.36    1.53   0
 -19  -5   2    0.73    1.10   0
  18  -5  -2    1.75    0.86   0
  18   5  -2    2.06    0.86   0
 -18  -5   2    0.86    0.87   0
 -18   5   2    0.87    0.87   0
 -17   5   2    0.85    0.85   0
  17  -5  -2    1.03    0.83   0
  17   5  -2    0.55    0.82   0
 -17  -5   2    1.43    0.84   0
 -16  -5   2    0.43    0.84   0
  16  -5  -2    0.22    0.78   0
 -16   5   2    0.89    0.78   0
  16   5  -2   -0.18    0.85   0
  15  -5  -2    5.85    0.84   0
 -15   5   2    6.37    0.85   0
  15   5  -2    5.79    0.82   0
 -15  -5   2    5.35    0.81   0
 -14   5   2   22.16    0.90   0
  14   5  -2   25.04    0.89   0
  14  -5  -2   24.90    0.90   0
 -14  -5   2   22.86    0.91   0
  13  -5  -2    1.35    0.76   0
  13   5  -2    0.95    0.77   0
 -13   5   2    1.65    0.76   0
 -13  -5   2    0.55    0.74   0
 -12   5   2    0.77    0.80   0
  12  -5  -2    0.91    0.76   0
 -12  -5   2    1.26    0.76   0
  12   5  -2    0.69    0.78   0
  11   5  -2   43.04    1.11   0
  11  -5  -2   44.30    0.81   0
 -11   5   2   43.96    1.04   0
 -11  -5   2   45.36    1.12   0
  10   5  -2    0.84    0.98   0
 -10   5   2    0.92    0.78   0
  10  -5  -2    1.30    0.74   0
 -10  -5   2    1.05    0.76   0
   9   5  -2   19.92    0.96   0
   9  -5  -2   19.11    0.84   0
  -9   5   2   19.86    0.85   0
  -9  -5   2   18.76    0.92   0
   8  -5  -2   17.75    0.82   0
  -8  -5   2   17.74    1.07   0
  -8  -5   2   17.09    1.05   0
  -8   5   2   16.36    0.84   0
   8  -5  -2   16.88    1.14   0
   8   5  -2   16.16    0.97   0
  -7  -5   2  135.12    1.68   0
   7   5  -2  133.74    1.83   0
  -7   5   2  138.08    1.41   0
   7  -5  -2  140.58    1.84   0
  -7  -5   2  140.35    1.94   0
   7  -5  -2  138.10    1.37   0
  -6   5   2   11.50    0.85   0
   6   5  -2    9.89    1.11   0
   6  -5  -2   10.35    0.63   0
  -6  -5   2   10.29    1.11   0
  -6  -5   2   11.10    0.93   0
   6  -5  -2   10.15    0.91   0
  -5  -5   2   39.00    1.44   0
   5  -5  -2   35.36    0.98   0
   5   5  -2   37.65    1.44   0
  -5   5   2   36.68    0.83   0
   5  -5  -2   38.38    1.16   0
  -5  -5   2   38.49    1.17   0
   4   5  -2   78.69    1.95   0
  -4   5   2   79.73    1.20   0
   4  -5  -2   80.27    1.44   0
   4   5  -2   76.81    1.89   0
   4  -5  -2   79.03    1.22   0
   3  -5  -2    7.48    0.90   0
   3  -5  -2    7.85    0.91   0
   3   5  -2    7.62    1.23   0
  -3   5   2    7.69    0.63   0
   3   5  -2    7.18    1.40   0
  -2   5   2   50.64    1.25   0
   2   5  -2   48.48    1.85   0
   2   5  -2   51.80    1.81   0
   2  -5  -2   46.71    1.10   0
  -2   5   2   50.04    1.11   0
   2  -5  -2   47.19    1.18   0
   1   5  -2   36.46    1.49   0
  -1  -5   2   29.03    1.44   0
  -1   5   2   31.59    1.04   0
   1  -5  -2   30.77    1.06   0
  -1   5   2   34.07    1.11   0
   1  -5  -2   32.33    1.07   0
   0   5   2    0.98    0.61   0
   0   5   2   -0.00    0.90   0
   0  -5   2    0.06    1.00   0
   0  -5  -2    0.65    0.86   0
   0   5  -2    0.09    1.06   0
   1   5   2   74.95    1.31   0
   1   5   2   69.27    1.25   0
   1  -5   2   70.93    1.60   0
   1   5   2   73.88    1.33   0
  -1   5  -2   77.00    1.64   0
   2   5   2    5.33    0.66   0
   2   5   2    7.16    0.93   0
  -2   5  -2    6.86    0.89   0
   2   5   2    5.80    0.94   0
   2  -5   2    6.31    1.02   0
   3   5   2    6.55    0.93   0
  -3  -5  -2    6.53    0.92   0
  -3   5  -2    5.46    0.90   0
   3   5   2    6.63    0.86   0
   3  -5   2    5.47    1.04   0
   4   5   2    0.25    0.86   0
  -4   5  -2    0.78    0.83   0
  -4  -5  -2   -0.31    0.85   0
   4   5   2    0.86    0.86   0
   4  -5   2    0.55    1.03   0
   5   5   2   21.15    0.94   0
  -5  -5  -2   21.53    0.74   0
  -5   5  -2   21.61    0.97   0
   5   5   2   21.75    0.75   0
   5  -5   2   21.50    0.94   0
  -6  -5  -2    4.47    0.61   0
  -6   5  -2    5.65    0.83   0
   6  -5   2    6.01    0.79   0
   6   5   2    7.12    0.82   0
   6   5   2    5.77    0.80   0
  -7   5  -2    1.27    0.81   0
   7   5   2    1.87    0.77   0
  -7  -5  -2    1.48    0.78   0
   7  -5   2    2.31    0.79   0
   7   5   2    0.44    0.78   0
  -8  -5  -2    2.42    0.54   0
   8   5   2    2.07    0.75   0
   8  -5   2    1.29    0.73   0
  -8   5  -2    2.99    0.78   0
   8   5   2    1.90    0.76   0
  -9  -5  -2   22.02    0.69   0
  -9   5  -2   21.68    0.91   0
   9   5   2   22.29    0.90   0
   9   5   2   20.65    0.86   0
   9  -5   2   21.08    0.87   0
  10   5   2    4.50    0.80   0
 -10  -5  -2    4.69    0.80   0
 -10   5  -2    3.59    0.83   0
  10   5   2    3.41    0.79   0
  10  -5   2    5.47    0.79   0
 -11   5  -2   28.21    0.95   0
  11   5   2   28.60    0.93   0
  11   5   2   28.49    0.90   0
  11  -5   2   27.22    0.91   0
 -11  -5  -2   28.75    0.91   0
  12   5   2   63.39    1.09   0
  12   5   2   66.21    1.06   0
 -12  -5  -2   66.26    1.06   0
 -12   5  -2   67.49    0.91   0
  12  -5   2   65.67    1.06   0
 -13  -5  -2    3.03    0.76   0
 -13   5  -2    1.04    0.82   0
  13   5   2    1.75    0.75   0
  13  -5   2    2.38    0.79   0
  13   5   2    2.15    0.77   0
  14   5   2    0.46    0.96   0
 -14   5  -2   -0.01    0.81   0
 -14  -5  -2   -0.48    0.78   0
  14  -5   2    0.73    0.80   0
  14   5   2    0.44    0.56   0
 -15   5  -2    0.35    0.56   0
  15   5   2    0.69    0.81   0
 -15  -5  -2    0.80    0.79   0
  15   5   2   -0.51    0.81   0
  15  -5   2    0.23    0.81   0
 -16   5  -2    0.71    0.85   0
  16   5   2   -0.68    0.96   0
  16   5   2   -0.43    0.80   0
 -16  -5  -2    0.01    0.79   0
  16  -5   2    1.23    0.83   0
 -17   5  -2    0.03    0.85   0
  17   5   2    0.75    0.87   0
  17   5   2    0.23    0.83   0
 -17  -5  -2    0.39    0.59   0
  17  -5   2    0.67    0.82   0
  18   5   2    3.34    0.87   0
  18   5   2    3.07    0.89   0
  18  -5   2    2.88    0.89   0
 -18  -5  -2    2.90    0.85   0
 -18   5  -2    3.23    0.63   0
 -19   5  -2    1.00    0.89   0
 -19  -5  -2   -0.08    0.86   0
  19   5   2   -0.95    1.11   0
  19   5   2    1.50    0.90   0
  19  -5   2    0.06    0.93   0
 -20  -5  -2    0.61    0.96   0
  20   5   2    0.61    0.96   0
 -20   5  -2   -0.23    0.96   0
  20   5   2    0.44    0.97   0
  20  -5   2    1.34    0.95   0
 -21   5  -2    0.53    0.73   0
 -21  -5  -2    0.22    0.71   0
  21   5   2    0.08    1.02   0
  21   5   2    0.95    1.04   0
  21  -5   2    1.04    1.02   0
 -22   5  -2    0.15    1.07   0
  22   5   2    1.02    1.07   0
  22   5   2    0.94    1.10   0
 -22  -5  -2    0.83    1.08   0
  22  -5   2   -0.73    1.07   0
 -23   5  -2    0.74    1.17   0
  23  -5   2    0.69    1.17   0
 -23  -5  -2    2.13    1.20   0
  23   5   2    0.81    1.11   0
  23  -6  -2    0.03    1.14   0
 -22  -6   2   -0.45    1.08   0
  22  -6  -2    0.83    1.06   0
  22   6  -2    0.49    1.11   0
 -22   6   2   -0.75    0.76   0
 -21   6   2    1.79    0.95   0
  21  -6  -2    0.65    2.39   0
  21  -6  -2    0.48    0.95   0
 -21  -6   2   -0.10    1.03   0
  21   6  -2   -0.24    1.04   0
 -20  -6   2    0.51    0.98   0
  20  -6  -2    1.31    0.97   0
  20  -6  -2    0.69    1.66   0
  20   6  -2    1.30    0.98   0
 -20   6   2   -0.10    0.98   0
 -19  -6   2    0.29    0.92   0
  19  -6  -2    1.32    0.91   0
 -19   6   2    0.05    0.94   0
  19   6  -2    0.41    0.93   0
  19  -6  -2    0.73    1.41   0
  18  -6  -2    0.34    1.34   0
  18  -6  -2    0.24    0.61   0
 -18   6   2    0.44    0.87   0
 -18  -6   2    0.20    1.07   0
  18   6  -2   -0.04    0.90   0
  17  -6  -2    7.28    0.85   0
 -17   6   2    6.83    0.87   0
 -17  -6   2    6.60    0.88   0
  17   6  -2    5.93    0.92   0
 -16   6   2    2.19    0.80   0
 -16  -6   2    1.18    0.77   0
  16   6  -2    1.02    0.85   0
  16  -6  -2    0.81    0.82   0
  15  -6  -2   15.76    0.88   0
  15   6  -2   14.93    1.10   0
 -15  -6   2   13.86    0.90   0
 -15   6   2   13.35    0.88   0
 -14  -6   2   17.79    0.85   0
  14   6  -2   18.86    0.90   0
  14  -6  -2   17.00    0.87   0
 -14   6   2   17.49    0.89   0
  13   6  -2    0.55    0.75   0
 -13   6   2   -0.39    0.77   0
 -13  -6   2    0.76    0.92   0
  13  -6  -2    1.42    0.73   0
  12  -6  -2    0.16    0.52   0
 -12   6   2    0.58    0.77   0
  12   6  -2   -0.10    0.93   0
 -12  -6   2    0.77    0.91   0
 -11  -6   2    0.24    0.77   0
 -11   6   2   -0.43    0.78   0
  11   6  -2    0.42    0.77   0
  11  -6  -2    0.75    0.77   0
  10  -6  -2    6.32    0.76   0
  10   6  -2    5.81    1.01   0
 -10   6   2    5.74    0.80   0
 -10  -6   2    5.97    0.79   0
  -9   6   2    3.58    0.76   0
   9   6  -2    3.60    1.01   0
   9  -6  -2    3.54    1.04   0
   9  -6  -2    3.32    0.73   0
  -9  -6   2    3.39    0.79   0
   8  -6  -2    8.02    0.58   0
   8  -6  -2    9.32    1.06   0
  -8  -6   2    8.04    0.83   0
  -8  -6   2    8.29    0.85   0
  -8   6   2    7.55    0.82   0
   8   6  -2    9.59    1.04   0
  -7   6   2    1.27    0.76   0
  -7  -6   2   -0.39    0.90   0
   7  -6  -2    0.84    0.81   0
   7  -6  -2   -0.08    0.75   0
   7   6  -2    0.46    0.98   0
  -7  -6   2    0.62    0.92   0
  -6   6   2   23.54    0.89   0
   6   6  -2   23.78    1.22   0
  -6  -6   2   25.36    1.19   0
   6  -6  -2   24.35    0.89   0
  -6  -6   2   23.59    0.94   0
   6  -6  -2   25.63    0.98   0
   5  -6  -2    0.49    0.82   0
   5   6  -2   -0.07    1.00   0
  -5   6   2    0.94    0.76   0
   5  -6  -2    0.37    0.73   0
  -5  -6   2    0.13    0.84   0
  -4  -6   2    2.00    0.89   0
   4  -6  -2    1.45    0.85   0
  -4   6   2    2.25    0.77   0
   4  -6  -2    0.86    0.55   0
   4   6  -2    1.45    0.90   0
   4   6  -2    1.78    0.95   0
   3  -6  -2   41.50    1.05   0
   3  -6  -2   45.13    1.14   0
  -3   6   2   46.55    1.07   0
   3   6  -2   46.01    1.63   0
   3   6  -2   47.94    1.58   0
   2   6  -2    0.29    1.05   0
   2  -6  -2   -0.27    0.80   0
   2   6  -2    0.17    1.02   0
   2  -6  -2    1.53    0.82   0
  -2   6   2    0.14    0.59   0
  -1   6   2    0.91    0.88   0
   1   6  -2    1.78    0.98   0
  -1  -6   2    2.07    0.93   0
  -1   6   2    2.49    0.88   0
   1  -6  -2    1.69    0.82   0
   1  -6  -2    1.12    0.59   0
   0   6   2  249.73    1.91   0
   0  -6   2  224.29    2.50   0
   0  -6  -2  248.99    1.88   0
   0   6   2  231.45    1.83   0
   0   6  -2  256.79    2.50   0
   1  -6   2  142.65    1.83   0
   1   6   2  158.10    1.55   0
   1   6   2  138.68    1.53   0
  -1  -6  -2  148.12    1.52   0
   1   6   2  151.93    1.58   0
  -1   6  -2  157.13    1.94   0
   2   6   2   10.27    0.88   0
   2   6   2   12.95    0.96   0
   2  -6   2   11.35    1.07   0
   2   6   2   12.20    0.89   0
  -2   6  -2   12.32    0.89   0
   3  -6   2  219.38    1.95   0
   3   6   2  224.95    1.76   0
   3   6   2  209.32    1.65   0
  -3   6  -2  222.09    1.94   0
   4  -6   2   48.52    1.25   0
   4   6   2   48.26    0.92   0
  -4  -6  -2   48.64    0.91   0
  -4   6  -2   49.51    1.13   0
   4   6   2   45.66    1.08   0
   5  -6   2    8.41    0.81   0
  -5  -6  -2    8.84    0.83   0
   5   6   2    8.73    0.84   0
   5   6   2    8.02    0.83   0
  -5   6  -2    8.95    0.85   0
   6  -6   2    1.66    0.78   0
  -6  -6  -2    1.14    0.76   0
   6   6   2    0.98    0.80   0
  -6   6  -2    0.75    0.78   0
   6   6   2    0.26    0.75   0
  -7   6  -2    0.49    0.76   0
   7   6   2    0.35    0.75   0
  -7  -6  -2    0.69    0.70   0
   7   6   2   -0.42    0.80   0
   7  -6   2    0.63    0.71   0
  -8   6  -2    0.35    0.76   0
   8  -6   2    0.80    0.70   0
  -8  -6  -2    0.00    0.76   0
   8   6   2    0.21    0.75   0
   8   6   2    0.76    0.76   0
  -9   6  -2    2.23    0.80   0
   9  -6   2    1.55    0.73   0
   9   6   2    1.80    0.77   0
  -9  -6  -2    1.13    0.56   0
   9   6   2    1.41    0.79   0
  10   6   2   49.14    1.03   0
  10  -6   2   50.73    1.01   0
 -10   6  -2   50.51    1.04   0
 -10  -6  -2   48.86    1.01   0
  10   6   2   51.85    1.04   0
  11   6   2   13.83    0.90   0
 -11  -6  -2   13.79    0.86   0
  11  -6   2   15.10    0.88   0
 -11   6  -2   13.37    0.87   0
  11   6   2   13.40    0.83   0
  12   6   2    0.00    0.55   0
 -12   6  -2    0.13    0.78   0
  12   6   2    0.15    0.76   0
  12  -6   2   -0.15    0.76   0
 -12  -6  -2    0.60    0.76   0
 -13   6  -2    3.24    0.81   0
  13   6   2    3.04    0.78   0
 -13  -6  -2    2.20    0.79   0
  13  -6   2    4.24    0.79   0
  13   6   2    3.02    0.78   0
  14   6   2   19.91    0.85   0
  14  -6   2   20.93    0.67   0
 -14   6  -2   19.55    0.88   0
  14   6   2   18.67    0.89   0
 -14  -6  -2   19.60    0.88   0
 -15  -6  -2    7.49    0.85   0
  15   6   2    9.04    0.87   0
  15  -6   2    8.33    0.83   0
 -15   6  -2    7.99    0.83   0
  15   6   2    7.53    0.88   0
  16   6   2    1.29    0.82   0
  16   6   2    1.35    0.81   0
 -16  -6  -2    1.10    0.80   0
 -16   6  -2    1.60    0.84   0
  16  -6   2    1.07    0.60   0
 -17  -6  -2    4.43    0.86   0
 -17   6  -2    3.33    0.87   0
  17   6   2    1.89    0.63   0
  17   6   2    3.50    0.87   0
  17  -6   2    2.41    0.88   0
 -18   6  -2   13.10    0.73   0
  18   6   2   14.19    0.98   0
  18  -6   2   11.18    0.95   0
 -18  -6  -2   11.98    0.94   0
  18   6   2   10.56    0.92   0
  19   6   2    0.71    0.94   0
 -19   6  -2   -0.14    0.92   0
  19   6   2    0.26    0.94   0
 -19  -6  -2   -0.67    0.90   0
  19  -6   2    0.80    0.93   0
  20   6   2    0.46    1.00   0
 -20   6  -2    0.88    1.01   0
  20   6   2    0.47    0.96   0
  20  -6   2    1.53    0.96   0
 -20  -6  -2    1.25    0.94   0
  21  -6   2    1.67    1.06   0
  21   6   2    4.12    1.30   0
 -21   6  -2    3.65    1.06   0
 -21  -6  -2    4.33    1.05   0
  21   6   2    2.09    0.75   0
 -22   6  -2   -0.34    1.09   0
  22  -6   2    0.08    1.10   0
  22   6   2   -0.24    1.08   0
 -22  -6  -2   -0.02    1.05   0
  22   6   2    0.64    1.38   0
 -22   7   2   -0.24    1.15   0
  22  -7  -2   -0.12    1.09   0
 -22  -7   2    0.81    1.15   0
  22   7  -2    0.65    1.14   0
 -21   7   2    0.74    1.07   0
  21  -7  -2    0.39    2.09   0
  21  -7  -2    0.20    1.06   0
  21   7  -2    1.64    1.02   0
 -21  -7   2    0.10    1.03   0
 -20  -7   2    0.43    1.02   0
 -20   7   2    0.31    1.00   0
  20  -7  -2    0.61    1.67   0
  20   7  -2    0.30    1.01   0
  20  -7  -2    0.35    0.72   0
 -19   7   2    1.65    0.94   0
  19  -7  -2    1.14    1.47   0
  19   7  -2    1.62    0.97   0
  19  -7  -2    0.84    0.96   0
 -19  -7   2    0.66    0.96   0
  18   7  -2    0.99    0.88   0
  18  -7  -2    0.23    0.89   0
 -18  -7   2    0.58    0.90   0
  18  -7  -2    0.55    1.35   0
 -18   7   2    0.39    0.91   0
  17  -7  -2    2.01    1.36   0
  17   7  -2    1.22    1.06   0
 -17   7   2    1.86    0.87   0
  17  -7  -2    1.08    0.82   0
 -17  -7   2    1.61    1.05   0
 -16   7   2   -0.96    0.87   0
  16  -7  -2    0.92    0.81   0
  16   7  -2   -0.13    0.87   0
 -16  -7   2   -0.07    1.03   0
 -15   7   2   -0.71    0.85   0
  15  -7  -2   -0.12    0.79   0
  15   7  -2    0.72    0.86   0
 -15  -7   2    0.00    0.85   0
 -14  -7   2    2.39    0.95   0
  14   7  -2    0.75    0.98   0
 -14   7   2    1.45    0.80   0
  14  -7  -2    0.85    0.82   0
  13  -7  -2   21.43    0.87   0
 -13  -7   2   20.19    1.09   0
  13   7  -2   19.40    0.89   0
 -13   7   2   16.64    0.89   0
  12  -7  -2    9.42    0.58   0
  12   7  -2    9.13    0.87   0
 -12   7   2    8.77    0.81   0
 -12  -7   2    8.99    0.89   0
  11  -7  -2    6.72    0.85   0
 -11   7   2    5.53    0.79   0
  11   7  -2    6.11    0.98   0
  11  -7  -2    6.47    0.75   0
 -11  -7   2    6.69    0.95   0
  10   7  -2    1.51    0.78   0
  10  -7  -2    2.27    1.02   0
 -10  -7   2    1.10    0.95   0
  10  -7  -2    1.16    0.72   0
 -10   7   2    1.31    0.81   0
  -9   7   2    1.23    0.77   0
   9   7  -2    1.88    0.81   0
   9  -7  -2    1.98    0.83   0
  -9  -7   2    1.29    0.93   0
  -9  -7   2    1.69    0.78   0
   9  -7  -2    1.32    0.76   0
  -8  -7   2    5.38    0.97   0
   8  -7  -2    5.65    1.03   0
  -8   7   2    5.53    0.78   0
  -8  -7   2    5.26    0.96   0
   8  -7  -2    5.52    0.75   0
   8   7  -2    5.61    0.85   0
   7   7  -2  116.19    1.76   0
  -7  -7   2  117.93    1.76   0
  -7  -7   2  117.37    1.44   0
  -7   7   2  115.16    1.14   0
   7  -7  -2  107.49    1.23   0
   7  -7  -2  116.11    1.49   0
   6   7  -2  181.20    2.21   0
   6  -7  -2  168.19    1.41   0
  -6   7   2  170.37    1.35   0
  -6  -7   2  176.82    1.67   0
   6  -7  -2  182.33    1.70   0
  -5  -7   2   36.12    1.09   0
   5  -7  -2   36.39    1.04   0
   5   7  -2   31.65    1.25   0
   5  -7  -2   33.84    0.74   0
  -5   7   2   35.42    0.90   0
   5   7  -2   36.03    1.32   0
   4  -7  -2   27.09    0.88   0
  -4   7   2   27.89    0.88   0
   4  -7  -2   28.11    1.03   0
   4   7  -2   27.22    1.24   0
  -4  -7   2   27.29    1.04   0
   4   7  -2   25.16    1.22   0
   3  -7  -2    0.30    0.74   0
   3   7  -2    0.08    0.92   0
   3  -7  -2    0.48    0.81   0
   3   7  -2   -0.29    0.97   0
  -3   7   2   -0.16    0.75   0
  -2   7   2    9.71    0.63   0
   2  -7  -2    8.82    0.81   0
   2  -7  -2    9.24    0.89   0
   2   7  -2    9.61    1.04   0
   2   7  -2   10.13    1.01   0
   1  -7  -2   33.93    1.01   0
   1   7  -2   33.65    1.22   0
  -1  -7   2   29.39    1.18   0
  -1   7   2   33.80    1.06   0
  -1   7   2   31.12    0.97   0
   1  -7  -2   32.83    0.97   0
   0   7  -2   37.31    1.09   0
   0  -7   2   33.08    1.19   0
   0   7   2   38.04    1.06   0
   0  -7  -2   35.49    1.01   0
   0   7   2   35.84    1.00   0
  -1  -7  -2  237.04    1.73   0
   1  -7   2  228.45    2.08   0
   1   7   2  225.64    1.71   0
   1   7   2  237.45    1.77   0
   1   7   2  249.19    1.77   0
  -1   7  -2  244.51    2.09   0
  -2  -7  -2    0.74    0.57   0
   2  -7   2    0.69    0.75   0
   2   7   2    0.46    0.80   0
   2   7   2    0.58    0.78   0
  -2   7  -2    1.00    0.99   0
   2   7   2    1.50    0.86   0
  -3   7  -2    1.36    0.80   0
   3   7   2    1.00    0.84   0
   3  -7   2    0.84    0.77   0
   3   7   2    0.76    0.53   0
   3   7   2    0.83    0.76   0
   4   7   2   17.17    0.85   0
   4  -7   2   16.58    0.89   0
   4   7   2   18.66    0.89   0
  -4   7  -2   17.94    0.95   0
   5   7   2    1.15    0.57   0
  -5  -7  -2    1.51    0.74   0
   5   7   2    2.18    0.78   0
  -5   7  -2    0.88    0.80   0
   5  -7   2    1.04    0.75   0
   6   7   2   31.26    0.91   0
  -6  -7  -2   31.48    0.90   0
   6   7   2   30.36    0.93   0
   6  -7   2   29.40    0.93   0
  -6   7  -2   31.45    0.95   0
   7  -7   2    3.26    0.72   0
  -7   7  -2    3.43    0.78   0
  -7  -7  -2    3.36    0.76   0
   7   7   2    3.35    0.78   0
   7   7   2    2.12    0.79   0
   8  -7   2    1.77    0.77   0
  -8   7  -2    1.83    0.75   0
  -8  -7  -2    1.56    0.75   0
   8   7   2    1.58    0.76   0
   8   7   2    0.72    0.78   0
   9   7   2   68.82    1.09   0
   9  -7   2   70.10    1.07   0
  -9  -7  -2   68.51    1.11   0
  -9   7  -2   74.44    1.10   0
   9   7   2   69.61    1.12   0
 -10   7  -2   16.52    0.88   0
  10   7   2   14.04    0.84   0
  10  -7   2   14.36    0.84   0
 -10  -7  -2   14.02    0.84   0
  10   7   2   12.95    0.64   0
  11   7   2    3.62    0.60   0
  11   7   2    3.20    0.82   0
 -11   7  -2    4.44    0.79   0
 -11  -7  -2    4.75    0.78   0
  11  -7   2    5.26    0.77   0
  12  -7   2   40.55    0.95   0
  12   7   2   35.39    0.95   0
 -12   7  -2   40.09    0.96   0
  12   7   2   38.30    0.95   0
 -12  -7  -2   36.18    0.77   0
 -13   7  -2    2.04    0.82   0
  13   7   2    0.43    0.79   0
  13  -7   2    0.04    0.82   0
  13   7   2    0.51    0.79   0
 -13  -7  -2    1.06    0.56   0
  14   7   2    0.16    0.83   0
  14   7   2   -0.73    0.79   0
 -14  -7  -2   -0.10    0.80   0
 -14   7  -2   -0.71    0.79   0
  14  -7   2    0.84    0.80   0
  15  -7   2   -0.28    0.57   0
  15   7   2    1.25    0.84   0
 -15  -7  -2    0.80    0.81   0
 -15   7  -2    1.42    0.84   0
  15   7   2    0.30    0.79   0
  16   7   2    1.31    0.82   0
  16  -7   2    2.75    0.83   0
 -16   7  -2    1.60    0.86   0
  16   7   2    2.34    0.88   0
 -16  -7  -2    1.14    0.83   0
  17   7   2    0.57    1.05   0
 -17   7  -2    2.56    0.87   0
 -17  -7  -2    0.01    0.85   0
  17   7   2   -0.03    0.59   0
  17  -7   2   -0.18    0.62   0
  18  -7   2    2.14    0.96   0
  18   7   2    2.42    0.93   0
  18   7   2    1.45    0.89   0
 -18  -7  -2    2.54    0.92   0
 -18   7  -2    2.64    0.93   0
 -19   7  -2    0.60    0.94   0
  19   7   2    0.28    0.98   0
  19   7   2    1.31    0.93   0
  19  -7   2    0.21    0.92   0
 -19  -7  -2    2.18    0.92   0
  20  -7   2    0.76    0.98   0
 -20  -7  -2    1.00    1.00   0
 -20   7  -2    1.68    1.02   0
  20   7   2    1.18    1.02   0
  20   7   2    0.21    0.99   0
  21  -7   2    3.36    0.78   0
 -21   7  -2    7.67    1.09   0
 -21  -7  -2    6.43    1.15   0
  21   7   2    7.84    1.12   0
  21   7   2    3.87    1.09   0
 -22   7  -2    0.29    1.13   0
 -22  -7  -2    0.98    1.12   0
  22  -7   2    1.27    0.77   0
  22   7   2    0.51    1.20   0
  22   7   2   -0.11    1.11   0
 -22  -8   2    1.51    1.42   0
 -22   8   2    0.29    1.16   0
  22  -8  -2    0.02    2.27   0
  22  -8  -2    0.29    1.18   0
  22   8  -2    1.63    1.13   0
  21  -8  -2    0.44    1.04   0
 -21  -8   2   -0.34    1.09   0
  21   8  -2   -0.01    1.12   0
 -21   8   2    0.06    1.09   0
  21  -8  -2    0.35    1.85   0
  20   8  -2    0.15    1.27   0
  20  -8  -2    0.25    1.50   0
  20  -8  -2    1.16    0.99   0
 -20  -8   2    0.94    1.27   0
 -20   8   2    1.58    1.04   0
 -19  -8   2    1.77    0.95   0
  19   8  -2    1.34    1.00   0
  19  -8  -2    1.89    1.27   0
  19  -8  -2    1.09    0.69   0
 -19   8   2    2.42    0.96   0
  18  -8  -2    0.50    0.66   0
 -18   8   2   -0.77    0.94   0
  18  -8  -2    0.29    1.17   0
 -18  -8   2    0.43    0.91   0
  18   8  -2    0.57    0.91   0
  17  -8  -2   -0.45    1.20   0
 -17  -8   2   -0.14    0.89   0
  17  -8  -2   -0.71    0.60   0
  17   8  -2    0.64    1.11   0
 -17   8   2    0.46    0.86   0
  16  -8  -2    8.12    0.88   0
  16  -8  -2    6.65    1.18   0
 -16  -8   2    7.31    0.91   0
 -16   8   2    7.46    0.65   0
  16   8  -2    6.17    0.90   0
  15  -8  -2    1.21    1.19   0
  15   8  -2    1.52    0.98   0
  15  -8  -2    1.93    0.83   0
 -15  -8   2    1.26    0.78   0
 -15   8   2    0.37    0.61   0
 -14  -8   2    0.96    0.84   0
  14  -8  -2   -0.30    1.06   0
 -14   8   2    1.40    0.58   0
  14   8  -2    0.50    1.02   0
  14  -8  -2    0.05    0.81   0
  13  -8  -2    3.88    0.59   0
 -13  -8   2    5.08    0.84   0
 -13   8   2    3.74    0.82   0
  13   8  -2    5.46    0.98   0
  13  -8  -2    5.91    0.96   0
  12  -8  -2    0.13    1.09   0
  12  -8  -2    0.51    0.54   0
  12   8  -2    0.86    1.00   0
 -12  -8   2    0.83    0.74   0
 -12   8   2    1.23    0.77   0
  11   8  -2    5.12    0.82   0
  11  -8  -2    4.73    0.75   0
 -11   8   2    4.55    0.78   0
  11  -8  -2    5.21    0.89   0
 -11  -8   2    5.88    0.99   0
  10  -8  -2    1.59    0.74   0
  10  -8  -2    1.99    0.82   0
 -10  -8   2    1.82    0.93   0
  10   8  -2    1.29    0.79   0
 -10   8   2    0.75    0.73   0
   9   8  -2    3.86    0.99   0
  -9  -8   2    3.77    0.95   0
   9  -8  -2    4.61    0.75   0
   9  -8  -2    5.30    0.86   0
  -9   8   2    4.80    0.80   0
  -9  -8   2    4.40    0.80   0
   8   8  -2    6.58    0.98   0
  -8  -8   2    6.58    0.97   0
  -8  -8   2    5.95    0.79   0
   8  -8  -2    6.28    0.87   0
   8  -8  -2    5.99    0.56   0
  -8   8   2    5.53    0.80   0
   7   8  -2   39.34    1.31   0
   7  -8  -2   36.71    0.93   0
  -7   8   2   39.01    0.95   0
  -7  -8   2   39.72    1.04   0
   7  -8  -2   39.54    1.06   0
  -6  -8   2   15.88    0.85   0
  -6   8   2   15.46    0.83   0
   6  -8  -2   16.16    0.91   0
   6   8  -2   13.44    1.03   0
   6  -8  -2   13.83    0.81   0
   6   8  -2   16.42    1.09   0
   5   8  -2    0.83    0.90   0
   5  -8  -2    0.75    0.70   0
   5  -8  -2    0.32    0.80   0
   5   8  -2    0.97    0.96   0
  -5  -8   2   -0.62    1.01   0
  -5   8   2    0.65    0.70   0
   4  -8  -2    1.68    0.68   0
   4   8  -2    2.41    0.91   0
   4   8  -2    1.66    0.79   0
   4  -8  -2    1.95    0.81   0
  -4   8   2    1.04    0.70   0
  -4  -8   2    1.27    0.85   0
   3  -8  -2   -0.46    0.71   0
   3   8  -2    1.06    0.93   0
  -3   8   2    0.37    0.69   0
   3   8  -2    0.56    0.86   0
   3  -8  -2    1.11    0.79   0
   2   8  -2    4.29    0.91   0
   2  -8  -2    5.11    0.83   0
   2   8  -2    4.28    0.98   0
  -2   8   2    4.06    0.74   0
   2  -8  -2    3.39    0.72   0
  -1   8   2    3.43    0.74   0
   1  -8  -2    2.68    0.72   0
   1  -8  -2    2.89    0.82   0
   1   8  -2    2.98    0.89   0
  -1  -8   2    2.80    0.87   0
   0  -8   2   46.87    1.23   0
   0   8  -2   52.84    1.17   0
   0   8   2   50.00    1.00   0
   0   8   2   54.42    1.13   0
   0  -8  -2   52.59    1.07   0
   1   8   2   23.21    0.94   0
   1  -8   2   19.13    1.03   0
   1   8   2   20.25    0.87   0
  -1  -8  -2   20.10    0.89   0
   1   8   2   18.15    0.85   0
  -1   8  -2   20.73    0.90   0
  -2  -8  -2   40.33    0.95   0
  -2   8  -2   45.32    1.05   0
   2  -8   2   41.21    1.04   0
   2   8   2   44.29    1.02   0
   2   8   2   39.69    0.96   0
   2   8   2   41.59    0.96   0
   3   8   2   26.73    0.91   0
  -3  -8  -2   22.39    0.84   0
  -3   8  -2   26.46    0.94   0
   3   8   2   23.22    0.86   0
   3   8   2   22.46    0.89   0
   3  -8   2   24.84    1.03   0
   4  -8   2    3.81    0.87   0
   4   8   2    3.83    0.77   0
  -4   8  -2    2.95    0.77   0
   4   8   2    3.55    0.77   0
   4   8   2    3.91    0.74   0
   5   8   2   26.33    0.90   0
  -5   8  -2   24.09    0.94   0
   5   8   2   23.32    0.70   0
   5  -8   2   25.22    0.91   0
   6   8   2   19.48    0.88   0
   6   8   2   19.04    0.87   0
  -6   8  -2   18.81    0.85   0
  -6  -8  -2   19.75    0.86   0
   6  -8   2   19.28    0.84   0
   7  -8   2    0.36    0.70   0
  -7   8  -2    0.43    0.77   0
   7   8   2    0.38    0.56   0
   7   8   2   -0.11    0.79   0
  -7  -8  -2    0.51    0.77   0
   8  -8   2   54.63    0.86   0
  -8   8  -2   57.04    1.06   0
   8   8   2   56.64    0.89   0
   8   8   2   57.15    0.89   0
  -8  -8  -2   56.01    0.89   0
   9  -8   2   51.54    1.05   0
  -9   8  -2   50.30    1.05   0
   9   8   2   51.44    1.07   0
  -9  -8  -2   51.65    1.02   0
   9   8   2   52.14    1.03   0
  10  -8   2   10.10    0.81   0
 -10  -8  -2    9.69    0.82   0
 -10   8  -2   10.00    0.84   0
  10   8   2   11.07    0.85   0
  10   8   2    9.11    0.85   0
  11   8   2    1.25    0.77   0
  11   8   2    1.05    0.78   0
  11  -8   2    1.41    0.52   0
 -11  -8  -2    1.42    0.74   0
 -11   8  -2    1.68    0.78   0
  12   8   2   12.39    0.84   0
 -12   8  -2   14.09    0.88   0
  12   8   2   13.23    0.85   0
 -12  -8  -2   11.23    0.82   0
  12  -8   2   11.61    0.82   0
  13  -8   2    5.42    0.81   0
  13   8   2    6.41    0.81   0
 -13   8  -2    6.11    0.85   0
  13   8   2    4.06    0.85   0
 -13  -8  -2    4.65    0.80   0
  14  -8   2    0.01    0.79   0
  14   8   2    0.40    0.57   0
 -14  -8  -2    0.71    0.78   0
 -14   8  -2    0.20    0.81   0
  14   8   2    0.38    0.82   0
  15  -8   2    0.96    0.85   0
  15   8   2    0.83    0.78   0
  15   8   2    0.02    0.87   0
 -15   8  -2   -0.15    0.83   0
 -15  -8  -2    0.12    0.78   0
  16   8   2   -0.43    0.83   0
 -16   8  -2    0.02    0.88   0
  16  -8   2   -0.68    0.87   0
  16   8   2   -0.01    0.80   0
 -16  -8  -2    0.38    0.83   0
  17   8   2    5.26    0.90   0
 -17   8  -2    5.76    0.91   0
  17   8   2    4.88    0.93   0
 -17  -8  -2    5.27    0.89   0
  17  -8   2    5.34    0.93   0
  18  -8   2    1.84    0.88   0
 -18   8  -2    1.44    0.96   0
  18   8   2    0.55    0.97   0
  18   8   2   -0.33    0.92   0
 -18  -8  -2    1.49    0.68   0
 -19   8  -2    1.43    0.99   0
  19   8   2    1.96    1.25   0
 -19  -8  -2    1.11    0.98   0
  19  -8   2    0.45    0.97   0
  19   8   2    1.28    0.93   0
 -20   8  -2    2.53    1.02   0
  20  -8   2    1.27    1.02   0
  20   8   2    0.57    1.04   0
 -20  -8  -2    1.79    1.01   0
  20   8   2    1.37    1.03   0
  21   8   2    2.05    1.13   0
  21   8   2    0.62    1.12   0
 -21  -8  -2    0.44    1.12   0
  21  -8   2   -0.35    1.08   0
 -21   8  -2   -0.18    0.77   0
 -22   8  -2    1.27    1.17   0
  22  -8   2    1.36    1.15   0
  22   8   2    0.00    1.21   0
 -22  -8  -2   -0.45    1.20   0
  21  -9  -2    0.31    1.08   0
  21  -9  -2   -0.08    1.65   0
 -21  -9   2    0.45    1.38   0
  21   9  -2    0.86    1.43   0
 -21   9   2    0.64    1.13   0
  20   9  -2    0.81    1.07   0
  20  -9  -2   -0.53    1.01   0
  20  -9  -2    0.69    1.35   0
 -20  -9   2    0.23    1.05   0
 -20   9   2    1.77    1.09   0
  19  -9  -2    1.17    1.54   0
 -19   9   2    1.45    1.03   0
  19  -9  -2    0.91    1.03   0
 -19  -9   2    1.41    1.03   0
  19   9  -2    1.55    1.25   0
  18  -9  -2    1.47    1.25   0
 -18   9   2    1.69    0.69   0
  18   9  -2    1.61    0.95   0
  18  -9  -2    1.91    0.91   0
 -18  -9   2    1.01    0.96   0
 -17  -9   2    0.40    1.14   0
 -17   9   2    1.42    0.92   0
  17   9  -2    0.84    1.13   0
  17  -9  -2    0.40    0.86   0
  17  -9  -2    1.06    1.18   0
  16   9  -2    1.53    0.91   0
 -16   9   2    0.83    0.89   0
  16  -9  -2    1.11    0.86   0
 -16  -9   2    1.71    0.91   0
  16  -9  -2    1.81    1.17   0
 -15   9   2   -0.05    0.82   0
 -15  -9   2    0.84    0.88   0
  15   9  -2    1.26    0.88   0
  15  -9  -2    1.25    0.82   0
  15  -9  -2    0.94    0.96   0
 -14   9   2    8.91    0.86   0
  14  -9  -2   10.80    0.85   0
 -14  -9   2   10.35    0.89   0
  14  -9  -2    9.11    1.15   0
  14   9  -2    8.41    0.87   0
  13  -9  -2    1.40    1.07   0
 -13   9   2    0.59    0.81   0
  13   9  -2    1.96    0.86   0
 -13  -9   2    2.76    1.03   0
  13  -9  -2    1.37    0.78   0
  12  -9  -2    0.68    0.75   0
  12   9  -2    0.62    0.95   0
 -12  -9   2    0.88    1.06   0
  12  -9  -2    0.21    0.78   0
 -12   9   2   -0.59    0.79   0
 -11  -9   2    6.63    1.04   0
  11   9  -2    5.80    1.04   0
  11  -9  -2    6.47    0.98   0
 -11   9   2    5.87    0.82   0
  11  -9  -2    7.52    0.78   0
  10   9  -2   24.66    1.02   0
  10  -9  -2   26.96    1.13   0
 -10  -9   2   24.69    1.14   0
 -10  -9   2   23.87    0.93   0
 -10   9   2   24.28    0.89   0
  10  -9  -2   23.58    0.86   0
   9   9  -2    2.88    0.80   0
  -9  -9   2    3.50    0.95   0
   9  -9  -2    4.02    0.83   0
  -9   9   2    2.79    0.76   0
   9  -9  -2    3.63    0.73   0
   8  -9  -2    1.43    0.78   0
   8   9  -2    1.69    0.95   0
   8  -9  -2    1.54    0.82   0
  -8  -9   2    1.64    0.73   0
   8   9  -2    1.12    0.88   0
  -8   9   2    0.96    0.76   0
   7   9  -2    3.14    0.99   0
  -7   9   2    2.67    0.77   0
   7  -9  -2    2.84    0.74   0
   7   9  -2    2.38    0.92   0
  -7  -9   2    2.57    0.74   0
   7  -9  -2    2.26    0.77   0
   6  -9  -2    1.36    0.81   0
   6   9  -2    1.20    0.71   0
  -6   9   2    1.83    0.75   0
   6  -9  -2    0.57    0.74   0
  -6  -9   2    1.88    0.92   0
   6   9  -2    0.58    0.96   0
  -5  -9   2   17.41    0.88   0
   5   9  -2   18.32    1.08   0
   5  -9  -2   16.79    0.87   0
  -5   9   2   16.80    0.81   0
   5   9  -2   15.48    0.89   0
   5  -9  -2   14.82    0.81   0
   4   9  -2    5.48    0.93   0
  -4   9   2    5.11    0.75   0
   4  -9  -2    5.12    0.74   0
   4  -9  -2    5.23    0.81   0
  -4  -9   2    5.61    0.81   0
   4   9  -2    5.33    0.95   0
   3  -9  -2    2.05    0.75   0
   3  -9  -2    1.11    0.69   0
  -3  -9   2    1.68    0.82   0
   3   9  -2    1.97    0.78   0
  -3   9   2    2.70    0.71   0
   3   9  -2    2.91    0.91   0
   2  -9  -2   12.36    0.75   0
   2  -9  -2   13.44    0.83   0
  -2   9   2   13.67    0.79   0
   2   9  -2   13.16    1.00   0
   2   9  -2   13.14    0.88   0
  -1   9   2    3.27    0.73   0
  -1  -9   2    3.66    0.72   0
   1   9  -2    3.37    0.91   0
   1  -9  -2    3.79    0.71   0
   1  -9  -2    3.79    0.81   0
   0  -9   2    2.02    0.70   0
   0   9  -2    1.73    0.89   0
   0  -9  -2    2.11    0.78   0
   0   9   2    1.14    0.71   0
  -1   9  -2    0.59    0.71   0
   1   9   2    1.77    0.82   0
   1   9   2    0.55    0.74   0
   1   9   2    0.17    0.73   0
   1  -9   2    0.79    0.69   0
  -1  -9  -2   -0.86    0.74   0
   2   9   2    0.86    0.51   0
   2  -9   2    0.39    0.70   0
   2   9   2    1.94    0.81   0
  -2  -9  -2    0.10    0.73   0
  -2   9  -2   -0.11    0.73   0
   2   9   2    0.25    0.73   0
  -3   9  -2    6.78    0.90   0
   3   9   2    6.03    0.78   0
   3   9   2    6.63    0.82   0
   3   9   2    6.13    0.78   0
   3  -9   2    5.97    0.76   0
  -3  -9  -2    5.54    0.74   0
   4   9   2    1.78    0.82   0
   4   9   2    0.45    0.52   0
   4   9   2    0.55    0.75   0
   4  -9   2    0.73    0.67   0
  -4   9  -2    1.49    0.89   0
   5  -9   2    0.83    0.69   0
   5   9   2    0.04    0.74   0
   5   9   2    1.06    0.81   0
  -5   9  -2   -0.15    0.75   0
   5   9   2    0.96    0.72   0
   6  -9   2   48.64    0.98   0
  -6   9  -2   50.42    1.01   0
   6   9   2   46.46    1.03   0
   6   9   2   50.35    1.05   0
  -7  -9  -2    2.43    0.78   0
   7  -9   2    2.07    0.75   0
   7   9   2    3.50    0.76   0
   7   9   2    3.66    0.83   0
  -7   9  -2    1.30    0.79   0
   8   9   2   62.59    1.09   0
   8  -9   2   59.22    1.03   0
  -8   9  -2   62.09    1.08   0
  -8  -9  -2   60.98    1.09   0
   8   9   2   56.90    0.90   0
  -9   9  -2    0.11    0.83   0
   9  -9   2    0.45    0.77   0
   9   9   2    1.78    0.80   0
  -9  -9  -2   -0.43    0.53   0
   9   9   2    0.53    0.78   0
  10   9   2    0.63    0.79   0
 -10   9  -2    1.26    0.79   0
 -10  -9  -2    1.09    0.75   0
  10  -9   2    1.52    0.76   0
  10   9   2    1.83    0.78   0
  11   9   2   15.83    0.88   0
 -11  -9  -2   13.74    0.84   0
  11  -9   2   13.19    0.82   0
 -11   9  -2   12.38    0.88   0
  11   9   2   16.69    0.86   0
  12   9   2   -0.08    0.79   0
  12   9   2    0.77    0.81   0
  12  -9   2    0.37    0.78   0
 -12   9  -2    0.57    0.80   0
 -12  -9  -2    0.09    0.78   0
  13   9   2    3.84    0.82   0
  13  -9   2    4.98    0.81   0
  13   9   2    4.10    0.84   0
 -13  -9  -2    3.39    0.78   0
 -13   9  -2    3.88    0.82   0
  14   9   2   13.05    0.92   0
  14  -9   2   12.13    0.65   0
  14   9   2   12.70    0.91   0
 -14   9  -2   12.26    0.69   0
 -14  -9  -2   12.88    0.90   0
  15   9   2    4.90    0.93   0
  15  -9   2    3.45    0.86   0
 -15   9  -2    3.76    0.65   0
  15   9   2    4.81    0.88   0
 -15  -9  -2    2.62    0.85   0
  16  -9   2    1.79    0.60   0
 -16   9  -2    2.89    0.61   0
 -16  -9  -2    2.66    0.95   0
  16   9   2    3.45    0.89   0
  16   9   2    2.61    0.90   0
  17  -9   2    0.39    0.90   0
 -17   9  -2    0.86    0.63   0
  17   9   2    1.39    0.90   0
 -17  -9  -2   -0.22    0.88   0
  17   9   2    0.35    0.90   0
  18  -9   2   -0.35    0.92   0
 -18  -9  -2   -0.82    0.94   0
 -18   9  -2    0.69    0.96   0
  18   9   2   -0.40    0.95   0
  18   9   2    0.74    0.96   0
 -19   9  -2    1.58    1.01   0
  19  -9   2    1.95    0.99   0
  19   9   2    0.87    1.00   0
  19   9   2    0.11    1.00   0
 -19  -9  -2   -0.04    0.97   0
 -20   9  -2   -0.55    1.03   0
  20  -9   2   -0.09    1.04   0
  20   9   2    0.48    1.03   0
  20   9   2   -0.40    1.07   0
 -20  -9  -2   -0.36    1.05   0
  21   9   2   -0.87    1.15   0
 -21   9  -2    2.01    1.15   0
  21   9   2    0.77    1.40   0
 -21  -9  -2    0.46    1.12   0
  21  -9   2    0.13    1.10   0
 -21  10   2    0.24    1.14   0
  21  10  -2    0.11    1.46   0
  21 -10  -2   -0.20    1.68   0
  21 -10  -2    0.14    1.12   0
 -21 -10   2    0.99    1.45   0
  20 -10  -2   -0.25    1.58   0
 -20 -10   2    0.04    1.08   0
 -20  10   2   -0.70    0.75   0
  20  10  -2   -0.42    1.12   0
  20 -10  -2    0.73    1.04   0
 -19  10   2    1.01    1.06   0
  19 -10  -2    1.09    1.31   0
 -19 -10   2    1.04    1.07   0
  19 -10  -2   -0.25    1.01   0
  19  10  -2    0.16    1.03   0
  18  10  -2    0.44    1.19   0
  18 -10  -2    0.25    1.32   0
 -18  10   2    2.00    0.97   0
  18 -10  -2    1.35    0.95   0
 -18 -10   2    0.69    1.21   0
  17 -10  -2   -0.14    1.22   0
  17  10  -2    0.56    0.98   0
 -17 -10   2    0.38    0.93   0
 -17  10   2    0.58    0.66   0
  17 -10  -2   -0.12    0.67   0
 -16 -10   2    0.15    1.10   0
  16 -10  -2    1.46    1.18   0
 -16  10   2    2.05    0.89   0
  16  10  -2    0.62    0.87   0
  16 -10  -2   -0.44    0.90   0
  15 -10  -2    0.87    0.84   0
  15 -10  -2    0.45    0.94   0
  15  10  -2    0.25    0.86   0
 -15  10   2    0.25    0.88   0
 -15 -10   2    0.53    1.08   0
  14 -10  -2    2.21    1.09   0
  14  10  -2    0.72    0.82   0
  14 -10  -2    2.04    0.80   0
 -14  10   2    1.48    0.82   0
 -14 -10   2    0.79    0.84   0
  13 -10  -2    0.33    1.07   0
 -13  10   2    1.35    0.81   0
 -13 -10   2    0.50    0.77   0
  13 -10  -2   -0.02    0.79   0
  13  10  -2   -0.17    0.99   0
  12  10  -2   -0.41    1.03   0
 -12 -10   2    0.46    0.80   0
 -12  10   2    1.64    0.78   0
  12 -10  -2    0.69    0.86   0
  12 -10  -2   -0.02    0.76   0
  11  10  -2    0.40    1.07   0
  11 -10  -2    1.50    0.80   0
 -11 -10   2    0.84    0.79   0
 -11  10   2   -0.27    0.80   0
  11 -10  -2    1.30    0.78   0
  10 -10  -2   15.72    0.83   0
 -10  10   2   14.45    0.87   0
  10  10  -2   17.38    1.13   0
  10 -10  -2   17.30    0.88   0
 -10 -10   2   14.27    0.86   0
   9 -10  -2    0.48    0.73   0
   9  10  -2   -0.40    0.96   0
  -9 -10   2    0.35    0.95   0
   9 -10  -2   -0.74    0.77   0
  -9  10   2    0.11    0.76   0
   9  10  -2    0.34    0.76   0
  -8  10   2    4.58    0.79   0
   8  10  -2    6.34    1.02   0
   8  10  -2    5.40    0.94   0
   8 -10  -2    5.23    0.75   0
  -8 -10   2    5.77    0.93   0
   8 -10  -2    6.17    0.84   0
   7 -10  -2   16.93    0.86   0
  -7 -10   2   16.42    0.83   0
   7 -10  -2   15.10    0.83   0
  -7  10   2   16.73    0.86   0
   7  10  -2   15.03    1.03   0
   7  10  -2   15.61    1.07   0
  -6  10   2    7.15    0.79   0
   6 -10  -2    6.81    0.57   0
   6 -10  -2    7.35    0.98   0
  -6 -10   2    7.54    0.80   0
   6  10  -2    7.34    0.94   0
   6  10  -2    7.32    0.99   0
   5 -10  -2   -0.13    0.76   0
   5  10  -2    0.04    0.89   0
  -5  10   2   -0.01    0.75   0
  -5 -10   2    0.90    0.77   0
   5 -10  -2    0.36    0.72   0
   5  10  -2    0.14    0.93   0
   4 -10  -2   31.53    0.88   0
   4 -10  -2   34.46    0.78   0
  -4 -10   2   33.38    0.95   0
  -4  10   2   32.66    0.91   0
   4  10  -2   33.73    1.17   0
   4  10  -2   31.18    1.14   0
  -3 -10   2    3.26    0.74   0
   3  10  -2    2.08    0.93   0
   3 -10  -2    2.57    0.74   0
   3  10  -2    1.92    0.75   0
   3 -10  -2    1.67    0.76   0
  -3  10   2    1.55    0.77   0
   2 -10  -2    8.85    0.79   0
   2  10  -2   10.25    0.98   0
   2 -10  -2    8.71    0.59   0
  -2  10   2   10.26    0.77   0
   2  10  -2    9.07    0.99   0
  -1  10   2    9.05    0.78   0
  -1 -10   2    8.23    0.81   0
   1  10  -2   10.52    0.97   0
   1 -10  -2    8.17    0.76   0
   1 -10  -2    9.08    0.81   0
   0  10  -2    0.52    0.73   0
   0 -10  -2    0.60    0.76   0
   0  10   2    1.20    0.74   0
   0 -10   2   -0.22    0.71   0
   0  10   2   -0.02    0.73   0
  -1  10  -2    0.23    0.72   0
   1  10   2    0.29    0.72   0
  -1 -10  -2    0.69    0.75   0
   1  10   2    0.38    0.74   0
   1 -10   2    0.86    0.90   0
   2  10   2    1.30    0.51   0
  -2 -10  -2    1.75    0.76   0
   2  10   2    1.90    0.84   0
   2  10   2    1.87    0.76   0
   2 -10   2    2.29    0.75   0
  -2  10  -2    2.34    0.76   0
   3 -10   2   39.58    1.14   0
   3  10   2   39.87    0.95   0
  -3 -10  -2   42.63    0.95   0
   3  10   2   45.06    1.01   0
  -3  10  -2   42.13    1.02   0
   3  10   2   42.59    0.99   0
   4  10   2    2.28    0.82   0
  -4 -10  -2    2.34    0.78   0
   4  10   2    1.73    0.78   0
  -4  10  -2    2.04    0.76   0
   4  10   2    1.43    0.76   0
   4 -10   2    1.12    0.72   0
   5  10   2   11.27    0.83   0
   5  10   2    8.43    0.81   0
   5  10   2   11.87    0.88   0
  -5  10  -2   10.45    0.78   0
   5 -10   2   10.94    0.79   0
   6 -10   2    4.28    0.73   0
   6  10   2    4.42    0.77   0
  -6  10  -2    5.56    0.77   0
   6  10   2    5.35    0.79   0
   6  10   2    6.32    0.83   0
   7  10   2   -0.29    0.81   0
  -7  10  -2    0.78    0.75   0
   7  10   2    0.57    0.79   0
   7 -10   2    1.04    0.71   0
  -8 -10  -2    2.68    0.77   0
  -8  10  -2    1.29    0.80   0
   8  10   2    1.51    0.77   0
   8  10   2    2.27    0.81   0
   8 -10   2    1.20    0.73   0
   9 -10   2    0.42    0.74   0
   9  10   2    1.35    0.78   0
  -9  10  -2    1.51    0.77   0
  -9 -10  -2    1.08    0.75   0
   9  10   2    1.27    0.76   0
  10 -10   2    1.49    0.75   0
  10  10   2   -0.23    0.80   0
 -10 -10  -2    0.52    0.77   0
  10  10   2   -0.68    0.76   0
 -10  10  -2    0.65    0.76   0
  11  10   2   57.75    1.06   0
  11  10   2   60.29    1.09   0
  11 -10   2   56.69    1.02   0
 -11  10  -2   56.28    1.06   0
 -11 -10  -2   55.60    1.06   0
 -12  10  -2    0.98    0.81   0
  12  10   2    0.62    0.79   0
 -12 -10  -2    1.64    0.79   0
  12 -10   2    0.64    0.78   0
  12  10   2    1.87    0.83   0
  13  10   2    4.29    0.87   0
  13 -10   2    3.65    0.80   0
 -13  10  -2    5.39    0.82   0
  13  10   2    3.79    0.81   0
 -13 -10  -2    3.62    0.89   0
 -14 -10  -2    2.72    0.84   0
  14  10   2    3.05    0.83   0
  14 -10   2    3.19    0.85   0
  14  10   2    4.35    0.90   0
 -14  10  -2    3.74    0.85   0
  15  10   2    1.10    0.88   0
  15 -10   2    1.67    0.85   0
 -15 -10  -2    2.63    0.87   0
 -15  10  -2    2.75    0.89   0
  15  10   2    2.56    0.88   0
  16 -10   2    0.69    0.89   0
  16  10   2    1.38    0.88   0
  16  10   2    1.03    0.93   0
 -16 -10  -2    1.19    0.89   0
 -16  10  -2    1.56    0.88   0
  17  10   2    0.53    0.95   0
  17 -10   2    0.45    0.93   0
 -17 -10  -2    1.15    0.91   0
  17  10   2    0.18    0.67   0
 -17  10  -2    0.37    0.95   0
 -18 -10  -2    0.80    1.00   0
  18  10   2    0.21    0.93   0
 -18  10  -2    1.08    0.97   0
  18  10   2    0.05    1.00   0
  18 -10   2    0.12    0.97   0
 -19  10  -2    1.67    1.04   0
  19 -10   2   -0.07    0.73   0
  19  10   2    1.83    1.06   0
  19  10   2    1.65    1.06   0
 -19 -10  -2    1.31    1.02   0
 -20  10  -2    0.82    1.14   0
  20  10   2    0.23    1.11   0
  20 -10   2   -0.67    1.09   0
 -20 -10  -2   -0.37    1.12   0
  20  10   2   -0.35    1.11   0
 -21  10  -2   -0.22    1.18   0
  21 -10   2    0.87    1.17   0
  21  10   2    0.26    1.16   0
 -21 -10  -2    0.29    1.16   0
  21  10   2    1.04    1.43   0
 -20 -11   2    0.90    1.17   0
  20  11  -2    1.13    1.16   0
 -20  11   2    0.13    0.80   0
  20 -11  -2   -0.44    1.13   0
  20 -11  -2   -0.18    1.47   0
 -19  11   2   -0.11    1.07   0
  19 -11  -2    0.06    1.43   0
  19 -11  -2   -0.08    1.01   0
  19  11  -2    0.05    1.07   0
 -19 -11   2    0.13    1.07   0
 -18  11   2    1.63    0.99   0
  18 -11  -2    1.99    1.29   0
  18  11  -2    1.94    1.05   0
 -18 -11   2    2.05    1.29   0
  18 -11  -2    0.70    0.98   0
  17 -11  -2    0.17    0.96   0
  17 -11  -2   -0.14    1.27   0
 -17 -11   2    0.61    0.96   0
  17  11  -2    0.40    1.21   0
 -17  11   2    1.31    0.69   0
 -16 -11   2    1.87    0.96   0
  16 -11  -2    2.58    1.15   0
 -16  11   2    2.08    0.94   0
  16 -11  -2    1.01    0.92   0
  16  11  -2    2.58    1.17   0
  15  11  -2   -0.14    0.92   0
 -15 -11   2    0.26    1.13   0
 -15  11   2    0.65    0.89   0
  15 -11  -2   -0.42    1.17   0
  15 -11  -2    0.81    0.86   0
 -14 -11   2    0.20    0.89   0
 -14  11   2    0.97    0.85   0
  14 -11  -2    0.75    0.83   0
  14  11  -2    0.91    1.11   0
  14 -11  -2    0.57    1.10   0
 -13  11   2   -0.56    0.86   0
  13  11  -2    0.49    0.93   0
  13 -11  -2    0.74    1.09   0
  13 -11  -2   -0.38    0.57   0
  12  11  -2    0.46    0.80   0
  12 -11  -2    0.42    1.06   0
  12 -11  -2    0.72    0.76   0
 -12  11   2    0.11    0.84   0
  11 -11  -2    0.17    0.76   0
  11  11  -2    0.28    0.99   0
  11 -11  -2    1.08    0.80   0
  11  11  -2    0.09    0.80   0
 -11  11   2    0.79    0.82   0
  10  11  -2    1.23    0.82   0
  10 -11  -2    0.93    0.77   0
 -10  11   2    1.33    0.79   0
 -10 -11   2    1.83    0.75   0
  10 -11  -2    1.99    0.82   0
  10  11  -2    1.99    0.81   0
   9  11  -2    0.06    1.00   0
  -9 -11   2    1.64    0.78   0
   9 -11  -2    1.33    0.97   0
   9 -11  -2    0.11    0.53   0
   9  11  -2    0.01    0.77   0
  -9  11   2   -0.78    0.78   0
  -8  11   2    2.15    0.78   0
   8  11  -2    1.79    0.99   0
  -8 -11   2    1.93    0.79   0
   8  11  -2    2.05    0.82   0
   8 -11  -2    0.38    0.76   0
   8 -11  -2    2.05    0.81   0
  -7  11   2    9.60    0.80   0
   7 -11  -2   10.55    0.87   0
  -7 -11   2   11.75    0.84   0
   7 -11  -2   11.25    0.78   0
   7  11  -2   10.20    1.03   0
   7  11  -2   11.06    0.91   0
  -6 -11   2    6.29    0.83   0
  -6  11   2    5.85    0.77   0
   6 -11  -2    5.06    0.75   0
   6 -11  -2    4.98    0.79   0
   6  11  -2    6.34    0.80   0
   6  11  -2    6.21    1.01   0
   5 -11  -2    0.89    0.73   0
  -5  11   2    1.04    0.74   0
   5  11  -2    0.33    0.75   0
  -5 -11   2    0.38    0.81   0
   5 -11  -2    0.86    0.79   0
   5  11  -2    0.59    0.88   0
  -4 -11   2    0.73    0.57   0
   4 -11  -2    0.36    0.76   0
  -4  11   2    0.56    0.76   0
   4 -11  -2   -0.21    0.70   0
   4  11  -2    0.38    0.92   0
   4  11  -2    0.61    0.90   0
   3 -11  -2    2.71    0.79   0
   3  11  -2    2.96    0.81   0
  -3  11   2    3.24    0.75   0
  -3 -11   2    3.81    0.84   0
   3  11  -2    3.20    0.76   0
   3 -11  -2    2.50    0.76   0
  -2 -11   2    4.62    0.86   0
   2  11  -2    4.26    0.97   0
   2 -11  -2    3.52    0.81   0
  -2  11   2    3.78    0.54   0
   2  11  -2    3.41    0.99   0
   2 -11  -2    3.36    0.75   0
   1 -11  -2   20.73    0.83   0
   1 -11  -2   21.76    0.89   0
   1  11  -2   22.51    0.93   0
  -1  11   2   21.09    0.85   0
   0  11   2   24.02    0.88   0
   0  11  -2   25.91    0.96   0
   0 -11   2   23.99    1.06   0
   0  11   2   25.28    0.71   0
   0 -11  -2   24.59    0.91   0
  -1  11  -2    6.28    0.80   0
   1  11   2    6.10    0.78   0
  -1 -11  -2    7.42    0.78   0
   1 -11   2    5.87    0.77   0
   1  11   2    5.54    0.76   0
   2  11   2    9.12    0.81   0
  -2 -11  -2   10.58    0.83   0
   2  11   2    8.40    0.78   0
   2 -11   2    8.91    0.79   0
  -2  11  -2   10.44    0.83   0
   3  11   2   28.53    0.97   0
  -3 -11  -2   28.90    0.91   0
   3  11   2   27.16    0.92   0
   3 -11   2   26.50    0.90   0
  -3  11  -2   30.16    0.92   0
   3  11   2   24.83    0.89   0
   4  11   2    4.88    0.79   0
   4  11   2    7.36    0.87   0
   4 -11   2    6.30    0.76   0
   4  11   2    5.14    0.81   0
  -4  11  -2    7.12    1.00   0
  -4 -11  -2    7.58    0.78   0
   5  11   2    0.38    0.79   0
   5  11   2    0.64    0.77   0
   5  11   2    0.65    0.78   0
  -5  11  -2    0.70    0.73   0
   5 -11   2    0.40    0.69   0
   6  11   2    2.95    0.75   0
   6 -11   2    3.13    0.73   0
   6  11   2    3.74    0.82   0
   6  11   2    3.91    0.77   0
  -6  11  -2    3.13    0.79   0
   7  11   2    3.00    0.75   0
  -7  11  -2    3.99    0.77   0
   7 -11   2    3.82    0.75   0
   7  11   2    4.66    0.77   0
   7  11   2    3.97    0.57   0
   8  11   2   13.42    0.88   0
  -8  11  -2   12.90    0.87   0
   8 -11   2   12.39    0.81   0
   8  11   2   12.27    0.81   0
   8  11   2   13.86    0.79   0
   9 -11   2    1.24    0.75   0
   9  11   2    2.14    0.84   0
  -9  11  -2    1.70    0.81   0
   9  11   2    2.28    0.77   0
  10  11   2    1.59    0.84   0
 -10 -11  -2    2.69    0.82   0
  10 -11   2    1.79    0.75   0
 -10  11  -2    2.38    0.81   0
  10  11   2    1.62    0.80   0
  11  11   2    0.39    0.83   0
 -11  11  -2    0.57    0.80   0
  11 -11   2   -0.05    0.77   0
 -11 -11  -2    1.27    0.81   0
  11  11   2   -0.45    0.77   0
  12  11   2    1.25    0.80   0
  12  11   2    1.95    0.80   0
  12 -11   2    1.99    0.79   0
 -12  11  -2    0.84    0.82   0
 -12 -11  -2    0.80    0.83   0
  13  11   2    0.14    0.84   0
 -13  11  -2    0.41    0.80   0
  13 -11   2   -0.25    0.83   0
 -13 -11  -2    0.10    0.80   0
  13  11   2    0.59    0.84   0
  14  11   2   -0.07    0.84   0
  14  11   2   -0.49    0.91   0
 -14  11  -2    1.49    0.87   0
 -14 -11  -2    1.91    0.85   0
  14 -11   2   -0.14    0.61   0
  15  11   2   -0.98    0.88   0
 -15  11  -2   -0.51    0.91   0
 -15 -11  -2    1.99    0.88   0
  15  11   2    0.64    1.16   0
  15 -11   2   -0.24    0.85   0
 -16 -11  -2    0.97    0.93   0
  16  11   2   -0.06    0.93   0
 -16  11  -2   -0.63    0.92   0
  16 -11   2    1.19    0.88   0
  16  11   2    0.29    0.95   0
 -17 -11  -2    2.17    0.98   0
  17 -11   2   -0.14    0.94   0
 -17  11  -2    1.03    0.96   0
  17  11   2    0.84    1.00   0
  17  11   2   -0.69    0.93   0
  18  11   2    0.78    1.05   0
 -18  11  -2    1.08    1.03   0
  18  11   2   -0.19    0.99   0
  18 -11   2    0.04    0.98   0
 -18 -11  -2    1.13    1.01   0
  19  11   2    0.81    1.04   0
 -19  11  -2    0.58    1.06   0
  19  11   2   -0.21    1.05   0
 -19 -11  -2    0.28    1.12   0
  19 -11   2   -0.11    0.75   0
 -20  11  -2    0.60    1.14   0
 -20 -11  -2    0.09    1.12   0
  20  11   2    0.60    1.12   0
  20 -11   2   -0.20    1.12   0
  20  11   2    0.45    1.11   0
  20 -12  -2    0.26    1.16   0
  20  12  -2   -0.07    1.20   0
 -19  12   2    1.42    1.09   0
  19 -12  -2   -0.17    1.37   0
 -19 -12   2   -0.21    1.41   0
  19  12  -2    0.02    1.15   0
  19 -12  -2    0.51    1.08   0
  18  12  -2    0.14    1.07   0
  18 -12  -2    0.51    1.11   0
 -18  12   2    2.35    1.04   0
 -18 -12   2    0.42    1.06   0
  18 -12  -2    1.55    1.02   0
 -17  12   2   -0.19    1.01   0
  17 -12  -2    0.97    1.09   0
  17  12  -2    0.75    1.02   0
  17 -12  -2    0.16    0.97   0
  16  12  -2    0.75    0.96   0
  16 -12  -2    0.53    0.93   0
 -16  12   2   -0.47    1.00   0
  16 -12  -2    0.73    1.02   0
 -15  12   2    4.48    0.91   0
  15 -12  -2    4.08    1.21   0
  15  12  -2    3.04    1.16   0
  15 -12  -2    1.08    0.91   0
  14 -12  -2    0.10    0.85   0
  14  12  -2    0.99    1.12   0
  14  12  -2    0.45    0.89   0
  14 -12  -2    0.38    0.93   0
 -14  12   2    0.23    0.89   0
  13 -12  -2   -0.30    0.84   0
  13 -12  -2    0.45    0.93   0
  13  12  -2    0.32    0.90   0
  13  12  -2    0.79    1.06   0
 -13  12   2    1.72    0.84   0
 -12  12   2    6.52    0.85   0
  12  12  -2    5.94    0.89   0
  12 -12  -2    6.28    0.94   0
  12 -12  -2    3.77    0.84   0
  12  12  -2    5.52    1.07   0
  11 -12  -2    1.60    0.88   0
  11  12  -2    1.54    1.04   0
  11  12  -2    0.55    1.06   0
  11 -12  -2    0.40    0.81   0
 -11  12   2    1.60    0.83   0
  10  12  -2    1.04    1.01   0
  10 -12  -2    0.68    0.77   0
  10 -12  -2    0.21    0.82   0
  10  12  -2    1.00    1.00   0
 -10 -12   2    0.44    0.78   0
 -10  12   2   -0.08    0.79   0
   9  12  -2    1.44    0.99   0
   9  12  -2    1.20    0.80   0
   9 -12  -2    0.78    0.80   0
  -9 -12   2    1.22    0.76   0
   9 -12  -2    0.09    0.77   0
  -9  12   2    0.82    0.78   0
  -8  12   2    0.54    0.77   0
   8 -12  -2    0.60    0.84   0
  -8 -12   2    1.10    0.78   0
   8 -12  -2    0.31    0.77   0
   8  12  -2    0.01    0.81   0
   8  12  -2    1.66    1.01   0
  -7 -12   2   -0.69    0.77   0
   7  12  -2   -0.14    0.97   0
   7 -12  -2    0.59    0.81   0
   7 -12  -2    1.09    0.55   0
  -7  12   2   -0.97    0.79   0
   7  12  -2   -0.05    0.79   0
   6  12  -2   15.47    0.92   0
  -6  12   2   16.85    0.85   0
  -6 -12   2   15.99    0.85   0
   6 -12  -2   19.51    0.87   0
   6  12  -2   17.82    0.97   0
   6 -12  -2   14.63    0.81   0
   5 -12  -2    4.08    0.76   0
  -5 -12   2    4.82    0.82   0
  -5  12   2    6.03    0.78   0
   5 -12  -2    4.16    0.82   0
   5  12  -2    4.41    0.97   0
   5  12  -2    4.44    0.80   0
  -4 -12   2   51.09    1.04   0
   4 -12  -2   45.39    0.94   0
   4  12  -2   46.47    1.14   0
   4  12  -2   47.29    1.10   0
  -4  12   2   51.57    0.96   0
   4 -12  -2   51.09    1.02   0
   3 -12  -2    0.19    0.72   0
   3 -12  -2    0.29    0.81   0
  -3 -12   2    1.04    0.57   0
  -3  12   2    0.71    0.73   0
   3  12  -2   -0.08    0.74   0
   3  12  -2    1.67    0.90   0
  -2 -12   2   28.43    0.96   0
   2 -12  -2   31.10    0.96   0
   2 -12  -2   24.81    0.86   0
   2  12  -2   28.48    1.11   0
   2  12  -2   27.43    0.94   0
  -2  12   2   26.33    0.85   0
   1  12  -2   17.29    0.89   0
   1 -12  -2   18.29    0.87   0
  -1  12   2   19.16    0.83   0
   0  12   2    9.95    0.76   0
   0  12  -2   10.54    0.99   0
   0 -12  -2   10.60    0.81   0
   0  12   2    9.35    0.59   0
   0 -12   2    9.23    0.82   0
  -1  12  -2    1.11    0.94   0
  -1 -12  -2    1.98    0.74   0
   1  12   2    2.03    0.73   0
   1 -12   2    0.73    0.74   0
   1  12   2    0.37    0.78   0
   2 -12   2    9.57    0.94   0
  -2 -12  -2    8.51    0.77   0
   2  12   2    8.67    0.79   0
   2  12   2    9.56    0.79   0
  -2  12  -2    8.87    0.82   0
   3 -12   2    4.30    0.76   0
   3  12   2    4.45    0.78   0
  -3 -12  -2    4.70    0.76   0
   3  12   2    3.60    0.77   0
  -3  12  -2    4.44    0.78   0
   4 -12   2    0.65    0.71   0
  -4 -12  -2    0.73    0.76   0
   4  12   2    1.64    0.75   0
  -4  12  -2    1.27    0.76   0
   4  12   2    0.99    0.74   0
   5 -12   2    3.20    0.79   0
   5  12   2    3.24    0.76   0
   5  12   2    3.59    0.82   0
   5  12   2    4.03    0.77   0
  -5  12  -2    3.82    0.82   0
   6  12   2    0.87    0.84   0
  -6  12  -2    0.78    0.80   0
   6  12   2    1.38    0.72   0
   6  12   2    0.61    0.74   0
   6 -12   2    0.89    0.72   0
   7  12   2    0.75    0.74   0
   7  12   2    1.99    0.86   0
   7 -12   2    1.48    0.75   0
   7  12   2    2.30    0.75   0
  -7  12  -2    1.29    0.79   0
   8  12   2   11.02    0.89   0
   8  12   2   10.77    0.82   0
   8 -12   2    9.96    0.81   0
  -8  12  -2    9.70    0.81   0
   8  12   2   11.28    0.81   0
   9  12   2   -0.16    0.83   0
  -9  12  -2    1.46    0.78   0
   9 -12   2    0.41    0.75   0
   9  12   2   -0.28    0.76   0
   9  12   2    0.66    0.77   0
  10  12   2    4.49    0.87   0
 -10  12  -2    6.64    0.89   0
  10  12   2    4.52    0.78   0
  10  12   2    5.10    0.81   0
  10 -12   2    4.05    0.83   0
  11  12   2    3.47    0.85   0
 -11  12  -2    5.83    0.84   0
  11 -12   2    1.66    0.82   0
  11  12   2    2.93    0.85   0
  12  12   2    1.02    0.83   0
 -12  12  -2    0.50    0.83   0
  12 -12   2    0.84    0.82   0
 -12 -12  -2    0.52    0.81   0
  12  12   2   -0.40    0.85   0
  13  12   2    0.13    0.84   0
 -13  12  -2    1.14    0.85   0
 -13 -12  -2    0.45    0.87   0
  13  12   2    0.88    0.91   0
  13 -12   2    0.41    0.62   0
  14  12   2    0.06    0.89   0
 -14 -12  -2    0.40    0.90   0
 -14  12  -2   -1.04    0.89   0
  14 -12   2    0.61    0.85   0
  14  12   2    0.42    0.90   0
 -15  12  -2    3.03    0.95   0
  15  12   2    0.54    0.96   0
  15 -12   2    0.86    0.63   0
  15  12   2    2.16    0.96   0
 -15 -12  -2    1.83    0.93   0
  16  12   2    0.62    0.98   0
  16  12   2    0.56    1.01   0
 -16  12  -2   -0.05    0.95   0
 -16 -12  -2    1.54    0.94   0
  16 -12   2    0.27    0.92   0
  17  12   2    0.82    1.02   0
 -17 -12  -2    1.20    0.99   0
  17 -12   2   -0.59    0.97   0
  17  12   2    0.45    1.07   0
 -17  12  -2    2.63    0.99   0
  18  12   2    0.40    1.35   0
  18 -12   2   -0.16    1.06   0
 -18 -12  -2    0.66    1.05   0
  18  12   2   -0.26    1.05   0
 -18  12  -2    0.39    1.05   0
  19  12   2    0.16    1.16   0
 -19  12  -2    1.12    1.12   0
 -19 -12  -2    0.67    1.14   0
  19  12   2    0.66    1.12   0
  19 -12   2    0.29    1.11   0
  20 -12   2    0.42    1.16   0
  20  12   2    0.69    1.23   0
  19 -13  -2   -0.64    1.13   0
  19  13  -2    0.74    1.47   0
  19  13  -2    0.44    1.20   0
  19 -13  -2    0.93    1.51   0
 -19  13   2   -0.48    1.17   0
  18 -13  -2    0.09    0.76   0
  18  13  -2    0.48    1.13   0
  18  13  -2   -0.14    1.10   0
  18 -13  -2   -0.08    1.41   0
 -18  13   2    0.43    1.13   0
  17  13  -2    0.84    1.28   0
 -17  13   2    0.05    1.03   0
  17 -13  -2    0.04    1.05   0
  17 -13  -2   -0.14    1.33   0
  17  13  -2    0.21    1.09   0
  16  13  -2    1.11    1.26   0
  16 -13  -2    1.44    1.03   0
  16  13  -2    0.73    1.26   0
  16 -13  -2   -0.39    0.99   0
 -16  13   2    1.06    0.99   0
  15 -13  -2    0.28    0.94   0
  15 -13  -2    0.61    1.02   0
  15  13  -2    0.85    0.99   0
 -15  13   2   -0.47    0.93   0
  15  13  -2   -0.19    1.01   0
  14 -13  -2   -0.64    0.91   0
  14 -13  -2    0.19    0.93   0
  14  13  -2    0.14    1.18   0
  14  13  -2   -0.32    1.20   0
 -14  13   2    0.74    0.92   0
  13  13  -2    1.43    1.11   0
  13 -13  -2    1.44    0.86   0
  13 -13  -2    0.72    0.93   0
 -13  13   2    1.57    0.90   0
  13  13  -2    1.09    1.16   0
  12  13  -2    0.78    1.12   0
  12 -13  -2    0.89    0.86   0
  12 -13  -2    0.54    0.85   0
  12  13  -2    0.22    0.87   0
 -12  13   2    0.21    0.87   0
  11  13  -2    1.78    1.05   0
  11  13  -2    2.61    1.04   0
  11 -13  -2    2.75    0.84   0
  11 -13  -2    1.65    0.84   0
 -11 -13   2    2.21    0.85   0
 -11  13   2    1.92    0.87   0
  10  13  -2    0.04    1.00   0
  10 -13  -2    0.26    0.81   0
 -10  13   2    1.14    0.85   0
  10 -13  -2   -0.08    0.81   0
 -10 -13   2   -1.02    0.79   0
  10  13  -2   -0.06    0.97   0
   9  13  -2    1.91    1.03   0
   9 -13  -2    1.00    1.00   0
  -9 -13   2    1.66    0.81   0
   9 -13  -2    1.91    0.58   0
   9  13  -2    2.09    0.80   0
  -9  13   2    2.57    0.80   0
  -8  13   2   -0.09    0.78   0
  -8 -13   2    1.13    0.79   0
   8 -13  -2    1.12    0.55   0
   8 -13  -2    2.15    0.85   0
   8  13  -2    0.59    0.96   0
   8  13  -2    1.26    0.98   0
  -7  13   2    2.53    0.78   0
  -7 -13   2    3.41    0.79   0
   7  13  -2    3.25    1.00   0
   7 -13  -2    3.26    0.82   0
   7  13  -2    3.56    0.98   0
   7 -13  -2    3.64    0.77   0
   6 -13  -2   -0.66    0.77   0
  -6  13   2    1.17    0.82   0
   6 -13  -2    0.86    0.78   0
  -6 -13   2    0.54    0.74   0
   6  13  -2    0.23    0.79   0
   6  13  -2    0.23    0.77   0
  -5  13   2   44.21    0.81   0
  -5 -13   2   47.96    1.00   0
   5 -13  -2   42.40    0.99   0
   5 -13  -2   49.45    1.01   0
   5  13  -2   42.86    1.17   0
   5  13  -2   45.04    1.28   0
  -4 -13   2    3.62    0.81   0
   4  13  -2    2.68    0.86   0
   4 -13  -2    2.58    0.79   0
   4 -13  -2    1.56    0.79   0
  -4  13   2    2.97    0.76   0
   4  13  -2    1.82    0.83   0
  -3 -13   2   32.50    0.95   0
   3 -13  -2   33.03    0.73   0
   3  13  -2   32.41    1.17   0
   3  13  -2   31.21    1.06   0
  -3  13   2   31.25    0.90   0
   3 -13  -2   29.65    0.72   0
   2  13  -2    0.54    0.91   0
  -2  13   2    0.04    0.76   0
  -2 -13   2    0.54    0.79   0
   2  13  -2    0.46    0.75   0
   2 -13  -2    0.61    0.77   0
   2 -13  -2    1.46    0.74   0
  -1 -13   2    1.58    0.80   0
   1  13  -2    2.53    0.75   0
   1 -13  -2    2.61    0.78   0
   1  13  -2    1.91    0.94   0
  -1  13   2    1.92    0.72   0
   0 -13   2    0.42    0.90   0
   0  13  -2    0.57    0.73   0
   0 -13  -2   -0.07    0.52   0
   0  13   2   -0.04    0.54   0
   0  13   2    0.06    0.71   0
   1  13   2   24.94    0.85   0
   1 -13   2   23.11    0.91   0
  -1 -13  -2   27.22    0.89   0
  -1  13  -2   25.97    0.93   0
   1  13   2   25.35    0.68   0
  -2 -13  -2   54.20    1.02   0
   2  13   2   56.33    1.01   0
   2 -13   2   46.39    1.01   0
  -2  13  -2   55.46    1.07   0
   2  13   2   49.06    0.98   0
   3  13   2    1.36    0.73   0
   3  13   2    1.20    0.74   0
  -3  13  -2    1.14    0.75   0
   3 -13   2    1.27    0.74   0
  -3 -13  -2    2.82    0.78   0
   4 -13   2    0.33    0.75   0
   4  13   2   -0.81    0.74   0
   4  13   2    0.77    0.74   0
  -4 -13  -2    0.59    0.77   0
  -4  13  -2    0.26    0.82   0
  -5 -13  -2    3.58    0.57   0
   5 -13   2    3.46    0.79   0
   5  13   2    3.65    0.57   0
  -5  13  -2    3.28    1.00   0
   5  13   2    3.26    0.74   0
   6 -13   2    7.96    0.80   0
   6  13   2    8.18    0.77   0
   6  13   2    8.42    0.79   0
  -6  13  -2    8.98    0.82   0
   7  13   2   -0.31    0.83   0
   7  13   2   -0.14    0.79   0
  -7  13  -2    0.86    0.77   0
   7  13   2    0.32    0.78   0
   7 -13   2    0.14    0.72   0
   8  13   2    7.14    0.86   0
  -8  13  -2    4.73    0.80   0
   8  13   2    4.22    0.78   0
   8  13   2    4.87    0.79   0
   8 -13   2    4.44    0.81   0
   9  13   2    2.54    0.83   0
   9  13   2    1.53    0.78   0
   9 -13   2    1.89    0.83   0
  -9  13  -2    1.45    0.84   0
   9  13   2    2.26    0.82   0
  10  13   2    5.53    0.85   0
  10 -13   2    4.84    0.84   0
  10  13   2    4.30    0.86   0
 -10  13  -2    5.64    0.84   0
  10  13   2    5.26    0.82   0
  11  13   2    1.03    0.88   0
 -11  13  -2    0.52    0.92   0
  11  13   2    0.67    0.86   0
  11 -13   2    1.11    0.80   0
  11  13   2    1.26    0.85   0
  12  13   2    1.19    0.85   0
  12  13   2    0.34    0.86   0
 -12  13  -2   -0.31    0.59   0
  12  13   2    1.48    0.90   0
  12 -13   2    0.14    0.82   0
  13  13   2    1.54    0.92   0
  13 -13   2    1.26    0.84   0
 -13  13  -2    0.52    0.87   0
  13  13   2    0.22    0.89   0
  14  13   2    0.97    0.96   0
  14 -13   2    0.62    0.88   0
 -14  13  -2    1.15    0.92   0
  14  13   2    0.93    0.91   0
  15  13   2    3.30    1.00   0
  15  13   2    4.50    1.04   0
 -15  13  -2    5.60    0.95   0
  15 -13   2    2.28    0.92   0
 -15 -13  -2    3.69    0.97   0
  16  13   2   -0.95    1.01   0
 -16  13  -2    1.00    1.04   0
 -16 -13  -2    0.66    1.01   0
  16  13   2    1.86    0.97   0
  16 -13   2    0.86    0.70   0
  17  13   2   -0.16    1.04   0
  17  13   2    0.81    1.06   0
 -17  13  -2   -0.87    1.01   0
  17 -13   2   -0.26    0.99   0
 -17 -13  -2    1.09    1.06   0
 -18  13  -2   -0.62    1.07   0
  18  13   2    1.54    1.35   0
 -18 -13  -2    0.21    1.05   0
  18 -13   2   -0.77    1.02   0
  18  13   2    0.30    1.06   0
  19  13   2    1.34    1.21   0
 -19  13  -2    1.27    1.14   0
 -19 -13  -2    0.22    1.18   0
  19 -13   2    0.07    1.11   0
  19  13   2    0.51    1.20   0
  18 -14  -2   -0.76    1.12   0
  18  14  -2    0.35    1.19   0
  18 -14  -2    1.21    1.51   0
  18  14  -2    0.05    1.44   0
 -18  14   2   -0.78    1.15   0
  17  14  -2    1.35    1.14   0
  17 -14  -2    0.87    1.05   0
  17  14  -2    0.08    1.37   0
 -17  14   2   -0.11    1.07   0
  17 -14  -2   -0.08    1.35   0
  16 -14  -2   -0.29    1.01   0
  16  14  -2   -0.10    1.33   0
 -16  14   2   -0.50    1.04   0
  16 -14  -2   -0.63    1.35   0
  16  14  -2   -0.22    1.31   0
  15 -14  -2   -0.10    1.03   0
  15 -14  -2    0.10    0.95   0
  15  14  -2    0.30    1.03   0
 -15  14   2   -0.90    0.96   0
  15  14  -2    0.36    0.99   0
 -14  14   2    1.32    0.69   0
  14  14  -2    1.72    1.02   0
  14 -14  -2    1.22    1.22   0
  14  14  -2    1.70    1.22   0
  14 -14  -2   -0.65    0.94   0
  13  14  -2    4.12    1.01   0
  13 -14  -2    5.87    1.13   0
  13  14  -2    4.95    1.18   0
  13 -14  -2    2.98    0.94   0
 -13  14   2    4.50    0.98   0
  12  14  -2   -0.13    0.96   0
  12 -14  -2    0.97    1.12   0
  12 -14  -2    0.15    0.88   0
 -12  14   2   -0.32    0.89   0
  12  14  -2    0.16    0.93   0
  11  14  -2    1.32    1.12   0
  11 -14  -2    0.74    0.87   0
  11 -14  -2    1.27    0.84   0
 -11  14   2    1.54    0.86   0
  11  14  -2    0.56    1.06   0
 -11 -14   2    0.75    0.85   0
  10  14  -2    0.67    1.08   0
  10  14  -2    0.90    1.06   0
  10 -14  -2    1.07    0.82   0
  10 -14  -2    0.34    0.91   0
 -10 -14   2    0.92    0.87   0
 -10  14   2   -0.23    0.84   0
   9  14  -2    2.00    0.89   0
  -9 -14   2    1.81    0.83   0
   9  14  -2    1.53    1.05   0
   9 -14  -2    3.09    0.86   0
   9 -14  -2    1.51    0.82   0
  -9  14   2    1.95    0.61   0
  -8  14   2    4.94    0.81   0
   8 -14  -2    4.30    0.84   0
   8  14  -2    4.80    1.11   0
  -8 -14   2    4.32    0.84   0
   8 -14  -2    2.19    0.83   0
   8  14  -2    2.88    1.07   0
   7  14  -2    3.27    1.01   0
  -7  14   2    4.48    0.85   0
   7 -14  -2    2.45    0.81   0
  -7 -14   2    4.08    0.85   0
   7  14  -2    3.28    1.02   0
   7 -14  -2    3.87    0.86   0
  -6  14   2    2.11    0.81   0
  -6 -14   2    1.25    0.83   0
   6 -14  -2    3.16    0.80   0
   6 -14  -2    2.60    0.82   0
   6  14  -2    2.36    1.03   0
   6  14  -2    2.27    1.00   0
   5  14  -2   16.15    1.09   0
  -5 -14   2   15.89    0.88   0
   5  14  -2   16.31    0.96   0
   5 -14  -2   15.22    0.84   0
  -5  14   2   14.16    0.85   0
   5 -14  -2   17.66    0.90   0
  -4 -14   2    0.22    0.80   0
  -4  14   2    0.96    0.79   0
   4 -14  -2    0.98    0.77   0
   4 -14  -2   -0.19    0.82   0
   4  14  -2    0.95    0.96   0
   4  14  -2   -0.04    1.02   0
  -3  14   2    0.48    0.79   0
   3 -14  -2    1.10    0.79   0
   3  14  -2    1.22    0.72   0
   3 -14  -2    1.57    0.80   0
   3  14  -2    0.26    0.99   0
  -3 -14   2    1.10    0.80   0
   2  14  -2   30.93    1.20   0
   2  14  -2   29.89    1.14   0
  -2 -14   2   32.82    0.99   0
   2 -14  -2   32.67    0.95   0
  -2  14   2   33.37    0.95   0
   2 -14  -2   28.50    0.72   0
   1  14  -2   20.94    0.92   0
   1 -14  -2   21.49    0.90   0
  -1  14   2   21.56    0.91   0
   1  14  -2   20.38    0.88   0
  -1  14   2   20.14    0.90   0
  -1 -14   2   22.21    0.70   0
   0  14  -2    0.13    0.74   0
   0  14   2    0.77    0.80   0
   0  14   2    0.17    0.77   0
   0 -14   2    0.95    0.83   0
   0 -14  -2    0.87    0.82   0
   1  14   2    2.89    0.78   0
  -1 -14  -2    3.41    0.79   0
  -1  14  -2    3.69    0.95   0
   1  14   2    3.74    0.56   0
   1 -14   2    2.81    0.91   0
   2  14   2    4.60    0.78   0
  -2 -14  -2    5.08    0.81   0
   2  14   2    4.69    0.80   0
   2 -14   2    4.32    0.77   0
  -2  14  -2    4.49    0.78   0
   3 -14   2    7.01    0.80   0
   3  14   2    7.97    0.80   0
   3  14   2    7.55    0.82   0
  -3 -14  -2    6.86    0.59   0
  -3  14  -2    7.99    0.82   0
   4 -14   2    5.25    0.80   0
  -4 -14  -2    5.14    0.82   0
   4  14   2    5.86    0.82   0
   4  14   2    5.15    0.60   0
  -4  14  -2    6.08    0.80   0
   5 -14   2    4.75    0.79   0
  -5 -14  -2    3.67    0.81   0
   5  14   2    3.84    0.77   0
   5  14   2    4.80    0.81   0
  -5  14  -2    4.05    0.81   0
   6 -14   2    0.08    0.75   0
   6  14   2    0.08    0.76   0
  -6  14  -2    0.05    0.78   0
   6  14   2   -0.29    0.76   0
   7  14   2    2.84    0.78   0
  -7  14  -2    3.53    0.91   0
   7 -14   2    1.95    0.81   0
   7  14   2    3.12    0.77   0
   8 -14   2    7.81    0.88   0
   8  14   2    6.37    0.81   0
  -8  14  -2    7.53    0.87   0
   8  14   2    6.78    0.91   0
  -9  14  -2    4.72    0.79   0
   9  14   2    4.81    0.87   0
   9  14   2    4.02    0.63   0
   9 -14   2    4.10    0.88   0
 -10  14  -2    9.29    0.95   0
  10  14   2    8.85    0.92   0
  10  14   2    9.14    0.88   0
  10 -14   2    8.87    0.86   0
  11  14   2    3.56    0.89   0
  11  14   2    5.42    0.90   0
 -11  14  -2    4.37    0.95   0
  11 -14   2    4.36    0.65   0
  11  14   2    3.74    0.93   0
  12  14   2    0.17    0.90   0
  12  14   2   -0.92    0.92   0
 -12  14  -2   -0.46    0.91   0
  12  14   2   -0.15    0.91   0
  12 -14   2    0.57    0.86   0
  13  14   2    0.78    0.93   0
  13  14   2    0.03    0.93   0
  13  14   2    0.85    0.92   0
  13 -14   2    0.71    0.92   0
 -13  14  -2   -1.02    0.95   0
  14  14   2    0.08    0.99   0
  14  14   2   -0.50    0.95   0
 -14  14  -2   -0.16    0.95   0
  14 -14   2   -0.50    0.93   0
  14  14   2    0.71    0.95   0
  15  14   2    0.52    0.99   0
  15  14   2   -0.14    1.01   0
  15  14   2    0.26    1.04   0
  15 -14   2    0.82    0.97   0
 -15  14  -2    0.95    1.01   0
  16  14   2    1.70    1.02   0
  16 -14   2    0.43    1.01   0
  16  14   2   -0.85    1.04   0
 -16  14  -2    0.77    0.75   0
 -17  14  -2    0.36    1.09   0
  17  14   2    1.46    1.11   0
  17 -14   2    0.73    1.07   0
 -18  14  -2    0.26    1.16   0
  18 -14   2    0.12    1.10   0
  18  14   2    0.33    1.15   0
  17  15  -2    0.77    1.45   0
  17 -15  -2    0.55    1.18   0
  17 -15  -2   -0.45    0.75   0
 -17  15   2   -0.11    1.15   0
  17  15  -2    1.05    1.45   0
  16  15  -2    0.64    1.39   0
  16 -15  -2    0.03    1.11   0
  16  15  -2    0.12    1.15   0
 -16  15   2    0.29    1.12   0
  16 -15  -2    0.76    1.06   0
  15  15  -2   -0.36    1.10   0
  15  15  -2    0.58    1.11   0
  15 -15  -2    0.40    1.03   0
 -15  15   2    0.93    1.04   0
  15 -15  -2    0.67    1.09   0
  14 -15  -2    0.68    1.04   0
  14  15  -2    0.74    1.34   0
  14 -15  -2   -0.19    0.68   0
 -14  15   2    3.12    0.98   0
  14  15  -2    0.72    1.25   0
  13 -15  -2    1.08    0.96   0
  13 -15  -2    0.12    0.66   0
  13  15  -2    1.84    1.02   0
 -13  15   2    2.69    0.96   0
  13  15  -2    1.76    1.23   0
  12 -15  -2    2.36    0.90   0
  12  15  -2    2.66    1.25   0
  12  15  -2    2.68    1.21   0
 -12  15   2    3.05    0.94   0
  12 -15  -2    2.91    0.97   0
  11 -15  -2   -0.56    0.88   0
  11 -15  -2   -0.75    1.07   0
  11  15  -2    0.12    0.92   0
  11  15  -2   -0.19    0.94   0
 -11  15   2    1.64    0.92   0
 -11 -15   2    0.32    0.89   0
  10  15  -2    1.22    1.11   0
  10 -15  -2    0.38    0.86   0
 -10 -15   2    0.58    0.86   0
  10  15  -2    1.51    1.08   0
  10 -15  -2    1.58    0.91   0
 -10  15   2    0.56    0.88   0
   9  15  -2    2.70    0.93   0
   9  15  -2    2.70    1.10   0
   9 -15  -2    2.10    1.08   0
  -9 -15   2    2.56    0.89   0
   9 -15  -2    1.57    0.83   0
  -9  15   2    2.13    0.86   0
   8  15  -2    1.21    1.04   0
   8 -15  -2    0.44    0.84   0
  -8 -15   2    0.58    0.86   0
   8 -15  -2    1.57    0.86   0
   8  15  -2    0.74    1.05   0
  -8  15   2    1.32    0.84   0
  -7  15   2   -0.19    0.83   0
   7 -15  -2    1.28    0.80   0
   7 -15  -2    1.31    0.81   0
   7  15  -2   -0.25    0.83   0
  -7 -15   2   -0.71    0.80   0
   7  15  -2    0.26    1.01   0
  -6  15   2    1.59    0.59   0
   6 -15  -2    2.04    0.87   0
  -6 -15   2    1.23    0.85   0
   6  15  -2    1.13    0.94   0
   6 -15  -2    0.78    0.80   0
   6  15  -2    1.12    0.91   0
   5 -15  -2    0.60    0.75   0
  -5  15   2    0.06    0.80   0
   5 -15  -2   -0.18    0.56   0
   5  15  -2    0.00    0.96   0
  -5 -15   2    0.42    0.79   0
   5  15  -2   -0.24    0.81   0
   4 -15  -2   -0.22    0.83   0
   4  15  -2    0.03    0.76   0
  -4  15   2    0.27    0.78   0
   4  15  -2    0.31    0.82   0
  -4 -15   2    0.71    0.79   0
   4 -15  -2    0.26    0.77   0
  -3 -15   2    2.06    0.82   0
   3  15  -2    2.84    0.98   0
   3 -15  -2    1.74    0.80   0
   3 -15  -2    2.33    0.83   0
   3  15  -2    2.08    0.81   0
  -3  15   2    2.25    0.80   0
   2  15  -2    4.59    0.86   0
   2 -15  -2    6.33    0.85   0
  -2 -15   2    6.46    0.86   0
   2  15  -2    5.27    0.85   0
  -2  15   2    4.53    0.82   0
  -1 -15   2    0.60    0.56   0
   1  15  -2    0.47    0.96   0
   1 -15  -2    1.11    0.77   0
   1  15  -2    0.71    0.79   0
  -1  15   2    0.27    0.78   0
  -1  15   2   -0.11    0.80   0
   0  15  -2    1.03    0.77   0
   0 -15   2    1.25    0.83   0
   0 -15  -2    0.50    0.56   0
   0  15   2    0.80    0.79   0
   0  15   2    0.45    0.81   0
  -1  15  -2    0.28    0.80   0
   1 -15   2   -0.28    0.74   0
   1  15   2   -0.39    0.57   0
  -1 -15  -2   -0.25    0.77   0
   1 -15   2    1.58    0.79   0
   1  15   2   -0.01    0.78   0
   2  15   2    1.30    0.79   0
  -2 -15  -2    1.89    0.57   0
   2 -15   2    2.05    0.76   0
   2  15   2    1.98    0.79   0
  -2  15  -2    2.84    0.98   0
   3  15   2    2.42    0.78   0
  -3 -15  -2    2.46    0.80   0
   3 -15   2    3.04    0.96   0
   3  15   2    3.27    0.82   0
  -3  15  -2    3.63    1.00   0
   4 -15   2    2.20    0.77   0
  -4 -15  -2    3.02    0.80   0
   4  15   2    1.94    0.82   0
   4  15   2    2.63    0.83   0
  -4  15  -2    2.68    1.00   0
  -5  15  -2    1.18    0.79   0
   5  15   2    0.04    0.76   0
  -5 -15  -2    0.77    0.83   0
   5  15   2    0.81    0.76   0
   5 -15   2    0.40    0.75   0
   6 -15   2    1.54    0.84   0
   6  15   2    2.43    0.79   0
  -6  15  -2    3.10    0.86   0
   6  15   2    2.58    0.84   0
   7 -15   2   -0.04    0.84   0
   7  15   2    0.55    0.80   0
   7  15   2    1.07    0.80   0
  -7  15  -2    0.84    0.87   0
   8  15   2   -0.46    0.84   0
   8  15   2    0.73    0.78   0
  -8  15  -2    0.28    0.88   0
   8 -15   2   -0.16    0.86   0
   9 -15   2    0.22    0.87   0
   9  15   2    1.41    0.88   0
  -9  15  -2   -0.47    0.88   0
   9  15   2    1.37    0.89   0
  10 -15   2    1.40    0.85   0
 -10  15  -2    1.43    0.91   0
  10  15   2    0.09    0.90   0
  10  15   2    1.65    0.88   0
  11  15   2    0.42    0.90   0
 -11  15  -2    0.59    0.92   0
  11  15   2   -0.77    0.89   0
  11 -15   2    0.42    0.89   0
  12  15   2    2.15    0.99   0
 -12  15  -2    0.64    0.67   0
  12 -15   2    0.22    0.93   0
  12  15   2    1.23    0.90   0
  13  15   2    0.85    0.97   0
 -13  15  -2    1.00    0.96   0
  13  15   2    1.24    0.97   0
  13 -15   2   -0.41    0.96   0
  14  15   2    0.34    1.03   0
  14  15   2    0.60    1.03   0
 -14  15  -2    3.46    0.96   0
  14 -15   2    1.83    0.98   0
  15  15   2    1.15    1.06   0
 -15  15  -2    1.24    1.04   0
  15 -15   2    0.62    0.98   0
  15  15   2   -0.27    1.05   0
  16  15   2    2.76    1.13   0
  16  15   2    2.98    1.13   0
 -16  15  -2    3.66    1.11   0
  16 -15   2    2.98    1.08   0
  17  15   2   -0.83    1.17   0
 -17  15  -2    0.72    1.16   0
  17  15   2    0.29    1.16   0
  17 -15   2   -0.52    1.12   0
  16  16  -2    0.37    1.45   0
 -16  16   2   -1.17    1.15   0
  16 -16  -2   -0.95    0.80   0
  16  16  -2   -0.04    1.47   0
  16 -16  -2    0.70    1.21   0
  15  16  -2    1.97    1.41   0
  15 -16  -2    0.30    1.08   0
  15 -16  -2    0.99    1.40   0
 -15  16   2    1.67    1.08   0
  15  16  -2    0.61    1.40   0
  14 -16  -2   -0.47    1.03   0
  14  16  -2   -0.12    1.31   0
 -14  16   2    1.37    1.07   0
  14  16  -2    0.05    1.32   0
  14 -16  -2    0.54    1.06   0
  13  16  -2    0.18    1.05   0
  13 -16  -2    0.48    1.00   0
  13 -16  -2   -0.13    0.97   0
  13  16  -2   -0.21    1.29   0
 -13  16   2   -0.03    1.02   0
  12  16  -2   -0.15    1.04   0
  12 -16  -2   -0.52    1.01   0
  12  16  -2   -0.36    0.97   0
 -12  16   2   -0.83    0.97   0
  12 -16  -2    1.25    0.95   0
  11  16  -2    0.96    1.19   0
  11  16  -2    0.25    1.20   0
 -11 -16   2    1.13    0.90   0
  11 -16  -2    1.08    0.95   0
 -11  16   2    0.26    0.94   0
  11 -16  -2    0.07    0.66   0
  10  16  -2    0.18    1.18   0
  10 -16  -2    0.25    1.14   0
 -10 -16   2   -0.15    0.94   0
 -10  16   2   -0.28    0.91   0
  10  16  -2    0.67    0.86   0
  10 -16  -2    1.23    0.90   0
   9  16  -2    0.98    1.15   0
   9 -16  -2    0.08    0.90   0
   9 -16  -2    1.46    0.95   0
  -9  16   2    1.59    0.92   0
  -9 -16   2    0.57    0.93   0
   9  16  -2    1.35    1.08   0
   8 -16  -2    2.25    0.62   0
   8 -16  -2    4.22    0.94   0
  -8 -16   2    3.37    0.93   0
   8  16  -2    3.90    1.12   0
   8  16  -2    3.41    1.16   0
  -8  16   2    1.98    0.93   0
  -7  16   2    1.15    0.84   0
   7  16  -2    0.12    1.08   0
   7  16  -2    0.59    1.08   0
   7 -16  -2   -0.26    0.85   0
  -7 -16   2    0.06    0.62   0
   7 -16  -2    0.86    0.89   0
   6 -16  -2    0.24    0.83   0
  -6  16   2    0.80    0.85   0
  -6 -16   2   -0.01    0.56   0
   6 -16  -2    0.70    0.89   0
   6  16  -2    0.80    0.86   0
   6  16  -2    0.58    0.86   0
  -5  16   2    0.42    0.81   0
   5 -16  -2    0.76    0.82   0
   5  16  -2    1.00    0.87   0
   5  16  -2    0.91    1.04   0
  -5 -16   2    1.04    0.85   0
   5 -16  -2    0.59    0.90   0
  -4  16   2    0.75    0.82   0
  -4 -16   2    1.75    0.83   0
   4 -16  -2    0.40    0.84   0
   4  16  -2    0.26    0.99   0
   4  16  -2    0.18    0.99   0
   4 -16  -2    0.37    0.81   0
   3  16  -2   -0.21    1.02   0
   3 -16  -2    0.94    0.83   0
  -3  16   2    1.27    0.83   0
   3  16  -2    0.03    0.84   0
  -3 -16   2   -0.03    0.86   0
   2 -16  -2    6.90    0.84   0
   2  16  -2    5.09    0.81   0
  -2 -16   2    4.67    0.85   0
   2  16  -2    4.18    1.02   0
  -2  16   2    4.26    0.84   0
  -2  16   2    5.07    0.84   0
   1  16  -2    3.15    0.84   0
  -1 -16   2    2.32    0.84   0
   1 -16  -2    2.58    0.61   0
  -1  16   2    0.96    0.79   0
   1  16  -2    3.51    0.83   0
  -1  16   2    3.41    0.81   0
   0  16  -2    4.02    0.89   0
   0 -16   2    4.43    0.87   0
   0 -16  -2    4.50    0.82   0
   0  16  -2    4.44    0.85   0
   0  16   2    5.13    0.81   0
   0  16   2    4.68    0.81   0
  -1 -16  -2    6.24    0.86   0
   1 -16   2    5.74    0.90   0
  -1  16  -2    4.47    0.85   0
   1  16   2    4.31    0.82   0
   1  16   2    5.00    0.85   0
  -2  16  -2    0.44    0.84   0
  -2 -16  -2    1.12    0.85   0
   2 -16   2   -0.41    0.86   0
   2  16   2    0.73    0.79   0
   2  16   2    1.18    0.82   0
   2 -16   2   -0.63    0.79   0
   3  16   2    1.29    0.80   0
   3 -16   2    1.85    0.87   0
  -3  16  -2    2.25    0.87   0
  -3 -16  -2    2.28    0.85   0
   3  16   2    1.58    0.84   0
   3 -16   2    0.96    0.80   0
   4  16   2    0.63    0.76   0
  -4 -16  -2    1.14    0.82   0
   4  16   2    1.04    0.62   0
  -4  16  -2    0.13    0.84   0
   4 -16   2    1.04    0.80   0
   5  16   2    2.51    0.86   0
  -5 -16  -2    4.34    0.85   0
   5 -16   2    3.29    0.86   0
   5  16   2    3.56    0.82   0
  -5  16  -2    3.35    1.08   0
   6  16   2    2.15    0.89   0
  -6  16  -2    2.52    0.81   0
   6 -16   2    2.20    0.88   0
   6  16   2    1.52    0.86   0
   7 -16   2    0.42    0.84   0
   7  16   2    0.20    0.87   0
  -7  16  -2    0.68    0.83   0
   7  16   2    0.26    0.91   0
  -8  16  -2    0.75    0.92   0
   8  16   2   -0.14    0.89   0
   8  16   2    0.88    0.88   0
   8 -16   2    0.25    0.87   0
   9  16   2    1.07    0.92   0
   9 -16   2    0.69    0.90   0
  -9  16  -2    2.25    1.12   0
   9  16   2   -0.42    0.93   0
  10  16   2    0.91    0.97   0
  10 -16   2    0.14    0.91   0
 -10  16  -2   -0.20    0.91   0
  10  16   2   -0.05    0.93   0
  11 -16   2    1.65    0.95   0
  11  16   2    1.38    0.95   0
 -11  16  -2    2.41    0.97   0
  11  16   2    1.27    0.99   0
  12 -16   2    1.08    0.96   0
 -12  16  -2    0.16    1.01   0
  12  16   2    0.06    1.00   0
  12  16   2    0.42    0.99   0
  13  16   2    1.59    1.04   0
  13 -16   2    2.17    1.01   0
 -13  16  -2    2.75    1.06   0
  13  16   2    0.25    1.07   0
  14  16   2    1.08    1.08   0
 -14  16  -2    1.01    1.07   0
  14  16   2    0.38    1.06   0
  14 -16   2    0.34    1.00   0
 -15  16  -2    0.31    1.08   0
  15 -16   2   -0.25    1.08   0
  15  16   2   -0.07    1.11   0
  15  16   2    1.07    1.11   0
 -16  16  -2    1.33    1.14   0
  16  16   2    0.72    1.17   0
  16  16   2   -0.64    1.16   0
  16 -16   2    0.70    1.14   0
  15  17  -2    0.33    1.51   0
  15 -17  -2   -0.14    0.80   0
  15  17  -2    0.64    1.47   0
 -15  17   2   -0.36    1.16   0
  15 -17  -2   -0.03    1.18   0
  14 -17  -2   -0.07    1.09   0
  14  17  -2   -0.46    1.44   0
  14  17  -2    0.31    1.16   0
  14 -17  -2    0.10    1.12   0
 -14  17   2    1.52    1.10   0
  13  17  -2    1.28    1.41   0
  13  17  -2   -0.02    1.11   0
 -13  17   2    0.05    1.06   0
  13 -17  -2    1.16    1.07   0
  13 -17  -2    0.33    1.03   0
  12  17  -2    0.31    1.28   0
  12  17  -2    0.55    1.30   0
  12 -17  -2    1.73    1.06   0
 -12  17   2   -1.01    1.05   0
  12 -17  -2    0.51    0.72   0
  11  17  -2    0.27    1.28   0
  11 -17  -2   -0.32    0.96   0
  11  17  -2    0.41    1.05   0
  11 -17  -2    0.82    1.02   0
 -11  17   2    0.84    0.70   0
  10  17  -2    0.82    1.24   0
  10 -17  -2    0.91    0.99   0
  10 -17  -2    0.75    0.93   0
 -10 -17   2    0.32    0.92   0
 -10  17   2    0.60    0.96   0
  10  17  -2    0.57    0.99   0
   9 -17  -2    0.24    0.92   0
   9 -17  -2    0.38    1.04   0
  -9 -17   2    0.76    0.99   0
   9  17  -2   -0.21    1.21   0
   9  17  -2    1.16    1.18   0
  -9  17   2    1.85    0.98   0
   8 -17  -2    0.72    0.89   0
  -8 -17   2   -0.29    0.66   0
   8 -17  -2    0.14    0.92   0
   8  17  -2    0.72    1.14   0
   8  17  -2   -0.37    0.99   0
  -8  17   2    0.10    0.94   0
  -7  17   2    0.48    0.90   0
   7 -17  -2    0.71    0.87   0
   7 -17  -2    0.28    0.91   0
   7  17  -2   -0.15    0.94   0
  -7 -17   2    0.63    0.61   0
   7  17  -2    0.06    0.94   0
  -6  17   2    0.05    0.88   0
   6  17  -2    0.91    0.94   0
  -6 -17   2    0.23    0.88   0
   6 -17  -2    0.04    0.88   0
   6 -17  -2    0.36    0.88   0
   6  17  -2    0.52    1.12   0
  -5  17   2   -0.45    0.85   0
   5 -17  -2    0.05    0.88   0
   5  17  -2    0.76    1.10   0
   5  17  -2    0.52    0.90   0
  -5 -17   2    0.76    0.85   0
   5 -17  -2    0.85    0.82   0
   4 -17  -2   -0.17    0.84   0
  -4  17   2    0.75    0.61   0
   4  17  -2    1.33    1.09   0
   4  17  -2    0.47    1.10   0
  -4 -17   2   -0.13    0.88   0
   4 -17  -2    0.46    0.84   0
   3 -17  -2    1.23    0.84   0
  -3  17   2    1.01    0.84   0
  -3 -17   2    0.51    0.86   0
   3  17  -2    1.03    1.06   0
   3  17  -2    0.35    1.09   0
   2  17  -2    0.42    1.04   0
  -2 -17   2   -0.48    0.62   0
  -2  17   2   -0.49    0.83   0
  -2  17   2    0.31    0.84   0
   2  17  -2   -0.88    0.85   0
   2 -17  -2    0.90    0.84   0
   1  17  -2    0.61    1.04   0
  -1 -17   2   -0.27    0.86   0
  -1  17   2    0.20    0.84   0
   1  17  -2    0.36    0.88   0
  -1  17   2   -0.12    0.82   0
   1 -17  -2   -0.93    0.85   0
   0 -17   2    1.54    0.87   0
   0  17   2   -0.65    0.56   0
   0  17   2    0.20    0.82   0
   0 -17  -2    0.15    0.85   0
   0  17  -2    0.67    1.02   0
   0  17  -2    1.55    1.04   0
   1  17   2    0.24    0.83   0
  -1 -17  -2   -0.05    0.85   0
   1  17   2   -0.18    0.84   0
   1 -17   2   -0.29    0.86   0
  -1  17  -2    0.33    1.04   0
  -2 -17  -2    6.59    0.63   0
   2 -17   2    4.34    0.65   0
   2  17   2    9.15    0.92   0
   2  17   2    9.79    0.88   0
  -2  17  -2    8.56    0.90   0
   2 -17   2    8.68    0.89   0
  -3 -17  -2    0.10    0.60   0
   3 -17   2    0.86    0.88   0
   3  17   2    1.08    0.87   0
   3 -17   2    0.57    0.83   0
  -3  17  -2    0.36    0.85   0
   3  17   2    0.88    0.86   0
   4  17   2    1.28    0.88   0
   4 -17   2    1.06    0.63   0
  -4 -17  -2    1.17    0.61   0
   4  17   2    1.56    0.89   0
  -4  17  -2    2.54    1.09   0
   4 -17   2    1.99    0.86   0
   5  17   2    2.82    0.87   0
   5 -17   2    0.82    0.85   0
   5  17   2    0.09    0.90   0
  -5  17  -2    1.77    0.88   0
   6 -17   2    0.48    0.88   0
   6  17   2    0.14    0.89   0
  -6  17  -2    1.46    1.10   0
   6  17   2   -0.18    0.89   0
   7  17   2    1.90    0.95   0
   7 -17   2    1.49    0.91   0
  -7  17  -2    3.93    0.90   0
   7  17   2    2.36    0.94   0
  -8  17  -2    3.22    0.96   0
   8  17   2    2.49    0.98   0
   8 -17   2    2.51    0.90   0
   8  17   2    1.50    0.98   0
   9 -17   2   -0.60    0.94   0
  -9  17  -2   -0.50    0.96   0
   9  17   2    0.36    0.95   0
   9  17   2   -0.04    0.91   0
 -10  17  -2    0.75    0.99   0
  10  17   2    0.00    0.97   0
  10 -17   2   -0.01    0.96   0
  10  17   2    3.04    0.97   0
  11 -17   2    0.43    0.71   0
 -11  17  -2    0.57    1.03   0
  11  17   2   -0.63    1.04   0
  11  17   2   -1.02    1.24   0
  12  17   2    0.92    1.03   0
  12 -17   2   -0.22    1.01   0
 -12  17  -2   -0.28    1.06   0
  12  17   2    0.05    1.03   0
  13  17   2    1.59    1.09   0
  13 -17   2    0.36    1.06   0
  13  17   2    0.21    1.03   0
 -13  17  -2    0.36    1.10   0
  14  17   2    0.61    1.13   0
  14 -17   2    0.40    1.07   0
  14  17   2   -0.17    1.15   0
 -14  17  -2    0.43    0.82   0
  15  17   2   -1.00    1.17   0
  15 -17   2    0.83    1.15   0
  15  17   2    0.43    1.17   0
  14 -18  -2   -0.27    1.18   0
  13  18  -2    0.27    1.16   0
  13 -18  -2    2.02    1.11   0
  13 -18  -2   -0.81    1.13   0
 -13  18   2    0.28    1.11   0
  13  18  -2    0.19    1.49   0
  12  18  -2   -0.42    1.47   0
  12 -18  -2    0.34    1.04   0
  12 -18  -2   -0.15    1.11   0
 -12  18   2    0.14    1.08   0
  12  18  -2   -0.19    1.17   0
  11  18  -2    0.27    1.07   0
  11 -18  -2    0.97    1.09   0
  11 -18  -2    0.01    1.04   0
  11  18  -2    0.15    1.12   0
 -11  18   2    0.70    1.03   0
  10  18  -2    1.35    1.28   0
  10 -18  -2    1.98    1.05   0
 -10 -18   2    1.27    1.04   0
  10  18  -2    2.02    1.10   0
  10 -18  -2    0.51    0.96   0
 -10  18   2    0.88    1.05   0
   9  18  -2    1.48    1.28   0
  -9 -18   2    0.83    1.00   0
   9 -18  -2    0.09    0.99   0
  -9  18   2    1.70    0.97   0
   9  18  -2    1.29    1.32   0
   9 -18  -2    1.32    0.92   0
   8 -18  -2    3.08    0.92   0
  -8 -18   2    1.03    0.98   0
   8  18  -2    2.57    1.24   0
   8 -18  -2    1.57    1.00   0
  -8  18   2    3.59    0.96   0
   8  18  -2    2.41    1.26   0
  -7  18   2    0.77    0.95   0
   7  18  -2    1.00    1.22   0
   7 -18  -2    0.07    0.94   0
  -7 -18   2    1.46    0.91   0
   7 -18  -2    0.23    0.90   0
   7  18  -2    1.19    1.24   0
  -6 -18   2   -0.07    0.92   0
  -6  18   2   -0.69    0.93   0
   6 -18  -2    0.10    0.90   0
   6 -18  -2    0.99    0.92   0
   6  18  -2    1.11    1.18   0
   6  18  -2    0.53    0.97   0
   5 -18  -2   -0.02    0.91   0
  -5  18   2   -0.69    0.90   0
   5  18  -2    0.42    1.13   0
   5 -18  -2   -0.42    0.95   0
  -5 -18   2    0.68    0.92   0
   5  18  -2   -0.04    0.94   0
  -4  18   2    0.94    0.89   0
  -4 -18   2   -0.19    0.93   0
   4  18  -2   -0.56    0.93   0
   4 -18  -2   -0.56    0.90   0
   4  18  -2    0.87    0.94   0
   3  18  -2    0.54    0.95   0
   3  18  -2   -0.57    0.85   0
   3 -18  -2    0.25    0.63   0
  -3  18   2    0.06    0.89   0
  -3 -18   2    0.16    0.63   0
  -3  18   2    0.68    0.87   0
   2  18  -2    0.64    1.11   0
  -2 -18   2    0.69    0.90   0
   2 -18  -2   -0.41    0.90   0
  -2  18   2    0.83    0.87   0
   2  18  -2    0.48    0.89   0
  -2  18   2    0.84    0.87   0
   1 -18  -2    0.52    0.88   0
   1  18  -2    4.19    1.12   0
  -1  18   2    1.25    0.84   0
   1  18  -2    2.22    0.92   0
  -1  18   2    1.97    0.89   0
  -1 -18   2    3.03    0.91   0
   0 -18  -2    2.41    0.90   0
   0  18   2    1.44    0.91   0
   0  18  -2    1.63    0.89   0
   0 -18   2    0.74    0.90   0
   0  18   2    2.01    0.88   0
   0  18  -2    1.59    0.89   0
  -1 -18  -2    0.59    0.61   0
  -1  18  -2   -0.10    1.10   0
   1  18   2    0.87    0.91   0
   1 -18   2    0.36    0.67   0
   1  18   2   -0.37    0.89   0
  -1  18  -2    0.21    1.12   0
   2 -18   2    0.60    0.90   0
  -2 -18  -2    0.27    0.90   0
   2  18   2    0.84    0.89   0
   2  18   2    1.54    0.88   0
  -2  18  -2    0.06    0.88   0
  -3 -18  -2   -0.11    0.90   0
   3 -18   2    0.71    0.90   0
   3  18   2    1.28    0.91   0
  -3  18  -2    1.68    0.89   0
   3  18   2    2.30    0.90   0
   3 -18   2    0.80    0.89   0
   4 -18   2    0.11    0.93   0
   4 -18   2   -0.05    0.90   0
  -4 -18  -2    0.53    0.91   0
   4  18   2    0.11    0.90   0
  -4  18  -2   -0.82    0.89   0
   4  18   2    0.56    0.91   0
   5  18   2    1.81    0.96   0
  -5  18  -2    1.52    0.96   0
   5  18   2    0.69    0.69   0
   5 -18   2    1.15    0.93   0
   5 -18   2    0.88    0.67   0
   6  18   2    2.53    0.98   0
   6 -18   2    1.12    0.67   0
   6 -18   2    1.80    0.92   0
  -6  18  -2    3.71    0.96   0
   6  18   2    2.15    1.00   0
   7 -18   2    4.04    0.73   0
   7  18   2    3.35    1.01   0
   7 -18   2    0.85    0.97   0
   7  18   2    3.86    0.94   0
  -7  18  -2    4.15    1.00   0
  -8  18  -2    3.10    1.01   0
   8  18   2    3.30    1.04   0
   8  18   2    2.09    0.99   0
   8 -18   2    0.17    1.02   0
   9  18   2    0.48    0.98   0
  -9  18  -2    1.32    1.03   0
   9 -18   2   -0.21    1.04   0
   9  18   2    0.52    1.01   0
  10  18   2    2.03    1.05   0
 -10  18  -2    3.46    1.03   0
  10  18   2    1.25    1.03   0
  10 -18   2    0.37    1.06   0
 -11  18  -2   -0.59    1.08   0
  11  18   2   -0.05    1.04   0
  11 -18   2    0.20    1.02   0
  11  18   2   -0.03    1.03   0
  12 -18   2    0.40    1.10   0
 -12  18  -2   -0.66    1.08   0
  12  18   2   -0.11    1.12   0
  12  18   2    0.19    1.12   0
  13  18   2   -0.13    1.12   0
  13 -18   2    0.25    1.12   0
 -13  18  -2    0.21    1.09   0
  13  18   2    0.74    1.16   0
  14 -18   2   -0.45    1.18   0
  12  19  -2    0.29    1.50   0
  12 -19  -2   -0.57    1.18   0
  12 -19  -2    0.48    1.14   0
 -12  19   2    1.34    1.17   0
  11  19  -2    0.37    1.49   0
  11 -19  -2    0.66    0.77   0
  11 -19  -2    1.29    1.15   0
  11  19  -2    0.53    1.20   0
 -11  19   2    0.26    1.11   0
  10  19  -2    0.76    1.40   0
 -10  19   2    0.57    1.11   0
 -10 -19   2    0.74    1.06   0
  10 -19  -2    0.94    1.08   0
  10 -19  -2    0.49    1.03   0
  10  19  -2    0.47    1.39   0
   9  19  -2    0.48    1.32   0
  -9 -19   2   -0.25    1.04   0
   9 -19  -2   -0.32    1.06   0
   9 -19  -2    0.25    0.76   0
   9  19  -2   -0.26    1.11   0
  -9  19   2   -0.31    0.75   0
   8  19  -2    0.57    1.08   0
  -8  19   2    0.18    1.02   0
  -8 -19   2    0.20    1.03   0
   8 -19  -2   -0.08    1.02   0
   8 -19  -2   -0.03    1.07   0
   8  19  -2   -0.45    1.05   0
   7 -19  -2    1.48    1.00   0
  -7  19   2    1.20    0.94   0
   7 -19  -2    1.68    1.00   0
  -7 -19   2    1.10    0.99   0
   7  19  -2   -0.44    1.29   0
   7  19  -2    0.65    1.06   0
  -6  19   2    2.06    1.01   0
   6 -19  -2    1.53    1.00   0
  -6 -19   2    1.28    1.02   0
   6 -19  -2    1.38    0.97   0
   6  19  -2    1.52    1.22   0
   6  19  -2    0.61    1.02   0
  -5  19   2   -0.08    0.91   0
   5  19  -2    0.35    1.02   0
   5  19  -2    0.75    1.01   0
   5 -19  -2   -0.86    0.95   0
  -5 -19   2    0.33    0.94   0
  -4  19   2   -0.64    0.93   0
   4  19  -2    1.18    1.22   0
  -4 -19   2    0.65    0.64   0
   4 -19  -2   -0.26    0.94   0
  -4  19   2    0.39    0.93   0
   4  19  -2    1.08    0.98   0
  -3  19   2    0.08    0.94   0
   3  19  -2    0.95    1.02   0
   3 -19  -2    1.01    0.95   0
   3  19  -2    0.53    1.19   0
  -3 -19   2   -0.31    0.92   0
  -3  19   2    0.21    0.97   0
   2  19  -2   -0.06    1.20   0
  -2  19   2   -0.17    0.94   0
   2  19  -2   -0.52    0.97   0
  -2  19   2    1.33    0.95   0
   2 -19  -2    1.10    0.96   0
  -2 -19   2   -0.82    0.96   0
   1  19  -2    1.07    0.94   0
   1  19  -2    0.54    0.94   0
  -1  19   2    0.60    0.91   0
   1 -19  -2    0.89    0.93   0
  -1  19   2   -0.80    0.94   0
  -1 -19   2   -0.82    0.95   0
   0  19   2   -0.19    0.95   0
   0 -19   2   -0.08    0.92   0
   0  19  -2    0.66    0.93   0
   0  19   2   -0.40    0.96   0
   0  19  -2    0.24    1.18   0
   0 -19  -2   -1.05    0.92   0
   1  19   2    0.47    0.95   0
   1 -19   2    0.18    0.67   0
   1  19   2    1.23    0.67   0
  -1 -19  -2    1.06    0.94   0
  -1  19  -2    1.51    0.95   0
  -1  19  -2    0.14    0.97   0
   2  19   2    1.87    0.94   0
   2 -19   2    0.85    0.95   0
  -2 -19  -2   -0.08    0.96   0
  -2  19  -2    1.46    0.93   0
   2  19   2    0.38    0.95   0
  -2  19  -2    0.06    1.15   0
  -3 -19  -2    0.88    0.92   0
   3  19   2    1.29    0.96   0
   3  19   2    0.38    0.94   0
  -3  19  -2    0.51    0.91   0
   3 -19   2    0.27    0.67   0
  -4 -19  -2    0.86    0.95   0
   4  19   2    1.76    1.00   0
   4 -19   2    0.76    0.98   0
   4 -19   2    0.86    1.18   0
   4  19   2    0.60    0.95   0
  -4  19  -2    1.56    0.95   0
   5 -19   2    2.61    1.01   0
  -5  19  -2    3.28    1.23   0
   5  19   2    1.02    0.95   0
   5  19   2    3.45    1.01   0
   5 -19   2    1.83    1.19   0
   6 -19   2    3.69    1.05   0
  -6  19  -2    7.05    1.06   0
   6  19   2    6.15    1.05   0
   6 -19   2    2.54    0.97   0
   6  19   2    6.73    1.05   0
   7  19   2    2.58    1.02   0
   7 -19   2    0.36    1.03   0
   7 -19   2   -0.26    1.00   0
  -7  19  -2    4.55    1.03   0
   7  19   2    2.00    1.02   0
   8  19   2    0.14    1.06   0
   8 -19   2    0.41    1.00   0
   8 -19   2   -0.64    1.05   0
  -8  19  -2    0.34    1.07   0
   8  19   2   -0.14    0.72   0
   9  19   2    0.64    1.07   0
   9 -19   2    0.87    1.03   0
   9  19   2    0.27    1.04   0
  -9  19  -2    0.22    1.11   0
   9 -19   2    0.00    1.03   0
  10  19   2   -0.01    1.12   0
 -10  19  -2    0.89    1.37   0
  10 -19   2    0.34    1.02   0
  10  19   2    0.42    1.10   0
  10 -19   2    1.35    1.07   0
 -11  19  -2    0.86    1.16   0
  11  19   2   -0.32    1.16   0
  11 -19   2    0.20    1.12   0
  11  19   2    0.04    1.14   0
  11 -19   2   -0.07    0.81   0
  12 -19   2    0.50    1.15   0
  12  19   2    1.13    1.17   0
  10 -20  -2    0.24    1.11   0
  10  20  -2    2.42    1.22   0
  10 -20  -2   -0.47    1.19   0
 -10 -20   2   -0.50    1.18   0
   9  20  -2    3.97    1.47   0
   9 -20  -2   -0.19    1.15   0
   9 -20  -2   -0.53    1.08   0
   9  20  -2    2.86    1.50   0
  -9 -20   2   -0.47    1.10   0
  -9  20   2    1.03    0.83   0
   8 -20  -2    0.72    1.10   0
   8 -20  -2   -0.54    1.08   0
   8  20  -2    0.38    1.42   0
  -8 -20   2   -0.73    1.10   0
  -8  20   2    0.93    1.11   0
   8  20  -2    1.04    1.40   0
   7 -20  -2    1.80    1.02   0
   7  20  -2    0.44    1.39   0
  -7 -20   2   -0.84    1.05   0
   7 -20  -2    1.06    1.06   0
   7  20  -2    0.25    1.12   0
  -7  20   2    1.67    1.07   0
  -6  20   2    0.21    1.05   0
   6  20  -2    1.55    1.34   0
   6 -20  -2   -0.94    1.00   0
  -6 -20   2   -0.27    0.75   0
   6  20  -2    0.06    1.09   0
  -5  20   2   -0.21    1.05   0
   5  20  -2    0.55    1.06   0
  -5 -20   2   -0.04    1.01   0
   5 -20  -2   -0.01    1.04   0
   5  20  -2    0.44    1.29   0
   4  20  -2    0.08    1.08   0
  -4  20   2    0.25    1.03   0
   4 -20  -2    0.91    1.04   0
  -4  20   2   -0.40    0.96   0
  -4 -20   2    0.46    1.01   0
   4  20  -2    1.21    1.27   0
   3  20  -2    0.33    1.29   0
  -3  20   2    0.15    1.03   0
  -3 -20   2   -0.02    1.00   0
   3 -20  -2   -0.69    1.00   0
  -3  20   2    0.16    1.02   0
   3  20  -2    0.37    1.04   0
  -2  20   2   -1.00    1.01   0
  -2  20   2    0.22    1.02   0
   2  20  -2   -0.31    1.24   0
  -2 -20   2   -0.31    1.01   0
   2  20  -2    1.17    1.25   0
   2 -20  -2    0.54    0.99   0
  -1  20   2    0.45    1.00   0
   1 -20  -2    0.35    0.72   0
   1  20  -2   -0.04    1.21   0
  -1 -20   2    0.27    1.01   0
  -1  20   2   -0.02    0.99   0
   1  20  -2    0.69    1.01   0
   0  20  -2    2.31    1.05   0
   0  20   2    1.99    1.01   0
   0  20   2    3.15    1.02   0
   0 -20  -2   -0.43    1.01   0
   0  20  -2    1.81    1.06   0
   0 -20   2   -0.33    1.02   0
   1  20   2    1.92    1.01   0
  -1 -20  -2    3.18    1.01   0
  -1  20  -2    3.36    1.29   0
   1 -20   2    0.61    0.72   0
  -1  20  -2    2.35    1.27   0
   1  20   2    0.45    1.02   0
   2  20   2    0.06    0.98   0
  -2  20  -2    0.53    1.01   0
  -2 -20  -2   -0.39    0.97   0
  -2  20  -2    0.68    0.99   0
   2  20   2    0.65    1.02   0
   2 -20   2    1.49    0.98   0
   3 -20   2    1.33    1.01   0
  -3 -20  -2    0.42    1.00   0
   3  20   2    0.27    1.02   0
   3  20   2    0.93    1.03   0
  -3  20  -2   -0.72    1.05   0
   4 -20   2    0.54    0.99   0
   4  20   2    1.87    1.02   0
  -4 -20  -2   -0.82    1.04   0
   4  20   2    0.85    1.03   0
  -4  20  -2    1.72    1.02   0
   5  20   2   -0.21    1.03   0
   5 -20   2   -0.10    1.06   0
  -5  20  -2    0.45    1.29   0
   5 -20   2   -1.30    1.02   0
   5  20   2   -0.91    1.01   0
   6 -20   2    1.10    1.07   0
   6 -20   2    0.08    1.02   0
   6  20   2    2.01    1.06   0
  -6  20  -2    0.33    1.13   0
   6  20   2    0.27    1.05   0
   7 -20   2   -0.78    1.09   0
  -7  20  -2   -0.59    1.10   0
   7  20   2    0.35    1.06   0
   7 -20   2   -0.60    1.05   0
   7  20   2    1.18    1.07   0
   8  20   2   -0.07    1.14   0
   8 -20   2    1.30    1.06   0
   8 -20   2    0.69    0.79   0
  -8  20  -2    0.60    1.12   0
   8  20   2    1.01    1.10   0
   9  20   2    1.49    1.14   0
   9 -20   2   -0.06    1.11   0
   9 -20   2   -0.27    1.10   0
  -9  20  -2    0.35    1.17   0
   9  20   2    0.58    1.14   0
  10 -20   2   -0.71    1.11   0
  10  20   2    0.36    1.17   0
  10 -20   2   -0.62    1.16   0
   7  21  -2    0.40    1.50   0
  -7 -21   2   -0.12    1.09   0
   7 -21  -2    0.88    1.21   0
   7  21  -2    0.08    1.20   0
  -6  21   2    0.88    1.16   0
   6 -21  -2    1.03    1.16   0
   6  21  -2    1.13    1.44   0
  -6 -21   2    0.12    1.10   0
   6  21  -2   -0.11    1.40   0
  -5  21   2    0.43    1.11   0
  -5  21   2    1.34    1.13   0
   5  21  -2    1.09    1.46   0
  -5 -21   2   -0.76    1.11   0
   5 -21  -2   -0.81    1.11   0
   5  21  -2    0.80    1.13   0
   4  21  -2    0.18    1.44   0
  -4  21   2    0.31    1.09   0
  -4 -21   2    0.47    0.79   0
   4 -21  -2    0.68    1.05   0
  -4  21   2    0.54    1.08   0
   4  21  -2   -0.29    1.40   0
   3  21  -2    0.41    1.41   0
  -3  21   2    0.65    1.06   0
  -3  21   2    0.26    1.09   0
   3  21  -2   -0.09    1.14   0
  -3 -21   2    0.35    0.77   0
   3 -21  -2    0.64    1.07   0
  -2 -21   2   -0.02    1.04   0
  -2  21   2   -0.34    1.04   0
   2 -21  -2    0.14    1.07   0
  -2  21   2    0.28    1.05   0
   2  21  -2    0.18    1.39   0
   2  21  -2   -0.17    1.13   0
  -1  21   2    0.31    1.02   0
   1  21  -2    0.45    1.31   0
  -1  21   2    1.69    1.08   0
   1  21  -2    0.89    1.09   0
  -1 -21   2   -0.53    1.08   0
   1 -21  -2   -0.05    1.08   0
   0 -21   2    1.19    1.04   0
   0  21  -2    0.31    1.31   0
   0  21   2   -0.53    1.07   0
   0  21   2    0.51    1.07   0
   0  21  -2    0.82    1.09   0
   0 -21  -2    0.45    1.06   0
   1  21   2    0.34    1.07   0
   1 -21   2    0.42    0.72   0
  -1  21  -2    0.46    1.08   0
  -1 -21  -2   -0.99    1.04   0
  -1  21  -2   -0.39    1.11   0
   1  21   2    0.06    1.08   0
   2 -21   2    0.89    1.05   0
  -2 -21  -2    0.40    1.06   0
   2  21   2    1.16    1.09   0
   2  21   2    0.13    1.07   0
  -2  21  -2   -0.27    1.07   0
  -2  21  -2   -0.99    1.07   0
  -3 -21  -2   -0.42    1.08   0
  -3  21  -2    0.91    1.08   0
   3  21   2    0.60    1.11   0
   3  21   2    1.59    1.05   0
  -3  21  -2    1.41    1.31   0
   3 -21   2    0.03    1.10   0
   4 -21   2    0.44    0.78   0
   4  21   2    0.09    1.10   0
  -4  21  -2    0.92    1.37   0
   4  21   2    0.80    1.07   0
   5 -21   2   -0.21    0.80   0
   5  21   2    0.52    1.15   0
   5  21   2    1.94    1.13   0
  -5  21  -2    1.55    1.15   0
   6 -21   2   -0.66    0.80   0
  -6  21  -2    1.51    1.16   0
   6 -21   2    2.77    1.12   0
   6  21   2    2.28    1.19   0
   6  21   2    2.50    1.16   0
   7 -21   2   -0.50    1.16   0
   7 -21   2   -0.08    1.15   0
   7  21   2   -0.17    1.14   0
  -4 -22   2    1.70    1.12   0
   3 -22  -2    0.54    1.14   0
  -3  22   2    0.42    1.20   0
  -3 -22   2    1.30    1.15   0
   2 -22  -2   -0.70    1.10   0
  -2  22   2    0.48    1.17   0
  -2 -22   2   -0.30    1.14   0
   2  22  -2    0.24    1.20   0
   1 -22  -2    1.09    1.13   0
  -1 -22   2   -0.41    1.16   0
   1  22  -2    0.64    1.16   0
  -1  22   2    0.57    1.13   0
   0 -22   2    1.29    1.13   0
   0  22   2    1.76    1.15   0
   0 -22  -2   -0.26    1.15   0
   0  22   2    0.33    1.10   0
   0  22  -2    0.52    1.17   0
   1 -22   2   -0.11    0.82   0
  -1  22  -2    0.18    1.45   0
  -1 -22  -2   -0.04    0.82   0
   1  22   2    0.68    1.13   0
   2  22   2    0.34    1.17   0
  -2  22  -2   -0.38    1.19   0
  -2 -22  -2   -0.06    1.17   0
   2 -22   2    1.34    1.17   0
   3 -22   2    0.70    1.16   0
  23  -1  -3    0.25    1.17   0
 -23   1   3   -0.07    1.44   0
  23   1  -3   -0.07    1.39   0
 -23  -1   3    0.90    1.16   0
 -22   1   3    0.97    1.05   0
  22   1  -3   -0.51    1.05   0
 -22  -1   3    1.18    1.08   0
  22  -1  -3    0.88    1.08   0
 -21  -1   3    0.96    0.99   0
 -21   1   3    0.77    1.06   0
  21   1  -3   -0.41    1.00   0
  21  -1  -3   -0.44    1.00   0
 -20  -1   3    0.75    0.92   0
 -20   1   3    0.06    0.94   0
  20   1  -3    0.34    0.95   0
  20  -1  -3   -0.16    0.96   0
 -19  -1   3    1.10    0.95   0
 -19   1   3    1.74    0.89   0
  19   1  -3    1.36    0.90   0
  19  -1  -3    2.22    1.11   0
 -18  -1   3    0.32    0.87   0
  18   1  -3    0.59    1.04   0
 -18   1   3    0.72    0.83   0
  18  -1  -3   -0.27    0.81   0
 -17  -1   3    2.49    0.87   0
  17   1  -3    1.78    0.87   0
 -17   1   3    2.09    0.86   0
  17  -1  -3    2.50    1.07   0
 -16  -1   3    6.65    0.86   0
 -16   1   3    4.84    1.05   0
  16  -1  -3    5.59    0.82   0
  16   1  -3    5.48    0.85   0
  15   1  -3   -0.16    0.77   0
 -15  -1   3    0.52    0.76   0
  15  -1  -3    0.98    0.76   0
 -15   1   3    0.64    0.79   0
  14   1  -3    1.92    0.79   0
 -14  -1   3    1.59    0.80   0
  14  -1  -3    1.94    0.79   0
 -14   1   3    2.78    0.81   0
  13   1  -3    0.25    0.75   0
 -13  -1   3    0.62    0.79   0
 -13   1   3    0.87    0.76   0
  13  -1  -3   -0.32    0.76   0
  12  -1  -3   10.36    0.81   0
  12   1  -3   10.44    0.82   0
 -12   1   3   11.82    0.82   0
 -12  -1   3   12.27    1.02   0
  11  -1  -3    1.16    0.93   0
  11   1  -3   -0.06    0.74   0
 -11  -1   3    0.43    0.77   0
 -11   1   3    0.70    0.76   0
  10   1  -3    0.75    0.75   0
 -10   1   3    0.01    0.76   0
  10  -1  -3    0.56    0.73   0
 -10  -1   3    1.23    0.79   0
   9   1  -3   13.52    1.00   0
  -9  -1   3   13.27    0.88   0
   9  -1  -3   12.92    0.80   0
  -9   1   3   13.62    0.84   0
   8  -1  -3    6.00    0.78   0
  -8  -1   3    5.43    0.98   0
   8   1  -3    6.23    0.95   0
  -8   1   3    5.65    0.79   0
  -7   1   3   21.80    0.93   0
  -7  -1   3   21.89    1.00   0
   7   1  -3   21.33    1.09   0
   7  -1  -3   20.58    0.89   0
   6   1  -3   63.09    1.45   0
   6  -1  -3   61.66    1.25   0
  -6   1   3   63.90    1.43   0
  -6  -1   3   66.13    1.50   0
  -5   1   3    7.75    1.03   0
   5  -1  -3    7.47    0.86   0
  -5   1   3    8.51    1.50   0
  -5  -1   3    7.98    1.03   0
   5   1  -3    6.96    0.97   0
  -4   1   3   15.38    1.10   0
  -4   1   3   15.37    1.21   0
   4   1  -3   14.76    1.26   0
  -4  -1   3   16.40    1.30   0
   4  -1  -3   14.44    0.91   0
  -3  -1   3   18.85    1.40   0
  -3   1   3   17.39    0.96   0
   3   1  -3   15.97    1.37   0
   3  -1  -3   16.62    1.14   0
  -2  -1   3   75.06    2.01   0
  -2   1   3   78.43    1.43   0
  -2  -1   3   74.00    1.92   0
  -1   1   3  116.76    1.69   0
  -1  -1   3  123.29    2.26   0
  -1   1   3  125.50    1.77   0
  -1  -1   3  119.59    2.21   0
   0   1  -3   25.43    1.36   0
   0   1   3   23.83    1.12   0
   0  -1   3   24.60    1.22   0
   1  -1   3   49.19    1.51   0
  -1   1  -3   49.89    1.46   0
   1   1   3   48.32    1.25   0
  -1  -1  -3   49.13    1.24   0
   2  -1   3    7.95    0.92   0
  -2  -1  -3    8.64    0.93   0
  -2   1  -3    7.46    0.92   0
   2   1   3    8.11    0.94   0
   3  -1   3  110.29    1.70   0
  -3  -1  -3  116.09    1.48   0
  -3   1  -3  115.90    1.55   0
   3   1   3  108.57    1.49   0
   4  -1   3    2.90    0.89   0
  -4  -1  -3    3.43    0.85   0
  -4   1  -3    2.95    0.87   0
   4   1   3    2.54    0.86   0
   5   1   3   32.89    1.03   0
   5  -1   3   31.00    0.84   0
  -5  -1  -3   32.51    0.99   0
  -5   1  -3   34.01    1.02   0
   6   1   3    1.10    0.79   0
   6  -1   3   -0.88    0.82   0
  -6  -1  -3    0.20    0.78   0
  -6   1  -3    0.96    0.81   0
   7   1   3    5.55    0.84   0
   7  -1   3    6.14    0.84   0
  -7  -1  -3    5.81    0.82   0
  -7   1  -3    5.84    0.83   0
   8   1   3   23.29    0.97   0
   8  -1   3   23.80    0.90   0
  -8  -1  -3   23.31    0.91   0
  -8   1  -3   24.35    0.95   0
   9  -1   3   55.89    1.08   0
   9   1   3   56.74    0.91   0
  -9  -1  -3   61.27    1.07   0
  -9   1  -3   59.28    1.08   0
  10   1   3    1.83    0.78   0
  10  -1   3    3.14    0.79   0
 -10  -1  -3    1.73    0.78   0
 -10   1  -3    1.95    0.79   0
  11   1   3   26.68    0.92   0
  11  -1   3   25.66    0.92   0
 -11  -1  -3   27.61    0.88   0
 -11   1  -3   26.64    0.91   0
  12   1   3    8.99    0.80   0
  12  -1   3    9.61    0.80   0
 -12  -1  -3    8.30    0.80   0
 -12   1  -3    8.27    0.79   0
  13   1   3    3.02    0.76   0
  13  -1   3    4.41    0.80   0
 -13  -1  -3    3.65    0.76   0
 -13   1  -3    2.06    0.58   0
  14  -1   3    7.15    0.85   0
  14   1   3    9.33    0.84   0
 -14  -1  -3    7.77    0.83   0
 -14   1  -3    7.97    0.84   0
  15   1   3    0.58    0.79   0
  15  -1   3   -0.37    0.56   0
 -15  -1  -3    1.74    0.77   0
 -15   1  -3    0.80    0.81   0
  16   1   3    1.16    0.81   0
  16  -1   3    0.34    0.82   0
 -16  -1  -3   -0.04    0.83   0
 -16   1  -3    1.78    0.85   0
  17  -1   3    2.26    0.87   0
  17   1   3    3.35    0.87   0
 -17  -1  -3    3.96    0.85   0
 -17   1  -3    4.03    0.62   0
  18   1   3    1.99    0.88   0
  18  -1   3    1.67    0.87   0
 -18  -1  -3    1.83    0.87   0
 -18   1  -3    1.97    0.64   0
  19  -1   3    0.78    0.92   0
  19   1   3    1.11    0.90   0
 -19  -1  -3    1.43    0.90   0
 -19   1  -3    0.84    0.64   0
  20   1   3    3.05    0.98   0
  20  -1   3    2.70    0.96   0
 -20   1  -3    4.53    0.97   0
 -20  -1  -3    3.76    0.98   0
  21   1   3    0.29    0.99   0
 -21  -1  -3    0.53    1.01   0
  21  -1   3    0.24    0.98   0
 -21   1  -3    0.82    1.03   0
  22   1   3    0.04    1.07   0
  22  -1   3    0.78    1.05   0
 -22  -1  -3    0.40    1.06   0
 -22   1  -3    0.18    1.09   0
 -23  -1  -3    0.69    1.17   0
  23   1   3   -0.04    1.14   0
  23   1   3    0.16    1.16   0
  23  -1   3   -0.92    1.14   0
 -23   1  -3    0.46    1.15   0
 -23   2   3    0.62    1.16   0
  23   2  -3   -0.39    1.11   0
  23  -2  -3   -0.02    1.17   0
 -23  -2   3    0.94    1.40   0
  22   2  -3    1.20    1.08   0
 -22   2   3    1.05    1.09   0
  22  -2  -3    0.25    1.12   0
 -22  -2   3    1.09    1.07   0
 -21   2   3   -0.18    1.05   0
  21   2  -3    1.25    1.24   0
  21  -2  -3    0.67    1.04   0
 -21  -2   3   -0.50    1.00   0
  20   2  -3    1.09    0.92   0
 -20   2   3    1.06    1.02   0
  20  -2  -3    1.37    0.98   0
 -20  -2   3    1.29    0.97   0
  19   2  -3    1.48    0.92   0
 -19   2   3    1.67    0.92   0
  19  -2  -3    0.79    0.94   0
 -19  -2   3    0.82    0.90   0
 -18  -2   3   -0.11    0.88   0
  18   2  -3   -0.03    0.84   0
 -18   2   3    0.35    0.87   0
  18  -2  -3    0.19    0.85   0
 -17  -2   3    1.05    0.84   0
  17  -2  -3    0.41    0.83   0
  17   2  -3   -0.04    1.03   0
 -17   2   3    1.32    0.86   0
  16   2  -3    2.04    0.77   0
 -16  -2   3    0.56    0.86   0
 -16   2   3    1.51    0.82   0
  16  -2  -3    0.44    0.87   0
  15   2  -3    5.34    0.82   0
 -15   2   3    5.51    0.84   0
 -15  -2   3    5.32    0.97   0
  15  -2  -3    5.70    0.81   0
 -14  -2   3    3.54    0.81   0
  14  -2  -3    3.99    0.80   0
 -14   2   3    4.11    0.85   0
  14   2  -3    5.42    0.81   0
  13   2  -3   48.94    1.19   0
 -13  -2   3   47.07    1.06   0
  13  -2  -3   47.24    1.05   0
 -13   2   3   46.66    1.07   0
  12   2  -3    1.21    0.94   0
 -12  -2   3    0.55    0.79   0
  12  -2  -3    1.60    0.88   0
 -12   2   3    1.05    0.76   0
  11   2  -3    6.56    0.83   0
 -11  -2   3    5.80    0.83   0
 -11   2   3    5.21    0.78   0
  11  -2  -3    6.46    0.76   0
  10  -2  -3   27.45    0.89   0
 -10  -2   3   27.40    1.16   0
 -10   2   3   26.68    0.91   0
  10   2  -3   29.25    0.98   0
  -9  -2   3    2.35    0.96   0
   9  -2  -3    3.61    0.74   0
  -9   2   3    2.18    0.79   0
   9   2  -3    3.00    0.91   0
   8   2  -3    0.32    0.89   0
  -8  -2   3    0.60    0.77   0
   8  -2  -3    1.21    0.87   0
  -8   2   3   -0.37    0.76   0
   7   2  -3    4.73    1.00   0
  -7  -2   3    4.88    1.08   0
   7  -2  -3    4.92    0.83   0
  -7   2   3    4.05    0.80   0
  -6   2   3  201.62    1.80   0
  -6  -2   3  209.21    2.56   0
   6   2  -3  193.22    2.36   0
  -6  -2   3  199.88    3.27   0
   6  -2  -3  194.33    1.77   0
  -5   2   3   65.44    1.36   0
   5  -2  -3   61.64    1.20   0
  -5   2   3   69.71    1.98   0
   5   2  -3   61.20    1.79   0
  -5  -2   3   67.99    1.88   0
  -4   2   3    0.58    0.98   0
  -4  -2   3    0.20    1.29   0
   4  -2  -3    0.08    0.77   0
  -4   2   3   -0.28    0.79   0
   4   2  -3    0.33    1.18   0
  -3   2   3   80.76    1.36   0
   3  -2  -3   71.87    1.47   0
  -3  -2   3   86.00    2.64   0
  -3   2   3   80.67    1.70   0
  -3  -2   3   78.64    2.68   0
  -2   2   3    4.83    0.86   0
  -2  -2   3    4.77    1.55   0
   2  -2  -3    4.35    0.82   0
  -2  -2   3    4.21    1.51   0
  -1  -2   3    0.74    1.30   0
  -1   2   3    0.04    1.04   0
  -1   2   3    0.42    0.87   0
   0  -2   3    0.61    1.11   0
   0   2   3    0.79    0.86   0
   0   2   3    0.49    0.89   0
   0   2  -3    0.39    1.09   0
   1  -2   3   10.62    1.22   0
  -1  -2  -3   11.36    0.92   0
   1   2   3   12.30    0.93   0
  -1   2  -3   10.24    1.00   0
  -2  -2  -3   36.31    1.07   0
   2   2   3   36.97    1.09   0
  -2   2  -3   37.56    1.18   0
   2  -2   3   36.59    1.20   0
   3  -2   3    3.08    0.88   0
  -3  -2  -3    3.15    0.87   0
   3   2   3    2.75    0.85   0
  -3   2  -3    3.04    0.84   0
  -4   2  -3    3.35    0.85   0
   4  -2   3    3.32    0.86   0
  -4  -2  -3    3.65    0.83   0
   4   2   3    2.43    0.86   0
  -5   2  -3  111.01    1.42   0
  -5  -2  -3  113.54    1.34   0
   5  -2   3  107.44    1.42   0
   5   2   3  113.10    1.37   0
   6   2   3    8.91    0.86   0
  -6   2  -3    8.66    0.89   0
   6  -2   3    8.12    0.88   0
  -6  -2  -3    8.13    0.86   0
  -7   2  -3   19.47    0.89   0
   7   2   3   18.07    0.88   0
   7  -2   3   18.32    0.89   0
  -7  -2  -3   18.58    0.86   0
  -8   2  -3   13.73    0.84   0
   8   2   3   12.90    0.63   0
   8  -2   3   12.87    0.85   0
  -8  -2  -3   13.01    0.82   0
  -9   2  -3    1.67    0.77   0
   9   2   3    1.31    0.77   0
  -9  -2  -3    0.89    0.76   0
   9  -2   3    2.16    0.79   0
 -10   2  -3   13.10    0.64   0
  10   2   3   13.56    0.85   0
  10  -2   3   14.50    0.87   0
 -10  -2  -3   14.61    0.82   0
 -11   2  -3   37.63    0.96   0
  11  -2   3   36.78    0.95   0
  11   2   3   38.35    0.97   0
 -11  -2  -3   36.11    0.96   0
 -12   2  -3    1.44    0.54   0
  12  -2   3    2.33    0.78   0
  12   2   3    1.43    0.78   0
 -12  -2  -3    2.20    0.77   0
 -13   2  -3   24.39    0.86   0
  13  -2   3   21.69    0.85   0
 -13  -2  -3   22.59    0.69   0
  13   2   3   21.22    0.89   0
 -14   2  -3   40.62    0.97   0
  14   2   3   36.10    0.98   0
  14  -2   3   37.73    0.99   0
 -14  -2  -3   36.76    0.78   0
 -15   2  -3    2.81    0.80   0
  15  -2   3    2.64    0.80   0
 -15  -2  -3    2.96    0.79   0
  15   2   3    2.93    0.81   0
 -16   2  -3    0.79    0.82   0
  16   2   3    0.20    0.80   0
  16  -2   3    0.70    0.58   0
 -16  -2  -3   -0.22    0.82   0
  17   2   3   -0.43    0.85   0
  17  -2   3   -0.03    0.85   0
 -17  -2  -3    0.32    0.57   0
 -17   2  -3    0.07    0.83   0
 -18   2  -3   10.87    0.96   0
  18   2   3   10.32    0.93   0
  18  -2   3    8.46    0.65   0
 -18  -2  -3   11.19    0.93   0
 -19   2  -3    0.37    0.94   0
  19  -2   3   -0.42    0.90   0
 -19  -2  -3   -0.38    0.89   0
  19   2   3    0.66    0.94   0
  20   2   3    3.88    0.98   0
  20  -2   3    2.43    0.98   0
 -20  -2  -3    3.50    0.70   0
 -20   2  -3    4.01    0.98   0
 -21  -2  -3    1.99    0.94   0
  21   2   3   -0.31    1.01   0
  21  -2   3    0.70    0.98   0
 -21   2  -3    0.47    1.01   0
  22   2   3    1.62    1.10   0
  22  -2   3    1.59    1.07   0
 -22  -2  -3    2.47    1.10   0
  22   2   3    1.42    1.05   0
 -22   2  -3    1.44    1.09   0
  23   2   3    1.44    1.17   0
 -23  -2  -3   -0.89    1.16   0
  23  -2   3   -1.00    1.13   0
 -23   2  -3    0.81    1.15   0
 -23   3   3    0.93    1.18   0
  23   3  -3    1.84    1.39   0
  23  -3  -3    0.29    1.14   0
 -23  -3   3   -0.30    1.16   0
 -22   3   3    0.42    1.14   0
  22   3  -3   -0.28    1.09   0
  22  -3  -3   -0.43    1.10   0
 -22  -3   3   -0.23    1.07   0
  21   3  -3    0.65    1.00   0
 -21   3   3   -0.08    1.01   0
  21  -3  -3   -0.77    1.02   0
 -21  -3   3    0.64    0.99   0
  20   3  -3   -0.45    1.16   0
 -20   3   3   -0.19    1.02   0
  20  -3  -3    0.80    0.93   0
 -20  -3   3    1.38    1.15   0
  19   3  -3    4.59    0.94   0
 -19   3   3    4.61    0.95   0
  19  -3  -3    4.11    0.93   0
 -19  -3   3    4.22    0.95   0
  18   3  -3   -0.27    0.86   0
 -18   3   3    0.38    0.90   0
  18  -3  -3    0.10    0.89   0
 -18  -3   3    0.62    1.05   0
 -17   3   3    0.49    0.86   0
  17  -3  -3    0.48    0.86   0
 -17  -3   3    0.65    0.83   0
  17   3  -3    1.20    0.84   0
  16  -3  -3    1.10    0.81   0
 -16  -3   3    1.29    0.96   0
 -16   3   3    0.64    0.80   0
  16   3  -3   -0.32    0.87   0
 -15  -3   3   -0.14    0.79   0
  15  -3  -3   -0.35    0.79   0
 -15   3   3   -1.00    1.00   0
  15   3  -3    1.09    0.96   0
 -14  -3   3    0.06    0.75   0
 -14   3   3    0.67    0.81   0
  14  -3  -3    0.37    0.76   0
  14   3  -3    0.62    0.77   0
 -13  -3   3    0.30    0.75   0
 -13   3   3   -0.92    0.74   0
  13  -3  -3    1.34    0.75   0
  13   3  -3    0.64    0.93   0
 -12  -3   3   29.90    1.14   0
  12  -3  -3   29.62    0.87   0
 -12   3   3   27.91    0.93   0
  12   3  -3   29.55    1.01   0
 -11  -3   3    0.44    0.93   0
  11   3  -3    0.59    0.76   0
 -11   3   3   -0.22    0.74   0
  11  -3  -3    0.06    0.69   0
 -10  -3   3    4.06    1.00   0
  10  -3  -3    4.04    0.73   0
 -10   3   3    3.86    0.77   0
  10   3  -3    3.91    0.97   0
  -9  -3   3    6.66    1.02   0
   9  -3  -3    6.07    0.75   0
  -9   3   3    6.23    0.78   0
   9   3  -3    6.95    1.00   0
   8   3  -3    7.80    1.00   0
  -8  -3   3    8.40    1.09   0
   8  -3  -3    7.31    0.78   0
  -8   3   3    8.84    0.81   0
  -7  -3   3    0.35    1.00   0
   7   3  -3    0.39    0.97   0
  -7  -3   3    0.59    1.18   0
   7  -3  -3    0.50    0.77   0
  -7   3   3    0.89    0.78   0
   6  -3  -3   39.39    1.03   0
  -6  -3   3   45.45    1.55   0
  -6   3   3   42.41    1.05   0
   6   3  -3   41.99    1.59   0
  -6  -3   3   41.46    1.52   0
  -5  -3   3    1.64    1.38   0
  -5   3   3    1.46    0.79   0
   5  -3  -3    1.63    0.76   0
   5   3  -3    1.27    1.27   0
  -4   3   3    7.52    0.86   0
  -4   3   3    8.02    1.03   0
   4  -3  -3    6.32    0.85   0
  -3   3   3    1.40    0.82   0
  -3   3   3    0.89    0.79   0
   3  -3  -3    0.53    0.79   0
   2  -3  -3   16.08    0.93   0
  -2   3   3   18.09    0.94   0
  -2   3   3   18.51    0.98   0
  -1   3   3   16.85    0.97   0
  -1   3   3   16.50    0.96   0
   1   3  -3   17.61    1.82   0
  -1  -3   3   15.67    1.85   0
  -1   3   3   15.50    0.94   0
   0   3   3  361.83    2.35   0
   0   3  -3  413.31    3.93   0
   0  -3   3  372.47    3.90   0
   0   3   3  386.97    2.44   0
   1  -3   3   22.62    1.31   0
   1   3   3   23.24    1.01   0
  -1   3  -3   23.99    1.15   0
  -2   3  -3   51.28    1.26   0
   2   3   3   49.39    1.17   0
   2  -3   3   45.74    1.40   0
  -2  -3  -3   51.58    0.99   0
  -3   3  -3   36.02    1.08   0
   3  -3   3   34.17    1.11   0
  -3  -3  -3   33.88    1.01   0
   3   3   3   32.42    1.07   0
  -4   3  -3   34.44    1.08   0
   4  -3   3   34.53    1.10   0
  -4  -3  -3   36.29    1.03   0
   4   3   3   33.45    1.01   0
  -5   3  -3   92.52    1.32   0
   5  -3   3   84.74    1.30   0
  -5  -3  -3   89.61    1.24   0
   5   3   3   89.39    1.28   0
  -6   3  -3   18.03    0.94   0
   6  -3   3   16.39    0.91   0
  -6  -3  -3   17.28    0.87   0
   6   3   3   17.61    0.89   0
   7   3   3   46.63    1.01   0
  -7   3  -3   48.07    1.05   0
   7  -3   3   47.63    1.06   0
  -7  -3  -3   47.92    0.84   0
   8   3   3   50.28    1.01   0
  -8   3  -3   50.96    1.01   0
   8  -3   3   49.54    1.02   0
  -8  -3  -3   51.39    1.00   0
  -9   3  -3    2.73    0.78   0
   9  -3   3    2.37    0.77   0
   9   3   3    2.71    0.79   0
  -9  -3  -3    3.26    0.77   0
 -10   3  -3   19.88    0.68   0
  10   3   3   17.59    0.89   0
  10  -3   3   19.60    0.89   0
 -10  -3  -3   18.86    0.86   0
  11  -3   3    0.70    0.80   0
 -11   3  -3    1.07    0.79   0
  11   3   3   -0.22    0.81   0
 -11  -3  -3    0.85    0.76   0
 -12   3  -3   16.90    0.85   0
  12  -3   3   14.18    0.64   0
  12   3   3   16.51    0.84   0
 -12  -3  -3   16.15    0.84   0
 -13   3  -3   28.52    0.92   0
  13   3   3   26.09    0.91   0
  13  -3   3   27.94    0.92   0
 -13  -3  -3   26.53    0.90   0
 -14   3  -3   -0.67    0.80   0
  14   3   3    0.01    0.81   0
  14  -3   3    0.86    0.82   0
 -14  -3  -3    1.01    0.81   0
 -15  -3  -3    1.32    0.78   0
 -15   3  -3    1.23    0.79   0
  15   3   3    0.93    0.80   0
  15  -3   3    1.50    0.80   0
 -16   3  -3    1.39    0.84   0
  16   3   3    0.56    0.84   0
  16  -3   3    1.35    0.85   0
 -16  -3  -3    1.83    0.82   0
 -17   3  -3    1.97    0.85   0
 -17  -3  -3    1.41    0.86   0
  17   3   3    2.47    0.86   0
  17  -3   3    4.56    0.86   0
 -18   3  -3   -0.05    0.89   0
  18   3   3    0.13    0.91   0
  18  -3   3    0.23    0.63   0
 -18  -3  -3    0.39    0.88   0
  19  -3   3    1.16    0.90   0
 -19  -3  -3    1.28    0.94   0
  19   3   3    0.78    0.65   0
 -19   3  -3    0.42    0.94   0
 -20   3  -3    2.48    1.00   0
  20   3   3    3.21    0.99   0
  20  -3   3    2.26    0.99   0
  20   3   3    3.59    1.01   0
 -20  -3  -3    4.07    0.97   0
  21   3   3    0.75    1.27   0
  21   3   3   -0.79    1.02   0
 -21   3  -3    1.35    1.02   0
 -21  -3  -3    0.29    1.04   0
  21  -3   3    0.98    1.01   0
  22   3   3    2.22    1.34   0
  22   3   3    0.53    1.08   0
 -22  -3  -3    2.17    1.11   0
  22  -3   3    0.80    1.10   0
 -22   3  -3   -0.34    1.09   0
  23   3   3    0.15    1.13   0
  23  -3   3   -1.00    1.13   0
  23   4  -3    1.28    1.21   0
  23  -4  -3    0.41    1.23   0
  22   4  -3    1.18    1.08   0
 -22   4   3    0.45    1.10   0
  22  -4  -3    0.56    1.08   0
 -22  -4   3    0.91    1.07   0
  21   4  -3   -0.40    1.05   0
 -21   4   3   -0.70    1.04   0
  21  -4  -3    0.09    1.05   0
 -21  -4   3   -0.44    1.05   0
  20   4  -3    1.08    0.95   0
 -20   4   3    0.53    1.00   0
  20  -4  -3   -0.39    0.98   0
 -20  -4   3    1.28    0.98   0
  19   4  -3    1.24    1.10   0
  19  -4  -3    0.18    0.92   0
 -19  -4   3    1.24    0.89   0
 -19   4   3    1.15    0.96   0
 -18   4   3   -0.11    0.92   0
  18  -4  -3   -0.12    0.89   0
 -18  -4   3    0.79    1.07   0
  18   4  -3    0.25    0.87   0
  17   4  -3    1.80    0.85   0
  17  -4  -3    1.96    0.81   0
 -17   4   3    2.89    0.88   0
 -17  -4   3    1.77    0.86   0
  16   4  -3    3.25    0.82   0
 -16   4   3    3.12    0.88   0
  16  -4  -3    4.39    0.88   0
 -16  -4   3    2.99    0.84   0
 -15   4   3    5.96    0.83   0
  15  -4  -3    6.11    0.83   0
  15   4  -3    5.60    0.88   0
 -15  -4   3    7.66    1.03   0
 -14   4   3    8.78    0.80   0
  14  -4  -3    6.23    0.78   0
  14   4  -3    6.82    0.81   0
 -14  -4   3    7.62    1.05   0
  13  -4  -3    6.82    0.82   0
 -13   4   3    8.81    0.85   0
  13   4  -3    8.26    0.82   0
 -13  -4   3    7.41    0.88   0
  12  -4  -3    0.06    1.62   0
  12  -4  -3    0.56    0.76   0
 -12   4   3   -0.44    0.78   0
  12   4  -3   -0.13    0.94   0
 -12  -4   3   -0.39    0.94   0
  11  -4  -3    8.47    1.52   0
  11  -4  -3    9.90    0.78   0
 -11   4   3    9.65    0.81   0
  11   4  -3    9.13    0.86   0
 -11  -4   3    8.81    1.02   0
  10  -4  -3   30.08    0.87   0
 -10   4   3   31.92    1.06   0
  10  -4  -3   29.87    1.58   0
  10   4  -3   32.03    1.04   0
 -10  -4   3   32.84    1.20   0
  -9  -4   3   17.49    1.09   0
   9  -4  -3   16.89    1.44   0
  -9   4   3   16.98    0.83   0
   9   4  -3   17.44    1.09   0
   9  -4  -3   17.94    0.79   0
   8  -4  -3    1.13    1.12   0
   8   4  -3    1.49    0.95   0
   8  -4  -3    1.62    0.70   0
  -8   4   3    1.34    0.72   0
  -8  -4   3    1.24    0.99   0
  -8  -4   3    1.21    1.14   0
  -7   4   3    2.26    0.77   0
  -7  -4   3    2.83    1.17   0
   7  -4  -3    2.93    1.12   0
  -7  -4   3    2.71    1.14   0
   7   4  -3    2.69    1.15   0
   7  -4  -3    3.19    0.75   0
   6   4  -3    7.76    1.25   0
  -6   4   3    8.32    0.85   0
   6  -4  -3    7.91    0.84   0
  -6  -4   3    8.54    1.14   0
  -6  -4   3    7.85    1.37   0
   5  -4  -3   48.59    1.04   0
   5   4  -3   47.38    2.35   0
  -5   4   3   52.62    1.06   0
  -5  -4   3   57.10    2.66   0
  -4   4   3    6.21    0.80   0
  -4   4   3    6.42    1.08   0
   4  -4  -3    5.96    0.79   0
  -3   4   3    7.50    0.87   0
   3  -4  -3    6.37    0.81   0
  -3   4   3    7.42    0.81   0
  -2   4   3   39.85    1.02   0
  -2   4   3   41.93    1.31   0
   2  -4  -3   39.23    1.02   0
  -1   4   3   36.33    1.04   0
  -1   4   3   36.44    1.07   0
   1   4  -3   39.40    2.23   0
  -1   4   3   34.43    1.07   0
  -1  -4   3   32.78    2.35   0
   0  -4   3   34.51    1.60   0
   0   4  -3   38.73    1.63   0
   0   4   3   35.92    1.06   0
   0   4   3   35.76    1.06   0
   0   4   3   36.05    1.02   0
  -1   4  -3  133.06    2.03   0
   1  -4   3  121.91    2.02   0
   1   4   3  123.52    1.46   0
   1   4   3  122.36    1.35   0
   1   4   3  113.48    1.39   0
  -2   4  -3    4.57    0.85   0
  -2  -4  -3    4.76    0.86   0
   2   4   3    4.66    0.83   0
   2  -4   3    5.23    1.00   0
  -3   4  -3   33.44    1.07   0
  -3  -4  -3   31.81    0.97   0
   3  -4   3   29.97    1.11   0
   3   4   3   30.77    1.01   0
  -4   4  -3   90.14    1.41   0
   4  -4   3   89.46    1.42   0
   4   4   3   87.81    1.25   0
  -4  -4  -3   89.02    1.26   0
  -5   4  -3    3.03    0.85   0
   5  -4   3    3.49    0.80   0
  -5  -4  -3    4.23    0.81   0
   5   4   3    3.86    0.59   0
  -6   4  -3   35.17    1.05   0
   6  -4   3   35.10    1.02   0
  -6  -4  -3   33.98    0.93   0
   6   4   3   32.68    0.78   0
  -7   4  -3   -0.46    0.80   0
   7  -4   3    1.25    0.77   0
  -7  -4  -3    1.87    0.51   0
   7   4   3    0.70    0.73   0
  -8   4  -3    1.07    0.76   0
   8   4   3    0.85    0.75   0
   8  -4   3    0.75    0.75   0
  -8  -4  -3   -0.25    0.76   0
   9   4   3   58.06    1.05   0
  -9   4  -3   61.01    1.09   0
   9  -4   3   56.72    1.02   0
  -9  -4  -3   59.83    1.02   0
  10   4   3    2.00    0.81   0
 -10   4  -3    1.37    0.83   0
  10  -4   3    1.92    0.82   0
 -10  -4  -3    3.46    0.82   0
 -11   4  -3    0.25    0.81   0
  11   4   3    0.41    0.78   0
  11  -4   3   -0.04    0.81   0
 -11  -4  -3   -0.32    0.74   0
 -12   4  -3    2.35    0.79   0
  12   4   3    0.98    0.78   0
 -12  -4  -3    2.82    0.77   0
  12  -4   3    2.55    0.77   0
 -13   4  -3    4.33    0.79   0
  13   4   3    4.75    0.83   0
  13  -4   3    5.54    0.80   0
 -13  -4  -3    4.38    0.80   0
 -14  -4  -3   24.42    0.90   0
 -14   4  -3   23.74    0.91   0
  14   4   3   22.86    0.92   0
  14  -4   3   21.75    0.90   0
 -15   4  -3    0.68    0.78   0
  15   4   3    0.47    0.80   0
  15  -4   3    1.63    0.81   0
 -15  -4  -3   -0.92    0.77   0
 -16   4  -3   -0.15    0.60   0
  16   4   3    0.91    0.83   0
  16  -4   3   -0.47    0.83   0
 -16  -4  -3    0.35    0.83   0
 -17   4  -3   -0.23    0.86   0
  17   4   3   -0.05    0.85   0
  17  -4   3    1.69    0.84   0
 -17  -4  -3    0.42    0.84   0
 -18   4  -3    0.08    0.88   0
  18  -4   3   -0.78    0.88   0
 -18  -4  -3    0.14    0.88   0
  18   4   3    0.32    0.91   0
  18   4   3   -0.16    0.90   0
 -19   4  -3   -0.05    0.92   0
  19   4   3    0.38    0.94   0
  19   4   3   -0.72    1.14   0
 -19  -4  -3    0.68    0.92   0
  19  -4   3    1.10    0.93   0
 -20   4  -3    7.07    1.04   0
  20   4   3    8.43    1.03   0
  20   4   3    5.23    0.98   0
 -20  -4  -3    6.22    0.99   0
  20  -4   3    4.41    1.02   0
  21   4   3   -0.13    1.07   0
  21   4   3   -0.84    1.05   0
 -21  -4  -3    1.15    1.03   0
  21  -4   3    0.21    1.07   0
 -21   4  -3   -0.13    1.03   0
  22   4   3    1.10    1.15   0
  22   4   3   -1.24    1.06   0
 -22  -4  -3    1.10    1.09   0
  22  -4   3    0.19    1.11   0
 -22   4  -3    1.30    1.11   0
  23   4   3   -0.42    1.17   0
  23  -4   3    0.84    1.17   0
  22   5  -3    0.69    1.12   0
 -22   5   3   -0.18    1.10   0
  22  -5  -3   -1.13    1.12   0
 -22  -5   3   -0.34    1.11   0
  21   5  -3    0.39    1.08   0
 -21   5   3    0.42    1.08   0
  21  -5  -3    0.68    1.04   0
 -21  -5   3    0.12    1.04   0
 -20   5   3    0.05    0.97   0
  20  -5  -3    0.60    1.00   0
 -20  -5   3    0.81    0.97   0
  20   5  -3    1.02    1.00   0
 -19   5   3    2.25    0.94   0
  19  -5  -3    1.71    0.97   0
 -19  -5   3    1.08    0.97   0
  19   5  -3    2.06    1.16   0
  18  -5  -3    1.03    0.88   0
 -18   5   3    0.80    0.63   0
 -18  -5   3    0.99    0.91   0
  18   5  -3   -0.35    0.91   0
  17  -5  -3    2.23    0.90   0
 -17  -5   3    0.10    0.89   0
  17   5  -3    1.69    0.87   0
 -17   5   3    0.91    0.84   0
 -16   5   3    1.20    0.84   0
  16  -5  -3    1.07    0.81   0
  16   5  -3    0.56    1.00   0
 -16  -5   3    0.83    1.00   0
 -15   5   3   -1.02    0.77   0
  15  -5  -3    0.09    1.86   0
  15  -5  -3    1.15    0.78   0
  15   5  -3   -0.24    0.84   0
 -15  -5   3    0.41    0.81   0
 -14   5   3    7.72    0.83   0
  14  -5  -3    9.30    0.82   0
  14   5  -3    8.89    0.88   0
 -14  -5   3    8.34    1.03   0
  14  -5  -3    8.05    1.69   0
  13  -5  -3    2.23    1.31   0
 -13   5   3    3.15    0.76   0
  13  -5  -3    3.08    0.75   0
  13   5  -3    2.55    0.84   0
 -13  -5   3    2.34    1.03   0
  12   5  -3    0.64    0.78   0
  12  -5  -3    0.33    1.28   0
 -12   5   3   -0.03    0.75   0
  12  -5  -3    0.36    0.73   0
 -12  -5   3    0.54    0.78   0
  11  -5  -3    0.79    0.76   0
  11   5  -3    0.32    0.77   0
  11  -5  -3    0.07    1.12   0
 -11   5   3   -0.12    0.79   0
 -11  -5   3   -0.12    0.74   0
  10  -5  -3    1.35    0.95   0
  10   5  -3    2.20    0.99   0
  10  -5  -3    1.84    0.74   0
 -10   5   3    1.49    0.78   0
 -10  -5   3    1.96    0.93   0
   9   5  -3    2.63    0.97   0
  -9  -5   3    3.31    0.94   0
   9  -5  -3    2.00    1.08   0
   9  -5  -3    3.52    0.70   0
  -9  -5   3    3.01    0.94   0
  -9   5   3    2.50    0.73   0
  -8  -5   3    0.17    0.93   0
   8  -5  -3    0.34    0.95   0
  -8  -5   3   -0.13    0.95   0
   8   5  -3    0.19    1.13   0
   8  -5  -3    0.11    0.68   0
  -8   5   3   -0.54    0.71   0
   7  -5  -3   10.84    0.75   0
  -7   5   3   11.22    0.79   0
  -7  -5   3   11.00    1.05   0
   7  -5  -3   10.40    1.05   0
  -7  -5   3   11.63    1.26   0
   7   5  -3   10.97    1.29   0
  -6  -5   3   -0.20    1.23   0
  -6   5   3   -0.34    0.73   0
   6  -5  -3   -0.22    0.72   0
  -6  -5   3    0.86    0.96   0
   6   5  -3    0.17    1.24   0
   6  -5  -3    0.04    0.72   0
   5   5  -3   39.98    2.64   0
   5  -5  -3   42.06    1.24   0
   5  -5  -3   42.11    1.02   0
   5   5  -3   34.10    2.30   0
  -5   5   3   41.21    0.85   0
   4  -5  -3  109.09    1.49   0
  -4   5   3  111.11    1.31   0
   4  -5  -3  102.45    1.15   0
  -4   5   3  118.40    1.55   0
  -3   5   3   98.36    1.61   0
   3  -5  -3   86.74    1.26   0
  -3   5   3   89.84    1.25   0
  -2   5   3   16.26    0.87   0
  -2   5   3   16.61    0.97   0
   2  -5  -3   14.95    0.86   0
   1   5  -3  124.11    2.84   0
  -1   5   3  110.45    1.44   0
  -1   5   3  106.49    1.30   0
  -1  -5   3   97.52    2.77   0
   0   5  -3    8.37    1.29   0
   0   5   3    7.32    0.83   0
   0   5   3    8.42    0.87   0
   0  -5   3    8.22    1.25   0
   0   5   3    7.47    0.64   0
   1  -5   3   50.09    1.41   0
  -1   5  -3   53.25    1.44   0
   1   5   3   50.05    1.07   0
   1   5   3   54.07    1.07   0
   1   5   3   51.26    1.11   0
   2   5   3    2.25    0.81   0
   2   5   3    1.40    0.75   0
   2   5   3    1.79    0.56   0
  -2   5  -3    2.51    0.97   0
   2  -5   3    2.45    0.96   0
  -3   5  -3   34.39    1.24   0
   3   5   3   33.97    1.00   0
  -3  -5  -3   34.00    0.97   0
   3  -5   3   32.94    1.05   0
   3   5   3   33.64    0.96   0
  -4   5  -3    6.91    0.86   0
  -4  -5  -3    6.20    0.83   0
   4   5   3    7.33    0.82   0
   4   5   3    7.28    0.83   0
   4  -5   3    7.14    0.85   0
  -5   5  -3    4.50    0.85   0
   5   5   3    3.32    0.77   0
  -5  -5  -3    3.93    0.76   0
   5  -5   3    4.32    0.97   0
   5   5   3    4.43    0.76   0
   6   5   3   10.90    0.78   0
  -6   5  -3   10.78    0.84   0
  -6  -5  -3   10.49    0.78   0
   6  -5   3   11.03    0.84   0
  -7   5  -3    4.85    0.80   0
  -7  -5  -3    5.01    0.72   0
   7  -5   3    4.25    0.78   0
   7   5   3    4.19    0.57   0
  -8   5  -3    0.31    0.74   0
  -8  -5  -3   -0.07    0.75   0
   8  -5   3    0.16    0.75   0
   8   5   3    0.69    0.77   0
   9   5   3   65.11    1.11   0
   9  -5   3   63.82    1.07   0
  -9   5  -3   64.21    1.08   0
  -9  -5  -3   63.79    1.07   0
  10   5   3   44.47    0.86   0
 -10   5  -3   45.12    0.84   0
  10  -5   3   42.40    1.02   0
 -10  -5  -3   45.11    1.01   0
  11   5   3   39.97    0.97   0
 -11   5  -3   43.59    1.00   0
 -11  -5  -3   42.08    0.95   0
  11  -5   3   38.82    0.79   0
 -12   5  -3    4.50    0.82   0
  12   5   3    3.72    0.78   0
  12  -5   3    4.10    0.77   0
 -12  -5  -3    4.89    0.76   0
 -13  -5  -3    0.24    0.79   0
 -13   5  -3    0.14    0.79   0
  13   5   3    0.67    0.81   0
  13  -5   3    0.50    0.78   0
 -14   5  -3    0.94    0.57   0
  14   5   3    0.44    0.80   0
  14   5   3    0.39    0.75   0
 -14  -5  -3    1.28    0.77   0
  14  -5   3    0.56    0.80   0
 -15   5  -3    2.19    0.84   0
  15   5   3    0.61    0.80   0
  15   5   3    1.16    0.84   0
 -15  -5  -3    1.75    0.77   0
  15  -5   3    0.66    0.60   0
 -16   5  -3    9.69    0.87   0
  16   5   3    9.02    0.90   0
  16   5   3   10.55    0.87   0
 -16  -5  -3    9.13    0.91   0
  16  -5   3    7.23    0.88   0
  17   5   3    2.66    0.87   0
 -17   5  -3    2.15    0.64   0
  17   5   3    3.70    0.88   0
 -17  -5  -3    3.38    0.88   0
  17  -5   3    1.71    0.85   0
 -18   5  -3    0.56    0.91   0
 -18  -5  -3   -0.18    0.64   0
  18   5   3   -0.39    0.87   0
  18   5   3    0.54    0.93   0
  18  -5   3   -0.02    0.65   0
 -19   5  -3    1.09    0.92   0
 -19  -5  -3    0.55    0.95   0
  19   5   3    0.83    0.98   0
  19   5   3    1.67    0.93   0
  19  -5   3    0.34    0.66   0
 -20   5  -3    7.71    1.04   0
 -20  -5  -3    7.37    1.03   0
  20   5   3    5.48    1.07   0
  20   5   3    5.07    1.04   0
  20  -5   3    3.91    1.03   0
 -21   5  -3    0.62    1.04   0
  21   5   3    0.32    1.03   0
  21   5   3    0.94    1.04   0
 -21  -5  -3    1.81    1.05   0
  21  -5   3    0.81    1.07   0
  22   5   3    0.79    1.14   0
  22   5   3    0.71    1.14   0
 -22  -5  -3    0.04    0.80   0
  22  -5   3   -0.26    1.12   0
 -22   5  -3    1.60    1.11   0
  22   6  -3    0.45    1.21   0
 -22   6   3    0.08    1.12   0
  22  -6  -3    0.81    1.15   0
 -22  -6   3   -0.11    1.14   0
 -21   6   3    1.19    1.05   0
  21  -6  -3   -0.63    1.06   0
 -21  -6   3    1.11    1.29   0
  21   6  -3   -0.23    1.05   0
 -20   6   3    0.31    0.99   0
 -20  -6   3    0.31    0.99   0
  20  -6  -3    0.96    0.99   0
  20   6  -3   -0.49    1.21   0
  19  -6  -3   -0.15    0.95   0
  19   6  -3    0.83    0.98   0
 -19   6   3   -0.28    0.97   0
 -19  -6   3    1.41    0.98   0
 -18   6   3    0.21    0.88   0
  18  -6  -3    0.83    0.86   0
 -18  -6   3    0.93    1.11   0
  18   6  -3    0.41    0.89   0
  17  -6  -3    2.46    0.83   0
 -17  -6   3    2.14    0.93   0
 -17   6   3    2.18    0.95   0
  17   6  -3    2.80    0.93   0
  16  -6  -3    9.02    0.89   0
  16  -6  -3    8.11    1.82   0
 -16   6   3    8.88    0.69   0
 -16  -6   3    8.41    1.12   0
  16   6  -3    8.54    0.93   0
  15  -6  -3    5.70    1.40   0
 -15   6   3    4.79    0.80   0
  15  -6  -3    5.40    0.84   0
  15   6  -3    4.93    1.08   0
 -15  -6   3    5.05    1.08   0
  14  -6  -3    3.22    0.57   0
 -14   6   3    1.09    0.82   0
  14   6  -3    1.71    0.85   0
 -14  -6   3    2.33    0.86   0
  14  -6  -3    2.17    1.38   0
  13  -6  -3    4.46    1.13   0
 -13  -6   3    4.95    1.06   0
 -13   6   3    3.42    0.77   0
  13  -6  -3    4.56    0.79   0
  13   6  -3    5.27    1.05   0
 -12   6   3    6.23    0.77   0
  12   6  -3    4.54    1.03   0
  12  -6  -3    6.29    0.76   0
 -12  -6   3    6.20    1.00   0
  12  -6  -3    5.59    1.20   0
 -11  -6   3   27.73    1.20   0
  11  -6  -3   26.17    1.26   0
  11   6  -3   25.43    1.17   0
  11  -6  -3   26.96    0.87   0
 -11   6   3   26.94    0.91   0
  10  -6  -3   24.61    1.20   0
  10   6  -3   25.21    1.14   0
 -10  -6   3   24.36    1.14   0
 -10   6   3   24.83    0.92   0
  10  -6  -3   23.68    0.86   0
   9  -6  -3    1.42    0.97   0
  -9  -6   3    1.49    0.95   0
  -9  -6   3    0.75    0.90   0
   9   6  -3    1.34    0.93   0
  -9   6   3    0.98    0.76   0
   9  -6  -3    1.70    0.75   0
   8  -6  -3    1.45    0.76   0
   8   6  -3    2.21    1.13   0
   8  -6  -3    1.19    0.79   0
  -8  -6   3    1.69    0.96   0
  -8  -6   3    1.92    1.07   0
  -8   6   3    2.02    0.51   0
  -7  -6   3    1.96    1.25   0
  -7   6   3    2.00    0.76   0
   7  -6  -3    1.78    0.71   0
   7  -6  -3    2.18    0.80   0
   7   6  -3    1.70    1.17   0
  -7  -6   3    1.76    0.99   0
   6   6  -3    9.58    1.31   0
  -6   6   3   10.87    0.78   0
   6  -6  -3   11.47    0.86   0
   6  -6  -3    9.55    0.75   0
   6   6  -3   10.57    1.46   0
  -6  -6   3   12.04    1.05   0
   5   6  -3   45.83    2.23   0
  -5   6   3   39.63    0.95   0
   5  -6  -3   41.44    1.19   0
   5   6  -3   36.88    2.26   0
   5  -6  -3   37.34    0.93   0
   4  -6  -3   25.14    0.90   0
   4  -6  -3   24.46    0.92   0
  -4   6   3   24.02    0.90   0
  -3   6   3    0.44    0.83   0
   3  -6  -3    1.39    0.77   0
   3  -6  -3    1.10    0.76   0
  -3   6   3    0.64    0.55   0
  -2   6   3  119.25    1.34   0
   2   6  -3  124.58    3.33   0
  -2   6   3  126.10    1.49   0
   2  -6  -3  114.50    1.32   0
   2   6  -3  144.95    3.37   0
  -1   6   3   31.90    1.02   0
  -1  -6   3   26.39    1.49   0
   1   6  -3   35.34    1.76   0
  -1   6   3   32.61    0.94   0
   0   6   3   40.55    1.03   0
   0   6   3   36.78    0.97   0
   0   6   3   41.70    1.04   0
   0   6  -3   42.56    1.47   0
   0  -6   3   38.49    1.42   0
   1  -6   3    6.03    1.01   0
  -1   6  -3    6.27    1.03   0
   1   6   3    5.53    0.81   0
   1   6   3    5.31    0.79   0
   1   6   3    6.62    0.81   0
   2   6   3    3.60    0.81   0
   2  -6   3    4.05    0.79   0
   2   6   3    4.06    0.83   0
  -2   6  -3    4.05    0.97   0
   2   6   3    3.29    0.77   0
   3  -6   3  154.00    1.82   0
   3   6   3  161.00    1.47   0
   3   6   3  158.21    1.47   0
  -3   6  -3  163.88    1.68   0
  -4   6  -3    5.06    0.79   0
   4   6   3    3.64    0.76   0
  -4  -6  -3    4.49    0.74   0
   4   6   3    4.49    0.74   0
   4  -6   3    3.96    0.77   0
  -5   6  -3    2.71    0.78   0
   5   6   3    1.67    0.74   0
  -5  -6  -3    2.36    0.50   0
   5   6   3    2.02    0.71   0
   5  -6   3    2.19    0.77   0
  -6   6  -3    0.97    0.78   0
   6   6   3    1.06    0.73   0
  -6  -6  -3    1.00    0.70   0
   6   6   3    1.56    0.74   0
   6  -6   3    1.43    0.73   0
  -7   6  -3   12.27    0.81   0
   7   6   3   11.44    0.81   0
   7  -6   3    9.55    0.79   0
  -7  -6  -3   11.77    0.80   0
   7   6   3   10.00    0.62   0
   8   6   3   14.10    0.86   0
   8   6   3   14.42    0.84   0
  -8   6  -3   14.27    0.87   0
  -8  -6  -3   13.03    0.85   0
   8  -6   3   14.23    0.62   0
  -9   6  -3    0.96    0.82   0
   9   6   3    1.12    0.79   0
   9   6   3    1.08    0.83   0
  -9  -6  -3   -0.18    0.79   0
   9  -6   3    0.83    0.74   0
 -10   6  -3    6.32    0.85   0
  10   6   3    5.71    0.82   0
 -10  -6  -3    6.97    0.59   0
  10   6   3    6.23    0.81   0
  10  -6   3    5.57    0.83   0
  11   6   3    2.44    0.74   0
 -11   6  -3    2.88    0.80   0
  11   6   3    2.80    0.79   0
 -11  -6  -3    2.17    0.73   0
  11  -6   3    2.93    0.78   0
  12   6   3    0.13    0.80   0
 -12   6  -3    0.37    0.77   0
  12   6   3    1.46    0.74   0
 -12  -6  -3    0.87    0.78   0
  12  -6   3    1.25    0.75   0
 -13  -6  -3    6.04    0.80   0
 -13   6  -3    5.07    0.82   0
  13   6   3    4.79    0.81   0
  13   6   3    4.55    0.80   0
  13  -6   3    5.95    0.81   0
 -14   6  -3    0.27    0.80   0
  14   6   3    0.41    0.81   0
  14   6   3    0.60    0.83   0
 -14  -6  -3    0.40    0.79   0
  14  -6   3    0.61    0.79   0
 -15   6  -3    1.13    0.59   0
  15   6   3    1.85    0.80   0
  15   6   3    0.71    0.82   0
 -15  -6  -3    0.87    0.79   0
  15  -6   3   -0.47    0.81   0
 -16   6  -3    1.14    0.86   0
 -16  -6  -3    3.15    0.85   0
  16   6   3    1.61    0.88   0
  16  -6   3    2.91    0.87   0
  16   6   3    1.88    0.83   0
 -17   6  -3    0.54    0.90   0
  17   6   3   -0.59    0.84   0
 -17  -6  -3    1.56    0.92   0
  17   6   3    0.60    0.90   0
  17  -6   3   -0.05    0.88   0
 -18   6  -3   -0.40    0.92   0
  18   6   3    0.80    0.92   0
  18   6   3    0.70    0.93   0
 -18  -6  -3   -0.10    0.91   0
  18  -6   3    0.09    0.63   0
 -19  -6  -3    0.37    0.95   0
 -19   6  -3    0.74    0.99   0
  19   6   3    1.39    0.94   0
  19   6   3    1.09    0.95   0
  19  -6   3    0.65    0.69   0
 -20   6  -3   -0.08    1.01   0
  20   6   3    0.86    1.01   0
  20   6   3    0.82    1.00   0
 -20  -6  -3    1.67    1.00   0
  20  -6   3    0.18    0.71   0
 -21   6  -3    1.01    0.74   0
  21   6   3    0.42    1.11   0
  21   6   3    2.64    1.07   0
 -21  -6  -3    0.78    1.07   0
  21  -6   3    0.53    0.76   0
 -22   6  -3    2.77    1.16   0
[truncated: 550,328 more chars]
