# Supplementary material for: Crystal structure and Hirshfeld surface analysis of 2-oxo-2-phenyl­ethyl 3-nitroso-2-phenyl­imidazo[1,2-a]pyridine-8-carboxyl­ate
Source: Acta Crystallogr E Crystallogr Commun. 2022 Feb 15;78(Pt 3):322–5. doi: 10.1107/S2056989022001517 (PMC8900504; doi:10.1107/S2056989022001517)
Supplement: Supplementary file 2 [file e-78-00322-Isup2.hkl]

data_I                                                                          
_shelx_title ' shelxt_a.res in P2(1)/c'                                         
_shelx_refln_list_code          4                                               
_shelx_F_calc_maximum      310.88                                               
_exptl_crystal_F_000       800.00                                               
_reflns_d_resolution_high  0.6540                                               
                                                                                
loop_                                                                           
 _space_group_symop_operation_xyz                                               
 'x, y, z'                                                                      
 '-x, y+1/2, -z+1/2'                                                            
 '-x, -y, -z'                                                                   
 'x, -y-1/2, z-1/2'                                                             
                                                                                
_cell_length_a    15.9256                                                       
_cell_length_b    14.8256                                                       
_cell_length_c     7.6787                                                       
_cell_angle_alpha  90.000                                                       
_cell_angle_beta   90.566                                                       
_cell_angle_gamma  90.000                                                       
                                                                                
_shelx_F_squared_multiplier     1.000                                           
                                                                                
loop_                                                                           
 _refln_index_h                                                                 
 _refln_index_k                                                                 
 _refln_index_l                                                                 
 _refln_F_squared_calc                                                          
 _refln_F_squared_meas                                                          
 _refln_F_squared_sigma                                                         
 _refln_observed_status                                                         
   2   0   0        732.88        873.68        49.50 o                         
   3   0   0        320.82        328.03        12.05 o                         
   4   0   0       1448.41       1435.94        16.16 o                         
   5   0   0        654.94        625.15        15.83 o                         
   6   0   0       7520.09       6925.06       141.69 o                         
   7   0   0       4437.67       4388.77        49.16 o                         
   8   0   0       2927.78       2833.04        18.00 o                         
   9   0   0        113.69        132.94         5.89 o                         
  10   0   0          1.36          1.26         6.42 o                         
  11   0   0       1387.73       1309.32        10.33 o                         
  12   0   0        275.99        276.15        13.15 o                         
  13   0   0          0.97          6.76         5.18 o                         
  14   0   0        229.46        213.27         5.89 o                         
  15   0   0         11.75         20.15         6.11 o                         
  16   0   0         75.82         86.84         6.46 o                         
  17   0   0          2.33         15.32         6.27 o                         
  18   0   0         28.03         37.15         6.66 o                         
  19   0   0         17.38         34.82         6.89 o                         
  20   0   0         21.52         27.27         6.38 o                         
  21   0   0         27.10         30.88         6.99 o                         
  22   0   0          0.23         -1.69         6.86 o                         
  23   0   0          1.88          2.47         7.36 o                         
  24   0   0          1.58          3.96         9.10 o                         
   2   1   0       2596.46       2798.11        59.05 o                         
   3   1   0        741.57        755.52        15.01 o                         
   4   1   0        723.55        752.25        10.33 o                         
   5   1   0        193.47        175.20         6.67 o                         
   6   1   0         42.48         56.44         5.48 o                         
   7   1   0        234.28        239.61         5.12 o                         
   8   1   0       1973.80       2040.89        11.40 o                         
   9   1   0        248.11        277.49         5.29 o                         
  10   1   0         77.50         83.03         4.61 o                         
  11   1   0         46.20         62.13         4.52 o                         
  12   1   0        139.26        129.30         4.75 o                         
  13   1   0        919.75        897.74         6.87 o                         
  14   1   0         21.18         24.60         4.42 o                         
  15   1   0        449.38        422.20         6.90 o                         
  16   1   0        392.68        368.95         5.41 o                         
  17   1   0         17.83         25.27         4.45 o                         
  18   1   0         23.93         27.07         3.98 o                         
  19   1   0          9.32          8.38         4.44 o                         
  20   1   0          0.51          8.18         4.67 o                         
  21   1   0         26.52         26.46         4.20 o                         
  22   1   0         43.05         33.00         5.00 o                         
  23   1   0         15.82         12.46         5.28 o                         
  24   1   0          0.02          3.87         5.67 o                         
   0   2   0      12184.60      12311.79       694.70 o                         
   1   2   0       6328.59       6630.08       119.41 o                         
   2   2   0        953.24        897.30        13.67 o                         
   3   2   0       1480.62       1446.82        13.76 o                         
   4   2   0        117.81        119.62         5.62 o                         
   5   2   0       1392.42       1358.93         8.81 o                         
   6   2   0        446.09        420.88         6.60 o                         
   7   2   0        957.60        978.23        10.99 o                         
   8   2   0         65.27         81.85         4.92 o                         
   9   2   0        268.26        295.35         5.34 o                         
  10   2   0         39.08         34.69         3.94 o                         
  11   2   0          2.30          4.54         3.83 o                         
  12   2   0        111.54        111.25         4.54 o                         
  13   2   0        567.09        571.25         9.16 o                         
  14   2   0        104.80        111.75         4.61 o                         
  15   2   0         41.43         38.56         3.91 o                         
  16   2   0        102.71         92.46         3.87 o                         
  17   2   0         24.87         34.92         4.19 o                         
  18   2   0          0.82          3.83         3.86 o                         
  19   2   0          4.57          8.13         4.52 o                         
  20   2   0          3.62          7.21         4.26 o                         
  21   2   0          0.40          3.52         4.87 o                         
  22   2   0          2.22          4.11         5.25 o                         
  23   2   0          2.80          6.96         5.35 o                         
  24   2   0         10.17          4.55         9.26 o                         
   1   3   0        542.70        582.30        11.30 o                         
   2   3   0        842.39        833.25        13.88 o                         
   3   3   0       2126.65       2126.46        26.14 o                         
   4   3   0         15.13         13.73         4.88 o                         
   5   3   0       1603.33       1640.84        11.90 o                         
   6   3   0        112.70        121.86         4.81 o                         
   7   3   0        843.38        846.67         6.48 o                         
   8   3   0        318.54        343.78         4.89 o                         
   9   3   0        861.21        852.98         5.88 o                         
  10   3   0       1447.58       1467.16         9.71 o                         
  11   3   0        118.91        118.38         6.70 o                         
  12   3   0         12.47         11.53         3.87 o                         
  13   3   0         50.76         50.11         3.75 o                         
  14   3   0        218.10        209.09         5.27 o                         
  15   3   0         18.66         23.76         3.86 o                         
  16   3   0         15.26         16.86         4.08 o                         
  17   3   0         58.34         41.86         4.18 o                         
  18   3   0          0.39          2.93         3.95 o                         
  19   3   0          1.38          4.74         4.04 o                         
  20   3   0          0.23          8.84         4.83 o                         
  21   3   0          8.82         14.48         5.00 o                         
  22   3   0          3.99          9.46         5.31 o                         
  23   3   0          4.14          3.93         5.70 o                         
  24   3   0          4.14         -1.75         7.71 o                         
   0   4   0       7757.24       6999.24       205.91 o                         
   1   4   0        252.70        238.04         7.08 o                         
   2   4   0        118.98        135.19         6.01 o                         
   3   4   0         49.26         55.80         4.95 o                         
   4   4   0        330.78        371.50         6.09 o                         
   5   4   0       1385.73       1411.29        12.05 o                         
   6   4   0       1227.44       1328.53         7.58 o                         
   7   4   0       1524.85       1623.97         7.85 o                         
   8   4   0         74.32         79.80         4.18 o                         
   9   4   0        568.39        557.92         5.31 o                         
  10   4   0        238.62        254.20         4.46 o                         
  11   4   0         53.58         48.00         3.94 o                         
  12   4   0         79.22         79.21         4.63 o                         
  13   4   0        923.42        896.22         6.69 o                         
  14   4   0         93.87         89.19         4.07 o                         
  15   4   0          2.47          1.56         3.89 o                         
  16   4   0         14.39         17.60         4.13 o                         
  17   4   0          2.56          6.99         4.38 o                         
  18   4   0         16.31         16.42         4.56 o                         
  19   4   0          1.20          8.60         4.64 o                         
  20   4   0          0.11          5.76         4.85 o                         
  21   4   0         51.86         48.96         5.44 o                         
  22   4   0          7.86          9.07         5.42 o                         
  23   4   0          1.52          5.21         5.76 o                         
   1   5   0        232.76        228.54         5.07 o                         
   2   5   0       1315.01       1258.18        26.37 o                         
   3   5   0        602.33        600.38        10.05 o                         
   4   5   0         20.10         30.53         4.06 o                         
   5   5   0        760.59        796.08         9.43 o                         
   6   5   0       2641.13       2747.14        26.42 o                         
   7   5   0         18.85         16.05         4.10 o                         
   8   5   0          6.94          6.28         3.58 o                         
   9   5   0        482.93        466.44         7.90 o                         
  10   5   0         28.00         31.65         3.83 o                         
  11   5   0         50.90         49.87         3.92 o                         
  12   5   0         98.82         97.71         3.98 o                         
  13   5   0       1557.41       1564.05        11.35 o                         
  14   5   0         21.84         21.48         4.02 o                         
  15   5   0          1.62          5.02         3.98 o                         
  16   5   0          0.58          5.65         4.06 o                         
  17   5   0          7.70          9.94         3.96 o                         
  18   5   0          1.96          3.29         4.48 o                         
  19   5   0          1.88          0.25         4.67 o                         
  20   5   0          3.61          0.86         4.66 o                         
  21   5   0          3.70         -1.20         5.15 o                         
  22   5   0          3.23          1.42         5.53 o                         
  23   5   0          0.01          5.47         5.73 o                         
   0   6   0         21.71         33.47         5.74 o                         
   1   6   0        142.70        120.94         4.66 o                         
   2   6   0        494.61        536.75        11.98 o                         
   3   6   0        837.91        865.42        15.45 o                         
   4   6   0       2447.43       2507.14        20.46 o                         
   5   6   0       1703.43       1835.74        20.25 o                         
   6   6   0        229.74        219.68         4.26 o                         
   7   6   0         33.71         41.22         3.98 o                         
   8   6   0         48.37         34.08         3.97 o                         
   9   6   0         27.50         34.51         3.94 o                         
  10   6   0          0.00          6.46         3.58 o                         
  11   6   0          0.39          2.79         3.72 o                         
  12   6   0        155.86        151.05         4.16 o                         
  13   6   0        511.89        502.15         5.01 o                         
  14   6   0         33.85         35.03         4.34 o                         
  15   6   0         57.06         54.26         4.16 o                         
  16   6   0         50.06         59.03         5.67 o                         
  17   6   0          0.00          1.17         4.03 o                         
  18   6   0          0.37          3.20         4.42 o                         
  19   6   0         25.77         27.73         4.67 o                         
  20   6   0          6.96          5.20         5.02 o                         
  21   6   0          9.85          7.30         5.34 o                         
  22   6   0         14.46         10.13         5.64 o                         
  23   6   0          6.13          9.51         5.89 o                         
   1   7   0        299.53        307.24         5.15 o                         
   2   7   0        130.86        136.90         4.68 o                         
   3   7   0          0.00          6.18         3.61 o                         
   4   7   0        924.50        969.79        14.59 o                         
   5   7   0         87.76        110.27         3.90 o                         
   6   7   0         69.55         72.48         3.76 o                         
   7   7   0         84.29         87.11         3.96 o                         
   8   7   0         29.89         34.12         3.95 o                         
   9   7   0        146.02        136.48         4.11 o                         
  10   7   0          3.52         11.86         3.77 o                         
  11   7   0        559.47        551.24         5.26 o                         
  12   7   0        107.91        112.66         4.13 o                         
  13   7   0        304.49        292.73         4.20 o                         
  14   7   0         94.24         84.58         4.78 o                         
  15   7   0          0.19          4.68         3.98 o                         
  16   7   0          0.03          5.23         5.63 o                         
  17   7   0         10.60          9.26         3.59 o                         
  18   7   0         67.06         69.96         5.77 o                         
  19   7   0          0.47          4.29         4.91 o                         
  20   7   0         12.81         14.74         5.17 o                         
  21   7   0         50.81         45.24         5.38 o                         
  22   7   0          0.54          3.56         5.16 o                         
  23   7   0          5.13          1.45        13.15 o                         
   0   8   0        123.82        110.42         5.57 o                         
   1   8   0        128.11        136.53         4.43 o                         
   2   8   0         29.65         27.45         3.36 o                         
   3   8   0        283.39        306.40         6.12 o                         
   4   8   0        494.99        567.78        10.02 o                         
   5   8   0        382.07        408.28         4.96 o                         
   6   8   0         20.56         25.94         3.46 o                         
   7   8   0        376.24        359.15         4.43 o                         
   8   8   0        497.19        500.15        11.08 o                         
   9   8   0        210.37        205.65         6.70 o                         
  10   8   0         23.93         26.96         3.40 o                         
  11   8   0          5.25          6.11         4.21 o                         
  12   8   0         23.76         25.24         3.71 o                         
  13   8   0         51.27         54.48         4.17 o                         
  14   8   0          3.43          9.55         3.62 o                         
  15   8   0         17.37         23.58         4.28 o                         
  16   8   0         27.92         29.68         4.41 o                         
  17   8   0          7.68          6.72         4.00 o                         
  18   8   0         32.08         39.74         4.60 o                         
  19   8   0          0.22         -2.43         4.83 o                         
  20   8   0          2.35          4.64         4.31 o                         
  21   8   0          1.64          9.13         5.50 o                         
  22   8   0          1.16          4.66         6.31 o                         
   1   9   0        130.10        143.28         4.14 o                         
   2   9   0          8.84          6.41         3.76 o                         
   3   9   0       1028.91        965.42        26.92 o                         
   4   9   0         28.04         31.94         3.45 o                         
   5   9   0         53.54         45.63         3.33 o                         
   6   9   0        317.16        284.93         4.42 o                         
   7   9   0        160.03        159.91         4.25 o                         
   8   9   0         14.02         11.26         3.87 o                         
   9   9   0        309.93        303.46         4.45 o                         
  10   9   0         22.43         31.89         3.77 o                         
  11   9   0         29.01         32.61         3.91 o                         
  12   9   0        193.04        185.21         4.44 o                         
  13   9   0        103.68        113.96         5.68 o                         
  14   9   0         13.98         18.37         4.20 o                         
  15   9   0          1.75          6.96         3.73 o                         
  16   9   0         29.23         38.94         4.53 o                         
  17   9   0         13.56         19.93         4.53 o                         
  18   9   0          4.67          6.37         3.97 o                         
  19   9   0          0.05          5.65         4.83 o                         
  20   9   0          5.62         -2.58         5.78 o                         
  21   9   0         26.03         20.07         6.25 o                         
  22   9   0          3.13          8.92        10.02 o                         
   0  10   0        479.60        493.08        23.54 o                         
   1  10   0         17.77         13.04         3.50 o                         
   2  10   0          3.45         10.17         3.38 o                         
   3  10   0        281.31        270.36         5.42 o                         
   4  10   0          7.20          9.89         3.66 o                         
   5  10   0         38.23         40.39         3.72 o                         
   6  10   0        178.03        174.31         5.68 o                         
   7  10   0          0.42          6.32         3.63 o                         
   8  10   0        108.03        102.63         3.94 o                         
   9  10   0         59.64         47.97         3.89 o                         
  10  10   0         20.82         18.56         3.88 o                         
  11  10   0         27.34         33.95         3.74 o                         
  12  10   0        146.91        140.44         3.92 o                         
  13  10   0         81.58         88.63         4.13 o                         
  14  10   0         16.04         19.35         4.16 o                         
  15  10   0          0.05          1.05         3.89 o                         
  16  10   0         22.66         17.75         4.42 o                         
  17  10   0         13.09         17.08         4.57 o                         
  18  10   0          1.97          6.56         5.24 o                         
  19  10   0         14.88         15.19         4.97 o                         
  20  10   0          0.41         -2.07         5.85 o                         
  21  10   0          5.22          5.41         6.23 o                         
   1  11   0        175.57        194.79         3.79 o                         
   2  11   0         20.99         28.91         3.38 o                         
   3  11   0         35.63         41.72         3.46 o                         
   4  11   0         72.40         72.44         3.97 o                         
   5  11   0        347.85        339.64         4.55 o                         
   6  11   0         28.97         31.10         3.76 o                         
   7  11   0          8.90          9.84         3.68 o                         
   8  11   0         36.80         39.94         3.83 o                         
   9  11   0        126.87        122.11         4.56 o                         
  10  11   0          1.25         12.69         5.36 o                         
  11  11   0         10.19          1.25         4.39 o                         
  12  11   0         24.65         29.72         4.43 o                         
  13  11   0         13.22         15.39         4.08 o                         
  14  11   0          1.06          5.20         4.69 o                         
  15  11   0          2.03          6.60         4.89 o                         
  16  11   0          3.18          8.45         5.08 o                         
  17  11   0          7.85          9.67         5.44 o                         
  18  11   0          1.54          0.15         5.49 o                         
  19  11   0          0.07         -0.27         5.20 o                         
  20  11   0          8.00          5.54         6.16 o                         
  21  11   0          2.18         -3.57         9.10 o                         
   0  12   0        381.59        385.70         9.65 o                         
   1  12   0        297.40        297.48         7.94 o                         
   2  12   0         84.11         82.62         3.85 o                         
   3  12   0        111.98        108.59         3.65 o                         
   4  12   0          1.72          5.91         3.17 o                         
   5  12   0         54.57         53.88         3.47 o                         
   6  12   0         13.12         15.88         3.76 o                         
   7  12   0          9.36         12.89         3.86 o                         
   8  12   0         84.23         91.00         4.13 o                         
   9  12   0         67.05         65.60         4.72 o                         
  10  12   0         11.98         12.64         4.89 o                         
  11  12   0         57.66         60.27         5.38 o                         
  12  12   0          0.05          4.70         5.58 o                         
  13  12   0         38.01         50.77         5.02 o                         
  14  12   0          5.84          7.72         4.82 o                         
  15  12   0          9.13          7.14         4.59 o                         
  16  12   0          0.85          6.34         5.40 o                         
  17  12   0          8.09         12.51         5.58 o                         
  18  12   0          3.11          6.35         5.74 o                         
  19  12   0          8.03          1.38         6.00 o                         
  20  12   0          0.81         -3.96         6.36 o                         
   1  13   0          1.23          1.82         2.94 o                         
   2  13   0         17.35         17.39         3.46 o                         
   3  13   0        804.63        744.70        18.66 o                         
   4  13   0        617.05        622.89        14.39 o                         
   5  13   0         63.91         56.78         3.35 o                         
   6  13   0         25.46         25.60         3.54 o                         
   7  13   0          0.56          4.66         3.78 o                         
   8  13   0          4.32          6.37         3.45 o                         
   9  13   0         16.07         15.77         4.42 o                         
  10  13   0         66.36         61.91         4.76 o                         
  11  13   0         57.08         65.18         4.75 o                         
  12  13   0          1.95         -1.86         4.68 o                         
  13  13   0          0.21          1.65         5.00 o                         
  14  13   0          0.13          7.00         5.73 o                         
  15  13   0          1.30          8.30         5.14 o                         
  16  13   0          8.34          6.08         6.24 o                         
  17  13   0          1.63          6.09         6.11 o                         
  18  13   0          0.30         -2.88         4.95 o                         
  19  13   0          2.11          7.00         5.49 o                         
   0  14   0        705.39        673.11         8.47 o                         
   1  14   0        361.56        350.83         9.26 o                         
   2  14   0         69.69         63.40         3.97 o                         
   3  14   0         26.87         37.66         3.61 o                         
   4  14   0        117.79        117.21         5.95 o                         
   5  14   0         30.60         35.04         3.33 o                         
   6  14   0        104.85        108.20         3.59 o                         
   7  14   0          0.19          1.33         3.37 o                         
   8  14   0         51.20         54.09         3.43 o                         
   9  14   0          8.69         10.66         3.72 o                         
  10  14   0         15.34         15.33         4.78 o                         
  11  14   0          9.78         16.68         4.71 o                         
  12  14   0         79.26         74.92         5.39 o                         
  13  14   0          1.58          0.89         5.01 o                         
  14  14   0          0.11          3.35         5.24 o                         
  15  14   0          1.09          3.17         5.32 o                         
  16  14   0          0.10         -1.46         5.50 o                         
  17  14   0          0.04          9.02         5.86 o                         
  18  14   0          2.45          0.89         7.19 o                         
  19  14   0         23.91        -10.37        13.04 o                         
   1  15   0          0.46          1.91         3.91 o                         
   2  15   0        148.04        163.77         5.55 o                         
   3  15   0         18.67         19.45         3.62 o                         
   4  15   0         16.81         18.68         3.36 o                         
   5  15   0         15.60         10.22         3.55 o                         
   6  15   0          7.20         10.25         3.28 o                         
   7  15   0          0.34          3.35         3.60 o                         
   8  15   0         28.81         26.23         3.87 o                         
   9  15   0          6.62          5.76         4.26 o                         
  10  15   0         29.64         31.78         4.28 o                         
  11  15   0         25.23         35.32         5.03 o                         
  12  15   0         17.96         24.29         5.34 o                         
  13  15   0          6.98          6.43         5.41 o                         
  14  15   0          6.07          6.75         5.64 o                         
  15  15   0          4.96          4.94         7.27 o                         
  16  15   0         18.25         13.05         5.50 o                         
  17  15   0          3.77          7.43         6.45 o                         
  18  15   0          0.00         -1.17         7.61 o                         
   0  16   0         32.95         45.83         8.54 o                         
   1  16   0         17.16         20.30         4.23 o                         
   2  16   0         14.26         15.50         3.27 o                         
   3  16   0         30.58         41.01         3.80 o                         
   4  16   0          4.93         15.86         3.74 o                         
   5  16   0         11.66         10.97         3.50 o                         
   6  16   0         39.70         36.17         3.80 o                         
   7  16   0         51.21         61.82         3.63 o                         
   8  16   0          0.21          2.73         3.63 o                         
   9  16   0          0.02          1.76         4.29 o                         
  10  16   0          0.68          4.00         4.04 o                         
  11  16   0         14.51          9.16         4.61 o                         
  12  16   0         19.99         19.44         4.75 o                         
  13  16   0         12.56         13.29         4.90 o                         
  14  16   0         12.52         14.23         5.30 o                         
  15  16   0          1.82         -0.23         5.39 o                         
  16  16   0          0.13          0.96         5.77 o                         
  17  16   0          3.04          6.69        12.93 o                         
   1  17   0          0.07          1.24         3.92 o                         
   2  17   0         12.26         15.37         4.25 o                         
   3  17   0         26.48         28.48         3.99 o                         
   4  17   0         21.09         21.96         4.65 o                         
   5  17   0          3.60          9.37         3.89 o                         
   6  17   0          5.89          6.55         3.94 o                         
   7  17   0         10.59          9.76         4.09 o                         
   8  17   0          3.88          5.31         3.83 o                         
   9  17   0          5.51          4.79         5.31 o                         
  10  17   0          7.34          9.06         4.71 o                         
  11  17   0          0.69          5.76         4.88 o                         
  12  17   0          0.29          2.51         4.53 o                         
  13  17   0          0.99          2.32         5.09 o                         
  14  17   0          0.41          3.64         4.97 o                         
  15  17   0          0.17          4.26         5.60 o                         
  16  17   0          0.13          4.35        12.71 o                         
   0  18   0          5.96          3.83         5.60 o                         
   1  18   0         23.04         27.57         3.76 o                         
   2  18   0          0.21          1.56         4.43 o                         
   3  18   0          2.96          9.72         4.18 o                         
   4  18   0          5.78          8.81         4.23 o                         
   5  18   0          4.46         -1.22         3.80 o                         
   6  18   0         47.91         52.32         4.72 o                         
   7  18   0         22.73         25.31         4.00 o                         
   8  18   0         24.90         26.12         4.44 o                         
   9  18   0         40.14         42.61         7.27 o                         
  10  18   0         15.20          7.42         5.16 o                         
  11  18   0          4.86          5.67         5.11 o                         
  12  18   0         17.04         17.80         5.31 o                         
  13  18   0          4.22         -0.07         5.69 o                         
  14  18   0          0.04          2.64         5.94 o                         
   1  19   0          4.01          5.51         4.02 o                         
   2  19   0          3.73          2.90         3.92 o                         
   3  19   0          3.60          6.32         4.73 o                         
   4  19   0         10.61         11.69         4.23 o                         
   5  19   0          0.80          5.28         4.06 o                         
   6  19   0         16.69         18.59         4.34 o                         
   7  19   0         14.52         18.41         4.50 o                         
   8  19   0         10.25         15.15         4.74 o                         
   9  19   0          0.25         -0.85         4.78 o                         
  10  19   0          4.54          8.62         5.47 o                         
  11  19   0          0.99          0.24         5.51 o                         
  12  19   0          2.25         -0.55         5.68 o                         
  13  19   0          0.00         12.04        12.71 o                         
   0  20   0          0.15          5.58         6.22 o                         
   1  20   0          5.72          3.90         4.52 o                         
   2  20   0         17.98         18.14         5.63 o                         
   3  20   0          7.90          8.31         4.15 o                         
   4  20   0          2.19          6.23         4.67 o                         
   5  20   0          4.11          1.92         4.06 o                         
   6  20   0         13.03         14.59         4.34 o                         
   7  20   0          1.88          9.11         4.82 o                         
   8  20   0         42.91         38.25        11.95 o                         
   9  20   0         14.57         10.03         5.47 o                         
  10  20   0          6.81          3.99         5.32 o                         
  11  20   0          3.16         -0.19         8.81 o                         
   1  21   0          2.36          4.18         4.83 o                         
   2  21   0          1.86          4.37         4.94 o                         
   3  21   0          1.00          3.87         4.83 o                         
   4  21   0          0.88          3.79         4.63 o                         
   5  21   0          2.55          2.95         5.34 o                         
   6  21   0          8.06          6.17         4.66 o                         
   7  21   0         22.30          9.13         6.51 o                         
   8  21   0          3.32          6.13         5.16 o                         
   0  22   0          4.17         12.19         7.38 o                         
   1  22   0          0.42          8.24         5.10 o                         
   2  22   0          5.71          4.80         4.81 o                         
   3  22   0          0.13          2.49         4.91 o                         
   4  22   0          8.84          0.60         5.66 o                         
   5  22   0          1.64          8.65         7.46 o                         
 -24   1   1          2.40          5.17         6.42 o                         
 -23   1   1          1.83          4.34         5.70 o                         
 -22   1   1          0.00          6.29         5.13 o                         
 -21   1   1          2.92          3.19         4.39 o                         
 -20   1   1          0.14         -3.22         4.49 o                         
 -19   1   1          0.62          1.11         4.48 o                         
 -18   1   1         93.48         96.75         4.78 o                         
 -17   1   1         16.30         10.90         4.29 o                         
 -16   1   1         27.94         32.18         4.23 o                         
 -15   1   1         21.04         20.56         4.10 o                         
 -14   1   1         59.95         63.35         4.24 o                         
 -13   1   1          5.92          8.86         3.87 o                         
 -12   1   1        162.83        143.89         4.33 o                         
 -11   1   1        189.73        200.72         4.40 o                         
 -10   1   1         78.00         89.60         4.64 o                         
  -9   1   1         75.46         63.76         4.65 o                         
  -8   1   1        366.92        308.00         5.23 o                         
  -7   1   1        907.84        897.95         7.09 o                         
  -6   1   1         65.80         57.28         4.98 o                         
  -5   1   1       1345.70       1266.65        28.00 o                         
  -4   1   1        403.37        414.30         8.32 o                         
  -3   1   1       5975.92       5737.20       124.02 o                         
  -2   1   1         48.60         59.02         8.02 o                         
  -1   1   1       1305.45       1306.73        54.41 o                         
   0   1   1         91.89        104.82        11.72 o                         
   1   1   1         57.81         52.65         8.28 o                         
   2   1   1       4628.51       4641.50        92.25 o                         
   3   1   1       1888.95       1918.32        33.68 o                         
   4   1   1       2657.48       2552.72        32.47 o                         
   5   1   1          1.18         10.74         6.10 o                         
   6   1   1        883.59        793.19         7.07 o                         
   7   1   1        810.26        858.17        10.73 o                         
   8   1   1          6.03         10.88         4.80 o                         
   9   1   1        236.33        269.02         5.95 o                         
  10   1   1        101.96         76.93         4.37 o                         
  11   1   1        172.27        177.91         4.19 o                         
  12   1   1         16.23         13.97         4.36 o                         
  13   1   1         58.55         56.27         3.98 o                         
  14   1   1          3.59          3.78         4.26 o                         
  15   1   1        198.21        188.04         4.82 o                         
  16   1   1         47.71         47.29         4.12 o                         
  17   1   1        100.19         93.51         4.26 o                         
  18   1   1         21.36         25.75         4.73 o                         
  19   1   1         17.80         16.46         4.86 o                         
  20   1   1          1.73          7.03         4.54 o                         
  21   1   1          1.24          1.97         4.83 o                         
  22   1   1         24.93         28.43         5.29 o                         
  23   1   1          1.54          1.28         5.30 o                         
  24   1   1          0.60          4.96         9.18 o                         
 -24   2   1          3.27          4.24         9.46 o                         
 -23   2   1          1.09         -3.70         5.84 o                         
 -22   2   1          6.57          9.64         4.77 o                         
 -21   2   1         30.21         33.86         4.41 o                         
 -20   2   1         16.43         20.41         4.62 o                         
 -19   2   1          7.40         13.21         4.28 o                         
 -18   2   1         14.22         15.29         4.32 o                         
 -17   2   1         15.67         30.38         4.27 o                         
 -16   2   1         22.11         27.96         4.16 o                         
 -15   2   1         53.41         49.46         4.14 o                         
 -14   2   1        135.07        138.40         4.38 o                         
 -13   2   1        331.88        347.85         4.91 o                         
 -12   2   1        207.19        201.46         4.49 o                         
 -11   2   1        571.17        552.02         5.54 o                         
 -10   2   1        102.69         97.73         4.32 o                         
  -9   2   1        464.14        466.36         5.52 o                         
  -8   2   1        540.60        596.95         5.94 o                         
  -7   2   1        179.33        185.51         5.09 o                         
  -6   2   1          4.13          1.60         4.66 o                         
  -5   2   1       9222.86       9122.01       195.87 o                         
  -4   2   1       2467.16       2384.69        34.57 o                         
  -3   2   1        726.66        750.71        14.55 o                         
  -2   2   1       2831.09       2675.79        64.73 o                         
  -1   2   1       6410.88       6513.89       263.39 o                         
   0   2   1        118.84        141.10         7.06 o                         
   1   2   1       4272.29       4095.82        37.94 o                         
   2   2   1        427.07        411.41         8.76 o                         
   3   2   1       2417.34       2391.27        54.08 o                         
   4   2   1        742.20        758.73        10.14 o                         
   5   2   1        786.56        744.99        10.97 o                         
   6   2   1       1895.31       2052.68         9.89 o                         
   7   2   1        198.98        222.43         5.28 o                         
   8   2   1        205.69        177.75         5.13 o                         
   9   2   1        318.46        302.81         7.00 o                         
  10   2   1         19.98         12.34         3.51 o                         
  11   2   1        108.55        100.03         4.23 o                         
  12   2   1        156.54        148.49         5.95 o                         
  13   2   1        186.62        216.02         6.45 o                         
  14   2   1          5.70          7.55         3.46 o                         
  15   2   1        111.85        112.26         4.28 o                         
  16   2   1        186.25        193.58         4.99 o                         
  17   2   1         86.64         73.85         5.73 o                         
  18   2   1          2.74         10.41         3.95 o                         
  19   2   1        110.99        134.60         4.62 o                         
  20   2   1          7.17          5.90         4.26 o                         
  21   2   1         13.07         17.70         4.85 o                         
  22   2   1          5.49          5.02         5.31 o                         
  23   2   1          0.01          8.41         5.15 o                         
  24   2   1          0.00          9.51         8.95 o                         
 -23   3   1         18.64         10.01         6.05 o                         
 -22   3   1          2.00          4.10         5.23 o                         
 -21   3   1          1.81          5.43         5.24 o                         
 -20   3   1          3.43          8.92         4.84 o                         
 -19   3   1          5.57         11.27         4.60 o                         
 -18   3   1         94.19        107.97         4.84 o                         
 -17   3   1        117.94        119.40         4.54 o                         
 -16   3   1         54.39         52.78         4.37 o                         
 -15   3   1          0.19          6.07         4.11 o                         
 -14   3   1        122.36        112.27         4.49 o                         
 -13   3   1         76.04         73.59         4.18 o                         
 -12   3   1        348.29        326.73         6.72 o                         
 -11   3   1        188.91        171.60         6.34 o                         
 -10   3   1          3.90         10.39         3.80 o                         
  -9   3   1         16.23         12.25         4.07 o                         
  -8   3   1       2554.00       2622.27        20.21 o                         
  -7   3   1        254.59        236.97         4.98 o                         
  -6   3   1          1.85          4.60         4.53 o                         
  -5   3   1        540.05        557.53         7.33 o                         
  -4   3   1         67.50         58.42         5.18 o                         
  -3   3   1       1055.32        984.17        10.88 o                         
  -2   3   1       1525.13       1437.05        20.82 o                         
  -1   3   1       3880.89       3760.83        85.60 o                         
   0   3   1      26145.60      24464.54       547.95 o                         
   1   3   1        230.71        238.29         7.19 o                         
   2   3   1       1452.57       1497.54        24.19 o                         
   3   3   1        823.19        791.80         8.38 o                         
   4   3   1         55.96         43.75         5.05 o                         
   5   3   1        446.09        460.43         6.20 o                         
   6   3   1       1784.67       1805.37        19.11 o                         
   7   3   1       1722.27       1751.15        13.95 o                         
   8   3   1       1085.49       1124.04         9.06 o                         
   9   3   1          0.58         -1.90         4.31 o                         
  10   3   1        131.03        140.53         4.84 o                         
  11   3   1        115.17         97.44         4.58 o                         
  12   3   1         27.90         34.06         4.75 o                         
  13   3   1         64.09         48.59         4.13 o                         
  14   3   1        406.19        403.13         5.20 o                         
  15   3   1        305.65        289.69         5.73 o                         
  16   3   1        119.67        124.41         4.29 o                         
  17   3   1          7.96          9.89         4.06 o                         
  18   3   1         45.17         63.08         4.70 o                         
  19   3   1          0.08          0.60         4.54 o                         
  20   3   1          0.70         -4.47         4.86 o                         
  21   3   1         22.67         24.42         4.87 o                         
  22   3   1         22.94         11.99         5.41 o                         
  23   3   1          6.90          9.26         5.45 o                         
 -23   4   1         10.20         13.73         6.01 o                         
 -22   4   1          8.58          1.27         5.96 o                         
 -21   4   1         31.71         32.35         4.84 o                         
 -20   4   1          9.03          9.69         4.43 o                         
 -19   4   1          0.44          5.81         4.65 o                         
 -18   4   1         15.47         15.67         4.38 o                         
 -17   4   1          5.61         10.09         3.83 o                         
 -16   4   1         18.14         23.19         4.21 o                         
 -15   4   1        183.67        175.95         4.86 o                         
 -14   4   1         10.53         15.13         4.07 o                         
 -13   4   1          0.08          0.26         3.56 o                         
 -12   4   1        674.50        668.79         6.34 o                         
 -11   4   1         31.00         29.00         4.06 o                         
 -10   4   1         76.19         72.61         4.32 o                         
  -9   4   1         90.09        100.11         4.26 o                         
  -8   4   1        258.67        258.97         4.59 o                         
  -7   4   1         24.59         20.96         4.17 o                         
  -6   4   1        486.01        443.70         6.27 o                         
  -5   4   1        334.51        331.80         5.48 o                         
  -4   4   1       1701.25       1695.35        17.37 o                         
  -3   4   1         43.59         53.29         4.81 o                         
  -2   4   1       1769.99       1652.44        27.74 o                         
  -1   4   1        228.02        203.48         5.97 o                         
   0   4   1       3738.60       3513.25        64.90 o                         
   1   4   1       2640.58       2692.37        37.83 o                         
   2   4   1         26.60         33.10         4.52 o                         
   3   4   1        135.58        138.96         5.21 o                         
   4   4   1         31.59         34.77         4.55 o                         
   5   4   1        449.00        507.24         5.55 o                         
   6   4   1       1409.94       1535.63        11.96 o                         
   7   4   1        445.94        440.33         4.94 o                         
   8   4   1        137.73        162.25         4.33 o                         
   9   4   1         32.51         35.14         3.82 o                         
  10   4   1         59.33         56.78         4.56 o                         
  11   4   1        905.02        860.66         9.97 o                         
  12   4   1         40.23         37.16         3.73 o                         
  13   4   1        318.84        279.98         5.40 o                         
  14   4   1        168.10        165.00         4.21 o                         
  15   4   1         20.12         15.54         3.58 o                         
  16   4   1          1.87          2.91         4.11 o                         
  17   4   1          6.01          7.35         4.23 o                         
  18   4   1         32.13         35.04         4.35 o                         
  19   4   1          3.27          5.28         3.84 o                         
  20   4   1         32.62         30.63         4.45 o                         
  21   4   1         24.55         34.65         5.18 o                         
  22   4   1         19.37         20.04         5.20 o                         
  23   4   1          0.08          0.49         5.27 o                         
 -23   5   1          2.25          2.10         5.51 o                         
 -22   5   1          0.24          1.28         5.96 o                         
 -21   5   1          0.98          2.33         5.57 o                         
 -20   5   1          6.95         11.55         5.01 o                         
 -19   5   1         22.25         23.49         4.72 o                         
 -18   5   1          0.91          1.81         4.01 o                         
 -17   5   1          0.71          7.96         4.39 o                         
 -16   5   1        143.63        129.26         4.53 o                         
 -15   5   1          5.70          3.87         4.15 o                         
 -14   5   1         28.64         27.38         4.11 o                         
 -13   5   1         55.51         52.04         4.23 o                         
 -12   5   1          4.34          6.77         3.46 o                         
 -11   5   1        255.41        255.49         4.47 o                         
 -10   5   1        136.36        137.77         4.54 o                         
  -9   5   1         72.14         74.35         3.94 o                         
  -8   5   1        122.18        127.82         4.18 o                         
  -7   5   1       2114.88       2151.30        18.97 o                         
  -6   5   1        171.68        187.43         4.78 o                         
  -5   5   1        381.73        384.73         5.59 o                         
  -4   5   1        456.95        497.97         6.17 o                         
  -3   5   1        648.60        696.70        14.64 o                         
  -2   5   1       1946.50       1786.84        30.18 o                         
  -1   5   1        106.77        108.48         5.28 o                         
   0   5   1        369.21        395.39         8.07 o                         
   1   5   1        598.95        565.90        11.09 o                         
   2   5   1       1054.30       1108.22        12.82 o                         
   3   5   1        709.68        706.72         8.13 o                         
   4   5   1        759.21        709.32         7.54 o                         
   5   5   1       1876.37       1900.77        13.95 o                         
   6   5   1        679.81        784.18        12.49 o                         
   7   5   1        235.00        212.33         4.49 o                         
   8   5   1        608.03        578.08         5.40 o                         
   9   5   1        353.59        317.53         4.89 o                         
  10   5   1        166.86        152.82         4.14 o                         
  11   5   1          2.51         12.39         3.81 o                         
  12   5   1        433.37        416.59         4.94 o                         
  13   5   1         12.87         17.02         3.47 o                         
  14   5   1          0.01          5.10         3.91 o                         
  15   5   1        116.49        107.36         4.79 o                         
  16   5   1         72.61         64.36         4.97 o                         
  17   5   1          4.55          4.01         3.53 o                         
  18   5   1          1.42          2.50         3.86 o                         
  19   5   1          9.51         14.14         4.48 o                         
  20   5   1          7.60          3.64         4.87 o                         
  21   5   1          7.75          7.03         5.15 o                         
  22   5   1         30.32         27.68         5.61 o                         
  23   5   1          7.57         14.92         5.71 o                         
 -23   6   1          0.51          2.24         6.38 o                         
 -22   6   1          1.86          4.54         6.05 o                         
 -21   6   1         23.72         19.02         5.80 o                         
 -20   6   1          2.20          4.71         4.75 o                         
 -19   6   1          0.01          1.97         5.07 o                         
 -18   6   1          2.39          5.50         4.15 o                         
 -17   6   1          0.31         -0.07         4.54 o                         
 -16   6   1         22.96         27.23         4.15 o                         
 -15   6   1        133.10        124.26         4.41 o                         
 -14   6   1        231.36        224.57         4.56 o                         
 -13   6   1         44.20         47.67         3.64 o                         
 -12   6   1         15.35         10.68         3.82 o                         
 -11   6   1          1.50          1.90         3.88 o                         
 -10   6   1        168.03        167.81         4.41 o                         
  -9   6   1        167.50        155.70         4.90 o                         
  -8   6   1         40.22         32.90         3.80 o                         
  -7   6   1         32.52         40.53         3.93 o                         
  -6   6   1        193.30        179.50         4.64 o                         
  -5   6   1        743.64        744.26         6.03 o                         
  -4   6   1         77.17         67.12         5.09 o                         
  -3   6   1       1463.65       1493.09        25.67 o                         
  -2   6   1        148.90        180.54         5.01 o                         
  -1   6   1       1355.08       1363.57        36.49 o                         
   0   6   1        130.30        111.96         4.31 o                         
   1   6   1          0.78          4.87         3.44 o                         
   2   6   1          6.58         14.47         3.89 o                         
   3   6   1        243.10        254.34         4.99 o                         
   4   6   1       2588.34       2637.53        32.16 o                         
   5   6   1        182.55        212.12         4.57 o                         
   6   6   1        233.74        219.00         4.54 o                         
   7   6   1         56.26         51.35         4.04 o                         
   8   6   1        199.87        198.66         4.25 o                         
   9   6   1        546.00        559.19         4.84 o                         
  10   6   1        144.00        149.10         4.14 o                         
  11   6   1         49.51         46.41         3.94 o                         
  12   6   1         34.90         37.20         3.97 o                         
  13   6   1        147.94        125.50         4.15 o                         
  14   6   1         92.46         90.77         4.96 o                         
  15   6   1         32.23         45.46         6.10 o                         
  16   6   1          5.39          6.76         4.09 o                         
  17   6   1          0.70          0.19         3.82 o                         
  18   6   1          5.11         10.44         4.37 o                         
  19   6   1          0.91          5.42         4.71 o                         
  20   6   1          9.56         12.88         4.84 o                         
  21   6   1          1.69          7.12         5.14 o                         
  22   6   1          4.00          5.63         5.46 o                         
  23   6   1         23.14         17.11         5.89 o                         
 -22   7   1          0.07          2.77         6.02 o                         
 -21   7   1          0.08          9.47         5.25 o                         
 -20   7   1          1.01          5.76         5.47 o                         
 -19   7   1          2.49          6.43         4.58 o                         
 -18   7   1         26.80         26.65         4.72 o                         
 -17   7   1          4.55          7.15         5.07 o                         
 -16   7   1         21.06         22.26         4.40 o                         
 -15   7   1          0.19          2.55         4.12 o                         
 -14   7   1         40.71         37.95         4.21 o                         
 -13   7   1        250.16        241.96         7.50 o                         
 -12   7   1         69.23         74.57         3.71 o                         
 -11   7   1        118.34        119.44         3.97 o                         
 -10   7   1        155.86        149.47         4.70 o                         
  -9   7   1        170.28        157.78         4.94 o                         
  -8   7   1         21.24         24.56         3.45 o                         
  -7   7   1        421.33        426.06         5.03 o                         
  -6   7   1        105.94        106.95         4.11 o                         
  -5   7   1        121.77        120.93         4.82 o                         
  -4   7   1          0.39          0.59         3.73 o                         
  -3   7   1         83.36         99.86         3.56 o                         
  -2   7   1        857.37        965.54        19.87 o                         
  -1   7   1        731.24        686.28        16.12 o                         
   0   7   1        925.70        989.55        15.58 o                         
   1   7   1       1052.72       1186.23        18.65 o                         
   2   7   1        566.42        580.72         9.50 o                         
   3   7   1        287.96        286.80         5.50 o                         
   4   7   1         31.28         27.59         3.96 o                         
   5   7   1         69.80         78.52         3.33 o                         
   6   7   1         28.34         34.25         3.91 o                         
   7   7   1        105.77         97.88         3.76 o                         
   8   7   1         17.04         24.33         3.87 o                         
   9   7   1          9.47          9.87         3.76 o                         
  10   7   1        142.45        152.08         5.19 o                         
  11   7   1         55.52         53.56         3.61 o                         
  12   7   1        630.77        582.98         5.12 o                         
  13   7   1         18.40         11.35         3.90 o                         
  14   7   1          7.98         14.25         3.87 o                         
  15   7   1         38.34         40.28         4.17 o                         
  16   7   1          3.93          8.03         4.16 o                         
  17   7   1          0.23          7.56         4.24 o                         
  18   7   1          3.10          8.76         4.10 o                         
  19   7   1          8.23          7.97         4.79 o                         
  20   7   1          0.00          1.70         3.90 o                         
  21   7   1          4.90          8.77         4.87 o                         
  22   7   1          5.34          2.98         5.26 o                         
  23   7   1          5.09          7.36        13.27 o                         
 -22   8   1          0.85          7.42         5.57 o                         
 -21   8   1          2.09          4.62         5.87 o                         
 -20   8   1          0.94          2.17         5.60 o                         
 -19   8   1          0.63          2.78         5.42 o                         
 -18   8   1          0.22          6.09         5.42 o                         
 -17   8   1         12.15          7.81         5.47 o                         
 -16   8   1          6.13          9.97         4.88 o                         
 -15   8   1          2.12          6.59         5.21 o                         
 -14   8   1          1.61         -0.23         4.75 o                         
 -13   8   1          4.77         14.39         4.34 o                         
 -12   8   1         79.23         81.62         4.56 o                         
 -11   8   1        480.44        473.78         6.55 o                         
 -10   8   1        238.02        239.79         5.21 o                         
  -9   8   1          1.84         10.28         4.71 o                         
  -8   8   1         11.64         10.65         3.94 o                         
  -7   8   1          1.73          3.82         3.37 o                         
  -6   8   1        344.26        355.21         5.31 o                         
  -5   8   1         70.86         86.18         3.93 o                         
  -4   8   1        382.38        424.38         7.49 o                         
  -3   8   1        362.15        411.48         5.99 o                         
  -2   8   1        428.82        417.30         8.03 o                         
  -1   8   1        302.20        302.71         5.18 o                         
   0   8   1        231.18        237.36         8.36 o                         
   1   8   1         61.99         74.19         4.07 o                         
   2   8   1        879.28        909.93        13.66 o                         
   3   8   1          8.90          8.86         3.52 o                         
   4   8   1         83.54        104.58         5.07 o                         
   5   8   1        213.41        218.48         4.35 o                         
   6   8   1         39.90         37.29         3.71 o                         
   7   8   1          6.45          5.75         3.43 o                         
   8   8   1        439.67        408.33        10.33 o                         
   9   8   1        432.58        423.38         4.83 o                         
  10   8   1        421.66        413.46         5.15 o                         
  11   8   1        207.16        190.97         4.26 o                         
  12   8   1          2.15          9.56         4.07 o                         
  13   8   1         56.14         55.00         5.18 o                         
  14   8   1         33.59         36.52         4.06 o                         
  15   8   1          0.61          4.05         4.19 o                         
  16   8   1          0.60          5.74         3.60 o                         
  17   8   1          4.19         12.17         4.54 o                         
  18   8   1          1.43          6.00         4.76 o                         
  19   8   1          0.10          3.25         4.81 o                         
  20   8   1         10.99         12.66         5.03 o                         
  21   8   1          8.44          7.11         5.33 o                         
  22   8   1          9.20         11.09         5.96 o                         
 -22   9   1          0.06          3.03        10.12 o                         
 -21   9   1         12.37          5.67         6.43 o                         
 -20   9   1          2.10          6.33         5.97 o                         
 -19   9   1         10.56         21.31         5.39 o                         
 -18   9   1         12.67          8.09         4.66 o                         
 -17   9   1          2.36          3.09         4.48 o                         
 -16   9   1          9.46         14.47         4.59 o                         
 -15   9   1          0.39          3.52         4.67 o                         
 -14   9   1        100.52        105.11         4.81 o                         
 -13   9   1        239.57        251.30         5.27 o                         
 -12   9   1        126.25        111.73         4.65 o                         
 -11   9   1          2.19          6.52         4.26 o                         
 -10   9   1         82.84         88.63         3.97 o                         
  -9   9   1         59.51         61.93         4.81 o                         
  -8   9   1         45.60         40.64         3.49 o                         
  -7   9   1          0.15          0.92         3.48 o                         
  -6   9   1          4.80          3.95         3.84 o                         
  -5   9   1         71.23         71.52         3.65 o                         
  -4   9   1         11.57         15.38         3.52 o                         
  -3   9   1        519.44        530.65         9.95 o                         
  -2   9   1        154.54        135.70         3.80 o                         
  -1   9   1        332.03        315.48         5.97 o                         
   0   9   1         18.22         17.75         3.98 o                         
   1   9   1        145.15        155.40         4.26 o                         
   2   9   1        692.02        736.31        15.79 o                         
   3   9   1         60.34         51.22         3.75 o                         
   4   9   1          8.56         10.81         3.36 o                         
   5   9   1        395.95        391.12        11.26 o                         
   6   9   1         22.48         23.13         3.70 o                         
   7   9   1         15.96         24.36         3.75 o                         
   8   9   1        153.46        158.73         4.25 o                         
   9   9   1        362.76        364.95         4.70 o                         
  10   9   1          1.72          7.46         3.81 o                         
  11   9   1         23.60         17.42         3.56 o                         
  12   9   1        151.28        144.37         5.30 o                         
  13   9   1         40.08         37.88         4.07 o                         
  14   9   1         23.50         20.68         4.20 o                         
  15   9   1          0.62          2.64         4.16 o                         
  16   9   1          1.55          3.17         4.33 o                         
  17   9   1          7.15          9.74         4.53 o                         
  18   9   1          2.42          8.35         4.58 o                         
  19   9   1          1.37          1.52         4.49 o                         
  20   9   1          1.23          8.66         4.87 o                         
  21   9   1          0.00          5.82         4.69 o                         
  22   9   1          3.27          8.35         9.92 o                         
 -21  10   1         38.54         26.95         5.86 o                         
 -20  10   1         33.44         22.52         6.24 o                         
 -19  10   1          9.25         10.80         5.43 o                         
 -18  10   1         12.50         10.08         5.59 o                         
 -17  10   1          0.47          3.02         4.66 o                         
 -16  10   1          2.66          6.87         5.42 o                         
 -15  10   1          1.21          0.35         4.68 o                         
 -14  10   1          3.55          4.86         4.87 o                         
 -13  10   1          0.00          2.43         4.52 o                         
 -12  10   1        127.44        128.09         4.97 o                         
 -11  10   1        204.83        214.01         4.90 o                         
 -10  10   1        151.95        150.69         4.88 o                         
  -9  10   1          1.99          6.99         3.77 o                         
  -8  10   1          5.45          6.01         3.84 o                         
  -7  10   1          0.13         -0.65         3.80 o                         
  -6  10   1         23.91         24.31         3.49 o                         
  -5  10   1        336.33        345.16         7.14 o                         
  -4  10   1        143.84        153.21         3.92 o                         
  -3  10   1         72.84         73.13         3.68 o                         
  -2  10   1        123.26        136.30         4.05 o                         
  -1  10   1          5.69         11.16         3.44 o                         
   0  10   1        206.15        186.81         4.02 o                         
   1  10   1         28.11         33.44         3.65 o                         
   2  10   1          0.15          5.21         3.61 o                         
   3  10   1       1478.67       1387.60        22.13 o                         
   4  10   1        218.92        212.87         4.18 o                         
   5  10   1        335.00        315.11         7.56 o                         
   6  10   1        506.46        488.05         5.27 o                         
   7  10   1          1.21         -1.00         3.76 o                         
   8  10   1        174.85        179.49         4.84 o                         
   9  10   1        171.42        181.89         4.27 o                         
  10  10   1       1024.72       1019.53        15.43 o                         
  11  10   1         67.31         61.64         4.04 o                         
  12  10   1         14.07         15.88         3.98 o                         
  13  10   1          5.34          7.53         3.76 o                         
  14  10   1          6.76          8.59         4.13 o                         
  15  10   1          5.85          8.67         4.34 o                         
  16  10   1          3.92         10.63         4.06 o                         
  17  10   1          1.71          5.93         4.81 o                         
  18  10   1         90.06         95.31         8.88 o                         
  19  10   1         70.98         80.81         7.55 o                         
  20  10   1          8.28         12.51         5.54 o                         
  21  10   1         15.26          7.01         5.77 o                         
 -21  11   1          2.43         -0.11        12.93 o                         
 -20  11   1          8.59          9.06         5.62 o                         
 -19  11   1          0.36          3.47         5.21 o                         
 -18  11   1          2.43          4.57         5.55 o                         
 -17  11   1         16.44         17.33         5.30 o                         
 -16  11   1          0.09         10.14         5.28 o                         
 -15  11   1          0.19          0.26         4.65 o                         
 -14  11   1         21.32         23.74         4.71 o                         
 -13  11   1         18.36         18.90         4.71 o                         
 -12  11   1         14.48         12.72         4.03 o                         
 -11  11   1          2.00          3.17         5.12 o                         
 -10  11   1         35.72         39.83         4.34 o                         
  -9  11   1         33.89         35.56         3.59 o                         
  -8  11   1        922.88        902.29        20.10 o                         
  -7  11   1        322.55        306.89         6.45 o                         
  -6  11   1        139.14        153.17         4.44 o                         
  -5  11   1        869.58        878.90        14.43 o                         
  -4  11   1        602.96        581.69        10.19 o                         
  -3  11   1         32.38         32.76         5.07 o                         
  -2  11   1        628.27        606.54        10.77 o                         
  -1  11   1         91.16         93.42         3.99 o                         
   0  11   1        367.57        363.63         4.34 o                         
   1  11   1          0.02          4.22         3.78 o                         
   2  11   1          7.56         15.48         3.59 o                         
   3  11   1        490.79        461.77         9.31 o                         
   4  11   1        540.29        526.44         5.03 o                         
   5  11   1        176.02        157.69         4.64 o                         
   6  11   1        446.80        408.34         7.05 o                         
   7  11   1         71.59         66.38         3.99 o                         
   8  11   1         59.09         64.25         3.62 o                         
   9  11   1        118.11        113.55         4.54 o                         
  10  11   1         20.85         17.95         3.91 o                         
  11  11   1         74.06         64.73         4.03 o                         
  12  11   1          2.33          1.70         4.11 o                         
  13  11   1          0.45          1.07         4.26 o                         
  14  11   1          0.23          4.21         4.14 o                         
  15  11   1         43.07         45.41         4.48 o                         
  16  11   1         29.14         36.29         4.65 o                         
  17  11   1         20.10         29.63         4.82 o                         
  18  11   1          0.38          4.19         5.22 o                         
  19  11   1          3.48          2.23         5.44 o                         
  20  11   1          0.01          1.77         5.73 o                         
  21  11   1          7.88          3.23        13.04 o                         
 -20  12   1         25.77         21.44         6.25 o                         
 -19  12   1          4.54          0.89         5.66 o                         
 -18  12   1          1.54         -0.51         5.36 o                         
 -17  12   1          1.86          3.62         4.61 o                         
 -16  12   1          0.10         -0.18         5.49 o                         
 -15  12   1          1.80         11.98         5.22 o                         
 -14  12   1          0.56         -2.22         7.31 o                         
 -13  12   1         14.64         14.96         5.83 o                         
 -12  12   1         14.67         11.77         4.83 o                         
 -11  12   1          9.68         19.17         4.89 o                         
 -10  12   1          1.31          2.97         3.73 o                         
  -9  12   1         93.71         98.67         3.61 o                         
  -8  12   1          2.33          2.25         3.30 o                         
  -7  12   1         18.56         18.56         3.50 o                         
  -6  12   1         42.95         39.03         3.48 o                         
  -5  12   1          0.83         -2.27         3.19 o                         
  -4  12   1        113.69        111.84         3.85 o                         
  -3  12   1        231.87        222.51         6.80 o                         
  -2  12   1          7.60          9.26         3.56 o                         
  -1  12   1        151.47        155.15         5.54 o                         
   0  12   1        142.96        146.16         4.64 o                         
   1  12   1        136.45        133.00         3.71 o                         
   2  12   1        469.99        472.12         7.48 o                         
   3  12   1         83.18         89.69         3.83 o                         
   4  12   1         72.51         56.40         3.84 o                         
   5  12   1         73.81         70.19         3.89 o                         
   6  12   1        230.45        231.35         5.40 o                         
   7  12   1         37.79         44.00         4.20 o                         
   8  12   1        262.01        266.68         4.61 o                         
   9  12   1         11.99         10.17         3.63 o                         
  10  12   1          7.32          6.14         3.63 o                         
  11  12   1          8.37          2.38         3.99 o                         
  12  12   1          0.44         11.90         4.08 o                         
  13  12   1          8.65          9.77         3.92 o                         
  14  12   1         11.22         17.94         4.36 o                         
  15  12   1          0.17          9.01         4.56 o                         
  16  12   1         22.66         25.92         4.79 o                         
  17  12   1          2.61          9.95         4.96 o                         
  18  12   1         33.47         27.64         6.00 o                         
  19  12   1         54.68         40.19         6.64 o                         
  20  12   1          1.88          5.33         6.88 o                         
 -19  13   1          2.89          2.66         6.33 o                         
 -18  13   1         11.41         13.84         5.99 o                         
 -17  13   1          9.26         10.04         5.79 o                         
 -16  13   1          4.25          6.18         5.73 o                         
 -15  13   1          3.02          6.30         4.64 o                         
 -14  13   1          5.63         10.06         4.66 o                         
 -13  13   1          1.08         -3.96         3.96 o                         
 -12  13   1          4.99          9.87         4.22 o                         
 -11  13   1         31.71         39.16         4.40 o                         
 -10  13   1         32.62         31.75         3.58 o                         
  -9  13   1         20.27         26.73         3.83 o                         
  -8  13   1        120.40        118.28         4.98 o                         
  -7  13   1        142.10        140.85         3.81 o                         
  -6  13   1         21.54         28.67         3.57 o                         
  -5  13   1        184.05        179.22         4.86 o                         
  -4  13   1        225.15        231.32         5.95 o                         
  -3  13   1        726.33        727.94        12.47 o                         
  -2  13   1         18.07         16.83         3.14 o                         
  -1  13   1          0.50          2.63         3.15 o                         
   0  13   1         16.07         17.59         3.27 o                         
   1  13   1         64.14         66.21         3.39 o                         
   2  13   1        369.57        358.58         8.16 o                         
   3  13   1        204.05        190.68         7.15 o                         
   4  13   1         98.21         85.43         3.91 o                         
   5  13   1          1.45          6.68         3.64 o                         
   6  13   1        111.79         99.04         4.00 o                         
   7  13   1          4.58          6.76         3.82 o                         
   8  13   1         30.71         29.96         4.38 o                         
   9  13   1         29.44         25.54         4.46 o                         
  10  13   1          0.15          4.87         4.42 o                         
  11  13   1          4.36          5.37         4.06 o                         
  12  13   1          5.13          8.00         4.71 o                         
  13  13   1         10.42         15.81         5.43 o                         
  14  13   1          0.44          2.23         5.92 o                         
  15  13   1          0.12         -0.46         6.04 o                         
  16  13   1          0.84          3.88         5.70 o                         
  17  13   1         40.63         40.59         8.56 o                         
  18  13   1          6.05          7.21         5.99 o                         
  19  13   1          0.02          6.17         6.45 o                         
 -18  14   1          4.10          6.52         5.65 o                         
 -17  14   1          1.38          3.09         4.92 o                         
 -16  14   1          4.73          7.25         5.33 o                         
 -15  14   1          1.50          3.43         4.87 o                         
 -14  14   1          1.66          0.76         4.27 o                         
 -13  14   1          1.39          3.94         4.47 o                         
 -12  14   1          1.58         -0.84         4.59 o                         
 -11  14   1         74.37         79.33         4.60 o                         
 -10  14   1         33.12         33.94         5.63 o                         
  -9  14   1         14.47         21.11         3.77 o                         
  -8  14   1         12.77         14.91         3.66 o                         
  -7  14   1        147.67        138.98         5.67 o                         
  -6  14   1        200.04        188.27         4.09 o                         
  -5  14   1         67.71         71.22         3.69 o                         
  -4  14   1         43.67         53.49         3.69 o                         
  -3  14   1         18.91         18.66         3.63 o                         
  -2  14   1          0.09         -1.57         3.51 o                         
  -1  14   1         76.48         81.15         5.51 o                         
   0  14   1         55.73         57.99         4.02 o                         
   1  14   1        127.77        133.75         3.82 o                         
   2  14   1          7.53          9.34         3.30 o                         
   3  14   1         56.21         64.10         3.66 o                         
   4  14   1         84.80         69.70         3.92 o                         
   5  14   1        266.78        254.37         7.62 o                         
   6  14   1        109.91        105.42         4.07 o                         
   7  14   1          2.48          7.72         3.97 o                         
   8  14   1          1.20          2.76         4.59 o                         
   9  14   1          0.12          1.23         4.42 o                         
  10  14   1         64.99         62.36         4.83 o                         
  11  14   1          0.91          2.64         4.77 o                         
  12  14   1          0.00          4.80         5.07 o                         
  13  14   1         12.40         18.45         5.04 o                         
  14  14   1          1.32          8.02         4.74 o                         
  15  14   1         20.44         19.29         5.48 o                         
  16  14   1         16.79         12.46         5.76 o                         
  17  14   1          0.31          1.88         6.76 o                         
  18  14   1          0.65          7.77         6.21 o                         
 -18  15   1         10.15        -11.93        13.04 o                         
 -17  15   1         31.07         17.80         8.97 o                         
 -16  15   1          9.67          8.83         4.99 o                         
 -15  15   1         44.36         40.32         5.30 o                         
 -14  15   1         38.16         35.84         6.77 o                         
 -13  15   1          1.84          2.63         4.66 o                         
 -12  15   1          0.11          8.91         4.73 o                         
 -11  15   1         24.76         22.39         4.16 o                         
 -10  15   1         17.29         20.06         4.09 o                         
  -9  15   1          1.45          2.70         4.00 o                         
  -8  15   1         47.94         55.03         4.06 o                         
  -7  15   1          1.02          2.89         3.81 o                         
  -6  15   1          5.08          7.75         3.60 o                         
  -5  15   1          6.95          6.97         3.61 o                         
  -4  15   1         99.59         95.90         3.91 o                         
  -3  15   1        103.97        108.06         3.61 o                         
  -2  15   1         14.47         14.20         3.59 o                         
  -1  15   1         30.12         29.94         3.63 o                         
   0  15   1          0.70          5.38         3.91 o                         
   1  15   1          6.49         10.19         3.29 o                         
   2  15   1          6.13         10.93         3.56 o                         
   3  15   1         23.80         31.45         3.61 o                         
   4  15   1          9.06          6.38         3.33 o                         
   5  15   1          4.62          4.11         3.69 o                         
   6  15   1         20.09         22.43         4.12 o                         
   7  15   1          8.44          7.34         4.11 o                         
   8  15   1          0.07          4.93         4.65 o                         
   9  15   1         44.49         47.69         4.93 o                         
  10  15   1         32.56         29.35         4.92 o                         
  11  15   1          0.01          3.31         4.84 o                         
  12  15   1         24.15         35.72         5.14 o                         
  13  15   1         67.80         84.27         9.45 o                         
  14  15   1          2.03          2.80         5.45 o                         
  15  15   1         15.15         16.55         5.98 o                         
  16  15   1         92.88         76.67         6.25 o                         
  17  15   1         11.17          9.04         5.65 o                         
  18  15   1          0.11         -2.45        12.82 o                         
 -17  16   1          2.39         15.50        13.04 o                         
 -16  16   1          6.38          3.55         5.92 o                         
 -15  16   1          3.06          1.84         5.72 o                         
 -14  16   1          1.38          3.09         5.50 o                         
 -13  16   1          5.25          2.08         5.49 o                         
 -12  16   1          0.91          3.74         4.97 o                         
 -11  16   1          1.71          3.68         4.73 o                         
 -10  16   1          2.28          2.50         3.87 o                         
  -9  16   1          1.85          4.64         4.06 o                         
  -8  16   1          2.35          7.86         4.02 o                         
  -7  16   1          5.24          9.47         3.88 o                         
  -6  16   1         20.50         28.09         3.96 o                         
  -5  16   1         49.56         42.52         3.90 o                         
  -4  16   1         22.75         17.76         4.00 o                         
  -3  16   1          7.80          7.07         3.75 o                         
  -2  16   1          0.11         -2.58         3.63 o                         
  -1  16   1          1.17          4.95         3.30 o                         
   0  16   1         39.20         52.87         3.79 o                         
   1  16   1         27.81         31.02         4.21 o                         
   2  16   1          0.02          4.33         3.83 o                         
   3  16   1          6.64          8.78         3.67 o                         
   4  16   1          7.72         10.22         3.50 o                         
   5  16   1          0.50          3.67         3.84 o                         
   6  16   1          0.47         -2.74         3.60 o                         
   7  16   1          3.07         11.13         4.26 o                         
   8  16   1          3.85          5.85         5.66 o                         
   9  16   1          7.56         10.58         4.92 o                         
  10  16   1          0.26         -2.97         5.00 o                         
  11  16   1          8.27          8.43         5.21 o                         
  12  16   1          0.00          7.21         5.36 o                         
  13  16   1          0.94          6.02         5.53 o                         
  14  16   1         11.76          5.55         5.71 o                         
  15  16   1          1.05          7.22         6.01 o                         
  16  16   1          1.99          1.14         6.29 o                         
  17  16   1          0.81         -1.00        12.82 o                         
 -15  17   1          0.51          9.10         5.62 o                         
 -14  17   1          0.01          1.34         5.52 o                         
 -13  17   1         26.85         21.26         5.42 o                         
 -12  17   1          5.67          6.44         5.06 o                         
 -11  17   1          0.53          7.31         4.86 o                         
 -10  17   1         14.95         13.10         4.85 o                         
  -9  17   1          9.14          7.34         4.34 o                         
  -8  17   1          5.11          7.72         4.24 o                         
  -7  17   1         41.44         42.77         4.64 o                         
  -6  17   1          4.48          9.10         3.58 o                         
  -5  17   1         12.93         13.32         3.55 o                         
  -4  17   1          4.15          4.55         3.89 o                         
  -3  17   1          0.01          5.74         3.79 o                         
  -2  17   1         10.01         10.17         4.23 o                         
  -1  17   1          7.86         10.02         3.54 o                         
   0  17   1          0.96          5.20         3.91 o                         
   1  17   1         40.86         39.32         4.40 o                         
   2  17   1          3.81          3.59         3.87 o                         
   3  17   1          0.99          8.37         3.62 o                         
   4  17   1         15.78         13.41         4.00 o                         
   5  17   1          6.73          5.00         3.72 o                         
   6  17   1          8.63         11.91         3.78 o                         
   7  17   1          3.77          5.16         4.08 o                         
   8  17   1          5.09          4.63         4.18 o                         
   9  17   1          1.79          4.47         4.61 o                         
  10  17   1          1.01          0.97         5.25 o                         
  11  17   1         30.53         31.99         5.34 o                         
  12  17   1          7.33         11.95         5.58 o                         
  13  17   1          0.10          3.95         5.86 o                         
  14  17   1         12.04          8.65         6.11 o                         
  15  17   1         31.11         16.21         7.57 o                         
 -14  18   1          0.63          2.48         6.10 o                         
 -13  18   1          0.25          4.55         5.77 o                         
 -12  18   1          0.02          0.88         5.60 o                         
 -11  18   1          0.11          2.04         5.13 o                         
 -10  18   1          0.07         -2.05         4.56 o                         
  -9  18   1         10.95          7.62         4.46 o                         
  -8  18   1          7.95          6.68         4.39 o                         
  -7  18   1         11.53         11.01         4.23 o                         
  -6  18   1          1.68          9.02         4.39 o                         
  -5  18   1         31.87         29.19         4.18 o                         
  -4  18   1         26.19         23.15         4.17 o                         
  -3  18   1          0.49          1.66         4.55 o                         
  -2  18   1         11.49          7.58         3.72 o                         
  -1  18   1         45.03         57.90         5.30 o                         
   0  18   1          7.17          9.19         3.87 o                         
   1  18   1          4.52          1.34         4.19 o                         
   2  18   1         10.80         12.38         4.46 o                         
   3  18   1        109.99         98.29         5.04 o                         
   4  18   1         16.38         19.16         4.64 o                         
   5  18   1          5.45         12.17         4.12 o                         
   6  18   1         36.18         34.05         4.73 o                         
   7  18   1          2.81          4.95         4.66 o                         
   8  18   1          0.28          1.14         4.71 o                         
   9  18   1          2.90          0.92         4.86 o                         
  10  18   1          6.47         12.13         5.00 o                         
  11  18   1          3.60          6.72         5.15 o                         
  12  18   1          0.00          1.75         4.76 o                         
  13  18   1          1.86          3.58         5.45 o                         
  14  18   1         12.69          6.09         5.82 o                         
 -13  19   1          1.72         -5.57        12.15 o                         
 -12  19   1         13.58         -0.76         5.39 o                         
 -11  19   1          6.26          7.14         5.53 o                         
 -10  19   1          6.63          4.64         5.25 o                         
  -9  19   1          9.47          6.86         4.81 o                         
  -8  19   1          0.31          4.71         4.62 o                         
  -7  19   1         10.92          4.69         4.20 o                         
  -6  19   1          0.55          5.05         4.68 o                         
  -5  19   1          0.00          0.65         3.94 o                         
  -4  19   1         33.52         27.63         4.85 o                         
  -3  19   1          2.47          7.03         4.30 o                         
  -2  19   1          0.00          5.02         4.39 o                         
  -1  19   1          5.14          7.01         4.34 o                         
   0  19   1          9.87          8.23         4.11 o                         
   1  19   1          3.22          2.98         3.91 o                         
   2  19   1          5.57         11.50         4.29 o                         
   3  19   1         57.24         50.59         8.70 o                         
   4  19   1          9.26         12.40         4.37 o                         
   5  19   1          2.79          5.11         4.38 o                         
   6  19   1          7.32          8.22         4.54 o                         
   7  19   1          0.61          1.50         4.92 o                         
   8  19   1         24.84         24.07         5.08 o                         
   9  19   1          9.63         12.76         4.73 o                         
  10  19   1         10.45          6.48         5.31 o                         
  11  19   1          6.69          3.45         5.47 o                         
  12  19   1          1.14          2.42         5.68 o                         
 -11  20   1          0.07         11.04        13.04 o                         
 -10  20   1          3.02          0.84         6.17 o                         
  -9  20   1          9.72          2.89         5.19 o                         
  -8  20   1          0.10          0.51         4.91 o                         
  -7  20   1          3.14          3.99         4.81 o                         
  -6  20   1          0.04          1.41         4.94 o                         
  -5  20   1          4.20          0.08         5.21 o                         
  -4  20   1          4.17         -1.56         4.24 o                         
  -3  20   1          6.31          7.77         4.17 o                         
  -2  20   1          2.86          9.54         4.29 o                         
  -1  20   1          0.33          1.15         4.56 o                         
   0  20   1          1.43          4.20         4.57 o                         
   1  20   1          6.35          4.93         4.23 o                         
   2  20   1          0.12          0.93         4.54 o                         
   3  20   1          0.19          1.05         4.24 o                         
   4  20   1          0.68          3.50         5.03 o                         
   5  20   1          0.28          4.94         4.82 o                         
   6  20   1          0.20          6.95         4.71 o                         
   7  20   1          3.49         10.33         5.22 o                         
   8  20   1         19.18          7.06         5.64 o                         
   9  20   1          7.58          7.18         5.57 o                         
  10  20   1         11.27          6.79         5.72 o                         
  11  20   1         10.92          2.79        12.71 o                         
  -8  21   1          0.01         -1.51         6.40 o                         
  -7  21   1          2.97          0.69         5.07 o                         
  -6  21   1          0.08         -1.20         5.57 o                         
  -5  21   1          0.01         10.03         5.64 o                         
  -4  21   1          0.00          7.02         5.00 o                         
  -3  21   1          0.05          7.89         4.92 o                         
  -2  21   1          9.58          6.47         4.46 o                         
  -1  21   1          0.97          2.20         4.82 o                         
   0  21   1          6.77          3.31         4.80 o                         
   1  21   1          3.40          7.77         4.79 o                         
   2  21   1          0.05          8.04         5.00 o                         
   3  21   1          2.32          5.37         4.52 o                         
   4  21   1          0.12          1.87         5.52 o                         
   5  21   1          4.65         11.05         5.45 o                         
   6  21   1          0.13         -2.72         5.63 o                         
   7  21   1          0.20         -1.48         5.68 o                         
   8  21   1          1.17          6.48         7.36 o                         
  -5  22   1          0.01          8.44         9.25 o                         
  -4  22   1          2.05          4.54         6.41 o                         
  -3  22   1          0.13          0.54         4.87 o                         
  -2  22   1          0.55          6.02         5.26 o                         
  -1  22   1          0.34          5.28         5.28 o                         
   0  22   1          0.09          2.39         4.45 o                         
   1  22   1          0.97          5.41         5.32 o                         
   2  22   1          1.98          2.78         4.77 o                         
   3  22   1          0.07         -0.80         5.21 o                         
   4  22   1          0.29          0.71         6.40 o                         
   5  22   1          0.07         -2.45        13.27 o                         
 -23   0   2          0.10          2.52         8.91 o                         
 -22   0   2          6.68          6.24         8.20 o                         
 -21   0   2         22.80         13.95         8.00 o                         
 -20   0   2          5.75         10.66         7.29 o                         
 -19   0   2          0.55         13.55         7.05 o                         
 -18   0   2         39.53         46.31         6.81 o                         
 -17   0   2         60.95         60.59         6.60 o                         
 -16   0   2        148.10        148.65         6.53 o                         
 -15   0   2        206.27        236.50         6.81 o                         
 -14   0   2          1.78          5.69         5.76 o                         
 -13   0   2        389.00        413.75        10.74 o                         
 -12   0   2       1929.62       1916.70        58.73 o                         
 -11   0   2          4.30          9.63         5.57 o                         
 -10   0   2        881.07        893.76        44.04 o                         
  -9   0   2         32.88         38.86         6.50 o                         
  -8   0   2       1413.30       1398.42        11.94 o                         
  -7   0   2         86.11         76.37         6.86 o                         
  -6   0   2        758.67        728.45        10.33 o                         
  -5   0   2          1.02          4.95         6.93 o                         
  -4   0   2         25.41         31.60         7.68 o                         
  -3   0   2        267.99        241.02        11.50 o                         
  -2   0   2      44529.66      42418.29      2273.63 o                         
  -1   0   2      96647.50     102275.09      9545.03 o                         
   0   0   2       4158.89       4009.37       118.45 o                         
   1   0   2          9.28         11.16         9.46 o                         
   2   0   2       2558.14       2514.76        19.45 o                         
   3   0   2       1292.68       1348.52        14.19 o                         
   4   0   2       1462.01       1423.42        21.52 o                         
   5   0   2      13011.83      12797.11       221.63 o                         
   6   0   2       2161.53       2192.63        66.39 o                         
   7   0   2        633.79        655.84         9.18 o                         
   8   0   2       2082.50       2205.53        40.47 o                         
   9   0   2         38.28         40.91         5.99 o                         
  10   0   2        480.34        453.84        11.76 o                         
  11   0   2       2146.90       2071.29        56.58 o                         
  12   0   2        126.74        127.71         6.94 o                         
  13   0   2        183.16        181.36        16.11 o                         
  14   0   2        104.89        101.34         6.54 o                         
  15   0   2          1.44          2.26         5.28 o                         
  16   0   2          1.61         11.40         6.42 o                         
  17   0   2          4.09          9.87         6.62 o                         
  18   0   2         10.65          6.63         4.81 o                         
  19   0   2          0.02         -1.07         5.79 o                         
  20   0   2         38.40         17.32        14.38 o                         
  21   0   2         31.77         18.32         7.96 o                         
  22   0   2          0.00         -0.13         8.86 o                         
  23   0   2          1.36          5.66         8.14 o                         
 -23   1   2         12.36          7.91         6.21 o                         
 -22   1   2          3.39          1.08         6.19 o                         
 -21   1   2          0.49          2.36         5.53 o                         
 -20   1   2          8.94          3.84         5.30 o                         
 -19   1   2          6.18          7.10         4.83 o                         
 -18   1   2          6.37          8.50         4.74 o                         
 -17   1   2        188.73        185.77         5.09 o                         
 -16   1   2         45.22         44.80         4.45 o                         
 -15   1   2          0.16          5.33         4.12 o                         
 -14   1   2        280.24        277.72         4.99 o                         
 -13   1   2        811.87        829.49        12.33 o                         
 -12   1   2         34.20         34.00         4.00 o                         
 -11   1   2         29.88         28.34         4.10 o                         
 -10   1   2          7.99         11.57         4.27 o                         
  -9   1   2        828.28        835.14         6.88 o                         
  -8   1   2          4.36          6.37         4.90 o                         
  -7   1   2         93.38         94.95         4.88 o                         
  -6   1   2        247.31        239.77         5.79 o                         
  -5   1   2       3510.42       3546.25        38.36 o                         
  -4   1   2       1148.67       1141.27        21.39 o                         
  -3   1   2      12195.19      12298.04       316.68 o                         
  -2   1   2      14913.86      14415.07       258.42 o                         
  -1   1   2        491.87        458.69        31.99 o                         
   0   1   2        208.72        209.52        10.05 o                         
   1   1   2         75.26         69.99         6.82 o                         
   2   1   2        202.08        200.51         7.09 o                         
   3   1   2         39.74         39.10         5.85 o                         
   4   1   2        271.93        282.08         5.86 o                         
   5   1   2       2201.88       2240.11        19.21 o                         
   6   1   2         11.33         13.14         5.00 o                         
   7   1   2       1123.33       1332.44        18.70 o                         
   8   1   2         27.69         50.18         4.65 o                         
   9   1   2         37.28         38.06         4.14 o                         
  10   1   2         59.20         56.50         3.99 o                         
  11   1   2        399.43        397.11         6.42 o                         
  12   1   2        232.57        223.89         5.45 o                         
  13   1   2        224.02        225.70         4.78 o                         
  14   1   2       1389.79       1270.71        20.74 o                         
  15   1   2         10.66         14.62         4.02 o                         
  16   1   2          0.06          3.75         4.41 o                         
  17   1   2         24.03         31.37         4.74 o                         
  18   1   2          4.14          1.37         3.91 o                         
  19   1   2          3.61          6.78         4.47 o                         
  20   1   2         23.37         28.66         4.26 o                         
  21   1   2         27.11         22.46         5.26 o                         
  22   1   2          0.43          2.57         5.11 o                         
  23   1   2          3.19          7.39         5.72 o                         
 -23   2   2          0.99          3.38         6.20 o                         
 -22   2   2          4.45          7.15         5.93 o                         
 -21   2   2         11.46          7.40         5.81 o                         
 -20   2   2          1.61          8.39         5.14 o                         
 -19   2   2         30.41         29.18         5.25 o                         
 -18   2   2         54.69         48.68         4.22 o                         
 -17   2   2          1.20          5.58         4.57 o                         
 -16   2   2         13.21          9.07         4.33 o                         
 -15   2   2         35.96         35.64         4.26 o                         
 -14   2   2         53.95         56.86         4.26 o                         
 -13   2   2         25.21         33.14         4.17 o                         
 -12   2   2        258.75        264.32         5.92 o                         
 -11   2   2         12.15          8.87         4.34 o                         
 -10   2   2        228.14        232.20         5.01 o                         
  -9   2   2          0.47          2.61         4.33 o                         
  -8   2   2        155.72        164.61         5.13 o                         
  -7   2   2        241.05        218.29         5.27 o                         
  -6   2   2        674.05        681.56        11.05 o                         
  -5   2   2       1190.00       1168.69        12.61 o                         
  -4   2   2        193.15        202.75         8.71 o                         
  -3   2   2       3163.61       3091.11       102.82 o                         
  -2   2   2        557.85        537.13        12.90 o                         
  -1   2   2       8798.77       8529.16       299.93 o                         
   0   2   2       4839.72       4793.27       141.46 o                         
   1   2   2       3430.17       3505.94        72.44 o                         
   2   2   2       1193.00       1204.82        22.17 o                         
   3   2   2         21.18         24.97         5.07 o                         
   4   2   2          0.27          1.21         5.22 o                         
   5   2   2          7.85         14.79         4.54 o                         
   6   2   2        522.96        575.10         6.45 o                         
   7   2   2        484.23        556.64         9.32 o                         
   8   2   2        276.40        306.70         6.03 o                         
   9   2   2        132.17        121.94         4.16 o                         
  10   2   2         48.85         55.99         4.05 o                         
  11   2   2        163.67        160.60         4.74 o                         
  12   2   2        607.46        570.45         9.51 o                         
  13   2   2        297.11        294.83         6.64 o                         
  14   2   2         23.90         14.93         4.31 o                         
  15   2   2         13.59         11.59         4.50 o                         
  16   2   2          0.92          8.68         4.45 o                         
  17   2   2         15.35         17.85         4.21 o                         
  18   2   2          4.76          7.24         4.79 o                         
  19   2   2         18.47         23.34         4.56 o                         
  20   2   2          3.44         -1.13         4.19 o                         
  21   2   2          1.78         -2.32         4.48 o                         
  22   2   2         18.23         19.54         4.99 o                         
  23   2   2          7.93          4.25         5.52 o                         
 -23   3   2          0.72          2.91         6.17 o                         
 -22   3   2          0.08          2.54         5.82 o                         
 -21   3   2          0.50          7.83         5.58 o                         
 -20   3   2         13.58         16.02         5.31 o                         
 -19   3   2          0.32          2.81         5.12 o                         
 -18   3   2          4.82          6.24         4.62 o                         
 -17   3   2         50.94         58.05         5.04 o                         
 -16   3   2        129.66        127.32         5.14 o                         
 -15   3   2         53.69         54.55         4.76 o                         
 -14   3   2          9.67         16.35         4.45 o                         
 -13   3   2          2.27         10.45         4.65 o                         
 -12   3   2        252.95        251.00         5.86 o                         
 -11   3   2        202.88        202.70         5.13 o                         
 -10   3   2        106.93        110.78         4.47 o                         
  -9   3   2          2.53          2.88         4.34 o                         
  -8   3   2         22.05         19.57         4.50 o                         
  -7   3   2         31.60         26.23         4.38 o                         
  -6   3   2       1312.86       1312.09        13.40 o                         
  -5   3   2         52.74         48.00         4.54 o                         
  -4   3   2       1193.81       1171.66        18.66 o                         
  -3   3   2       1471.46       1480.96        46.12 o                         
  -2   3   2        228.27        237.97         8.66 o                         
  -1   3   2       2591.01       2494.36       124.77 o                         
   0   3   2       9892.27       9668.87       180.15 o                         
   1   3   2       3999.03       3857.86        57.98 o                         
   2   3   2        544.38        549.33        11.39 o                         
   3   3   2        846.48        848.95         8.05 o                         
   4   3   2       1092.00       1138.57        10.56 o                         
   5   3   2         35.10         32.71         5.01 o                         
   6   3   2        741.87        708.34         9.12 o                         
   7   3   2         16.70         16.07         4.16 o                         
   8   3   2       1786.72       1822.35        31.39 o                         
   9   3   2        121.86        116.51         4.56 o                         
  10   3   2        297.92        290.73         5.06 o                         
  11   3   2         66.91         58.34         4.24 o                         
  12   3   2        304.90        290.06        10.01 o                         
  13   3   2        194.05        183.09         5.72 o                         
  14   3   2        108.34        113.58         4.26 o                         
  15   3   2         70.26         67.84         4.64 o                         
  16   3   2         10.25          5.70         3.96 o                         
  17   3   2         11.81         17.16         4.11 o                         
  18   3   2         22.70         41.03         4.33 o                         
  19   3   2          2.57          3.62         4.47 o                         
  20   3   2          3.31          5.84         4.30 o                         
  21   3   2         15.59          9.72         4.98 o                         
  22   3   2         69.45         62.84        13.15 o                         
  23   3   2          3.79          5.42         5.79 o                         
 -23   4   2         17.03         14.07         6.69 o                         
 -22   4   2         12.54          6.62         5.90 o                         
 -21   4   2          5.04         -1.14         5.60 o                         
 -20   4   2          0.40         -0.87         5.29 o                         
 -19   4   2         23.55         24.84         5.10 o                         
 -18   4   2          0.01          5.30         4.36 o                         
 -17   4   2         44.35         44.44         4.86 o                         
 -16   4   2        154.84        164.98         5.16 o                         
 -15   4   2         23.02         35.01         4.48 o                         
 -14   4   2        195.39        199.86         5.24 o                         
 -13   4   2         12.65         16.66         3.79 o                         
 -12   4   2          2.90          6.68         4.30 o                         
 -11   4   2          6.14         17.13         4.50 o                         
 -10   4   2        251.86        256.88         6.66 o                         
  -9   4   2         85.78         90.66         4.43 o                         
  -8   4   2       1136.78       1144.99         7.06 o                         
  -7   4   2        202.33        198.10         4.58 o                         
  -6   4   2        262.84        285.67         4.94 o                         
  -5   4   2        372.12        379.40         5.41 o                         
  -4   4   2         59.18         58.32         4.91 o                         
  -3   4   2          0.26          0.76         4.81 o                         
  -2   4   2        904.91        891.23        23.79 o                         
  -1   4   2       2377.96       2279.56        68.02 o                         
   0   4   2        656.77        626.51        10.81 o                         
   1   4   2        409.79        409.82         9.31 o                         
   2   4   2       1040.06       1026.14        10.44 o                         
   3   4   2         35.78         46.25         4.28 o                         
   4   4   2       5267.25       5266.16        25.89 o                         
   5   4   2       1048.45       1087.69         7.32 o                         
   6   4   2         41.75         45.40         4.75 o                         
   7   4   2          2.91         12.13         3.90 o                         
   8   4   2        179.75        197.58         7.16 o                         
   9   4   2          5.50         12.11         4.31 o                         
  10   4   2        435.23        381.37         5.36 o                         
  11   4   2       1035.05        999.71         7.40 o                         
  12   4   2        518.59        507.77         8.55 o                         
  13   4   2          3.11          3.30         3.76 o                         
  14   4   2         72.78         71.75         4.18 o                         
  15   4   2         12.44         14.24         3.60 o                         
  16   4   2         11.42         20.37         3.67 o                         
  17   4   2          1.59          3.05         4.33 o                         
  18   4   2          0.52         -0.65         4.34 o                         
  19   4   2          1.85          2.25         4.52 o                         
  20   4   2         16.18         21.14         4.83 o                         
  21   4   2         11.32         16.99         4.71 o                         
  22   4   2          8.38          9.97         5.56 o                         
  23   4   2         19.37          3.84         5.27 o                         
 -23   5   2          2.64         -3.18         6.55 o                         
 -22   5   2          4.07          8.14         5.24 o                         
 -21   5   2          1.53          8.06         5.79 o                         
 -20   5   2          1.39          2.40         5.67 o                         
 -19   5   2          1.53          5.49         5.13 o                         
 -18   5   2         13.62         15.47         4.82 o                         
 -17   5   2          3.98         10.74         4.65 o                         
 -16   5   2          2.72          3.90         4.52 o                         
 -15   5   2         68.55         65.21         4.62 o                         
 -14   5   2        270.47        265.54         7.92 o                         
 -13   5   2         15.60         12.50         4.22 o                         
 -12   5   2          5.18         10.15         4.32 o                         
 -11   5   2        502.15        492.66         5.53 o                         
 -10   5   2          9.40         11.61         4.46 o                         
  -9   5   2        218.48        216.49         4.95 o                         
  -8   5   2        188.85        189.71         4.37 o                         
  -7   5   2       1514.02       1534.85        10.72 o                         
  -6   5   2        101.77        118.23         3.97 o                         
  -5   5   2        396.96        415.72         5.73 o                         
  -4   5   2        889.17        882.93         7.21 o                         
  -3   5   2         82.55         85.10         4.50 o                         
  -2   5   2        544.46        545.16         8.39 o                         
  -1   5   2        367.03        360.85         9.59 o                         
   0   5   2          0.00          4.77         4.17 o                         
   1   5   2        776.68        814.64        14.00 o                         
   2   5   2         62.74         69.40         4.27 o                         
   3   5   2         62.56         69.23         4.61 o                         
   4   5   2          0.17          4.71         4.38 o                         
   5   5   2        227.20        240.06         4.23 o                         
   6   5   2         56.38         64.33         3.76 o                         
   7   5   2          9.77         16.44         3.92 o                         
   8   5   2         23.68         24.64         3.45 o                         
   9   5   2        248.94        240.77         4.15 o                         
  10   5   2         51.55         49.90         4.00 o                         
  11   5   2        329.21        315.09         4.58 o                         
  12   5   2        746.03        735.45         5.50 o                         
  13   5   2         22.14         23.88         3.87 o                         
  14   5   2          0.03          2.62         3.72 o                         
  15   5   2          0.20          3.54         3.64 o                         
  16   5   2          7.31          2.03         4.19 o                         
  17   5   2          0.58          4.59         3.82 o                         
  18   5   2         30.15         34.74         4.00 o                         
  19   5   2          3.01          3.95         4.62 o                         
  20   5   2          3.37          6.20         4.79 o                         
  21   5   2          2.36          5.96         4.30 o                         
  22   5   2          8.91          4.89         5.37 o                         
  23   5   2          9.92         12.07         6.47 o                         
 -23   6   2          2.35          0.33        12.71 o                         
 -22   6   2          0.84         -0.49         5.38 o                         
 -21   6   2          5.51          5.84         5.40 o                         
 -20   6   2          4.10          8.34         5.23 o                         
 -19   6   2          0.66          6.15         4.90 o                         
 -18   6   2          0.45          2.59         4.32 o                         
 -17   6   2         62.04         74.94         4.90 o                         
 -16   6   2          9.25         14.56         4.51 o                         
 -15   6   2        159.59        161.68         5.60 o                         
 -14   6   2        193.16        198.39         4.89 o                         
 -13   6   2          0.25          6.57         4.37 o                         
 -12   6   2          0.00          3.72         4.00 o                         
 -11   6   2          0.74          2.76         4.31 o                         
 -10   6   2         64.04         66.83         4.60 o                         
  -9   6   2         38.88         38.68         4.18 o                         
  -8   6   2         87.65         92.78         3.69 o                         
  -7   6   2          0.65          5.20         3.83 o                         
  -6   6   2        258.91        271.37         4.52 o                         
  -5   6   2          1.15          4.44         4.07 o                         
  -4   6   2         13.90         17.53         3.53 o                         
  -3   6   2        552.68        502.40         9.96 o                         
  -2   6   2          0.49          4.04         3.99 o                         
  -1   6   2          8.14         18.16         3.69 o                         
   0   6   2       2715.53       2708.23        63.37 o                         
   1   6   2       1610.79       1667.04        31.33 o                         
   2   6   2        137.89        132.47         4.64 o                         
   3   6   2       2276.33       2436.95        32.04 o                         
   4   6   2        513.71        536.88         5.35 o                         
   5   6   2         96.04         95.85         4.15 o                         
   6   6   2          6.33         10.63         3.86 o                         
   7   6   2          2.67          4.07         3.70 o                         
   8   6   2          0.35          4.79         3.71 o                         
   9   6   2         12.79         17.68         3.54 o                         
  10   6   2        550.92        559.95         5.42 o                         
  11   6   2        167.27        155.09         4.32 o                         
  12   6   2          0.19          1.51         3.50 o                         
  13   6   2         38.33         36.45         3.94 o                         
  14   6   2        232.31        222.07         4.08 o                         
  15   6   2         94.28         90.47         4.24 o                         
  16   6   2          7.05         14.11         3.76 o                         
  17   6   2         34.53         35.86         4.17 o                         
  18   6   2        115.18        138.22         6.65 o                         
  19   6   2          0.00          2.05         4.61 o                         
  20   6   2          0.54         10.30         4.85 o                         
  21   6   2         53.15         35.25         5.77 o                         
  22   6   2          0.03         -0.04         5.60 o                         
 -22   7   2          9.16          3.02         6.31 o                         
 -21   7   2          2.82          7.17         5.65 o                         
 -20   7   2          3.84          4.23         4.88 o                         
 -19   7   2         11.09         13.23         5.07 o                         
 -18   7   2          0.32          6.13         4.73 o                         
 -17   7   2          5.32         16.98         4.91 o                         
 -16   7   2          1.61         -0.46         4.93 o                         
 -15   7   2          4.04         -0.35         4.66 o                         
 -14   7   2         11.78         15.04         4.89 o                         
 -13   7   2        209.76        217.86         8.98 o                         
 -12   7   2         97.27        102.08         4.19 o                         
 -11   7   2         65.66         70.42         4.24 o                         
 -10   7   2          6.99         16.05         4.16 o                         
  -9   7   2         22.30         17.44         3.68 o                         
  -8   7   2         55.32         61.33         3.97 o                         
  -7   7   2       1299.39       1276.51        14.34 o                         
  -6   7   2       1893.21       1944.39        30.52 o                         
  -5   7   2        366.17        389.18         7.19 o                         
  -4   7   2        309.00        304.17         4.64 o                         
  -3   7   2          0.40          1.06         4.11 o                         
  -2   7   2        120.43        105.94         4.15 o                         
  -1   7   2        383.40        363.14         7.11 o                         
   0   7   2        411.17        402.63         7.87 o                         
   1   7   2       2583.63       2644.77        33.25 o                         
   2   7   2         12.24          9.00         3.45 o                         
   3   7   2         14.23         10.45         3.53 o                         
   4   7   2        197.57        196.23         4.98 o                         
   5   7   2         19.14         14.94         3.55 o                         
   6   7   2        321.20        343.58         4.60 o                         
   7   7   2         31.33         35.40         3.81 o                         
   8   7   2         20.11         16.68         3.80 o                         
   9   7   2        799.33        784.45         9.47 o                         
  10   7   2        166.66        158.94         4.60 o                         
  11   7   2         57.57         48.21         3.68 o                         
  12   7   2        432.38        423.87        10.42 o                         
  13   7   2          6.71          9.27         3.64 o                         
  14   7   2          0.89         -1.26         4.00 o                         
  15   7   2          2.11          6.81         3.71 o                         
  16   7   2         14.99         20.53         4.20 o                         
  17   7   2          0.68          5.34         4.25 o                         
  18   7   2         22.54         24.89         4.61 o                         
  19   7   2          6.32         10.31         4.67 o                         
  20   7   2          7.24         10.70         4.99 o                         
  21   7   2         73.36         68.10         9.59 o                         
  22   7   2          3.94          7.20         5.10 o                         
 -22   8   2          5.54          8.98         6.51 o                         
 -21   8   2          0.02          0.91         5.80 o                         
 -20   8   2          3.33          9.83         5.85 o                         
 -19   8   2         19.02         18.39         4.58 o                         
 -18   8   2          0.26          2.54         4.35 o                         
 -17   8   2          0.01         -1.18         4.24 o                         
 -16   8   2         82.37         81.34         4.27 o                         
 -15   8   2         10.83         13.25         4.06 o                         
 -14   8   2          9.91          7.02         4.00 o                         
 -13   8   2         50.88         52.50         4.59 o                         
 -12   8   2          9.82          8.06         3.76 o                         
 -11   8   2         63.66         56.34         4.16 o                         
 -10   8   2         13.17         16.31         3.95 o                         
  -9   8   2         44.03         50.94         3.85 o                         
  -8   8   2         76.79         67.94         3.57 o                         
  -7   8   2        445.99        432.09         5.16 o                         
  -6   8   2        173.96        169.97         5.12 o                         
  -5   8   2          8.95          5.72         3.73 o                         
  -4   8   2         22.90         18.31         3.54 o                         
  -3   8   2          8.00          5.41         3.89 o                         
  -2   8   2         61.87         47.27         4.08 o                         
  -1   8   2         32.40         33.33         3.99 o                         
   0   8   2        583.90        574.55        12.76 o                         
   1   8   2        212.54        226.76         5.81 o                         
   2   8   2        424.64        468.72         9.04 o                         
   3   8   2        225.93        271.47         8.28 o                         
   4   8   2         30.64         40.59         3.89 o                         
   5   8   2        294.67        274.27         6.66 o                         
   6   8   2        218.21        214.88         4.29 o                         
   7   8   2          5.40          3.58         3.49 o                         
   8   8   2        681.23        626.97         4.54 o                         
   9   8   2        595.17        573.35         5.20 o                         
  10   8   2        121.66        111.83         4.16 o                         
  11   8   2         17.47         15.24         3.44 o                         
  12   8   2        144.01        139.83         5.17 o                         
  13   8   2         54.77         61.07         4.31 o                         
  14   8   2          5.69          3.85         3.65 o                         
  15   8   2          0.19          4.01         4.09 o                         
  16   8   2          1.57         -1.56         4.19 o                         
  17   8   2         44.75         59.30         4.54 o                         
  18   8   2          7.19         11.58         4.28 o                         
  19   8   2         17.73         13.52         5.03 o                         
  20   8   2         14.20         16.84         5.10 o                         
  21   8   2          0.58          5.02         5.03 o                         
  22   8   2          1.85          6.24         6.59 o                         
 -21   9   2          0.04          5.03         6.41 o                         
 -20   9   2          4.65          6.36         5.47 o                         
 -19   9   2         18.86         14.47         5.65 o                         
 -18   9   2         10.06         17.35         4.50 o                         
 -17   9   2          3.09          9.18         5.09 o                         
 -16   9   2         13.98         15.31         4.65 o                         
 -15   9   2          6.79          9.36         4.33 o                         
 -14   9   2        105.70        107.57         4.87 o                         
 -13   9   2         12.18         17.47         4.43 o                         
 -12   9   2          0.03          3.63         4.21 o                         
 -11   9   2         71.67         73.58         4.54 o                         
 -10   9   2        272.78        273.56         4.45 o                         
  -9   9   2         37.83         38.03         4.01 o                         
  -8   9   2         12.74         15.53         3.69 o                         
  -7   9   2         31.23         29.48         3.67 o                         
  -6   9   2          8.65         13.80         3.64 o                         
  -5   9   2        183.97        184.41         4.93 o                         
  -4   9   2         58.29         59.09         3.73 o                         
  -3   9   2         18.53         23.19         3.49 o                         
  -2   9   2        140.21        146.56         4.18 o                         
  -1   9   2         39.90         40.13         3.82 o                         
   0   9   2         16.04         19.44         4.23 o                         
   1   9   2          1.03          5.40         3.35 o                         
   2   9   2          1.38          6.34         3.09 o                         
   3   9   2         62.35         68.67         3.60 o                         
   4   9   2          7.46         10.27         3.45 o                         
   5   9   2          0.00          6.10         3.68 o                         
   6   9   2        554.29        546.40         9.12 o                         
   7   9   2         27.39         30.60         4.58 o                         
   8   9   2        634.63        670.34        10.49 o                         
   9   9   2          0.00          4.53         3.54 o                         
  10   9   2         15.83         14.13         3.86 o                         
  11   9   2        156.74        161.90         8.62 o                         
  12   9   2          0.74          3.80         3.95 o                         
  13   9   2         30.84         45.70         4.05 o                         
  14   9   2        131.80        139.44         3.92 o                         
  15   9   2         31.07         44.76         4.34 o                         
  16   9   2         23.47         29.99         3.70 o                         
  17   9   2          2.52          6.41         4.07 o                         
  18   9   2          0.00         -0.39         4.71 o                         
  19   9   2          3.91          9.91         4.95 o                         
  20   9   2          1.40         -2.03         5.20 o                         
  21   9   2         11.33          5.42         5.84 o                         
 -21  10   2          1.08          2.91         6.59 o                         
 -20  10   2          1.62         -1.71         5.11 o                         
 -19  10   2          7.88          6.45         5.40 o                         
 -18  10   2          3.13         11.41         5.48 o                         
 -17  10   2          1.12          2.95         4.10 o                         
 -16  10   2         10.52          8.46         4.81 o                         
 -15  10   2          0.76          5.25         4.53 o                         
 -14  10   2          8.94         15.77         4.28 o                         
 -13  10   2          0.62          4.71         4.30 o                         
 -12  10   2          0.03          5.69         4.15 o                         
 -11  10   2         10.75          8.65         4.14 o                         
 -10  10   2        187.73        175.90         6.71 o                         
  -9  10   2          0.05          0.36         3.67 o                         
  -8  10   2         59.95         62.05         3.93 o                         
  -7  10   2        180.11        179.22         4.09 o                         
  -6  10   2         87.38         80.01         3.63 o                         
  -5  10   2          0.50          2.49         3.61 o                         
  -4  10   2        367.37        367.78         5.15 o                         
  -3  10   2         24.50         25.36         3.52 o                         
  -2  10   2         97.18        104.19         3.89 o                         
  -1  10   2         89.89         99.91         4.07 o                         
   0  10   2          1.90          4.56         3.66 o                         
   1  10   2          2.16          5.28         3.78 o                         
   2  10   2         21.66         20.80         3.19 o                         
   3  10   2        481.68        469.48         7.26 o                         
   4  10   2         22.08         20.17         3.50 o                         
   5  10   2        119.61        119.01         5.04 o                         
   6  10   2         64.25         58.42         3.87 o                         
   7  10   2          2.88          6.10         4.25 o                         
   8  10   2          9.76         20.18         3.86 o                         
   9  10   2         17.62         12.49         3.79 o                         
  10  10   2          0.58          4.00         3.83 o                         
  11  10   2        632.93        639.07         7.58 o                         
  12  10   2          9.37         12.74         3.99 o                         
  13  10   2         36.27         47.53         4.17 o                         
  14  10   2         31.98         38.75         4.25 o                         
  15  10   2         23.91         23.89         4.36 o                         
  16  10   2          5.00         13.07         4.45 o                         
  17  10   2          0.18          5.72         4.27 o                         
  18  10   2          2.25          5.02         4.85 o                         
  19  10   2         11.72         13.03         4.74 o                         
  20  10   2          2.38         -0.83         5.55 o                         
  21  10   2          2.12          4.75         6.02 o                         
 -20  11   2          0.01          3.43         5.39 o                         
 -19  11   2          3.02          0.07         5.51 o                         
 -18  11   2         18.86         18.05         5.46 o                         
 -17  11   2          5.83          6.35         4.72 o                         
 -16  11   2         25.37         22.01         5.04 o                         
 -15  11   2          0.71          3.03         4.84 o                         
 -14  11   2          0.51          7.57         4.65 o                         
 -13  11   2          3.65         -0.25         4.40 o                         
 -12  11   2          4.50          4.86         4.71 o                         
 -11  11   2          0.16          5.41         4.11 o                         
 -10  11   2         19.99         17.25         3.60 o                         
  -9  11   2          1.16          3.95         3.55 o                         
  -8  11   2         20.46         19.08         3.71 o                         
  -7  11   2        123.57        120.45         3.92 o                         
  -6  11   2         63.12         64.58         3.70 o                         
  -5  11   2          0.07          7.67         3.54 o                         
  -4  11   2          1.29          4.57         3.36 o                         
  -3  11   2         32.39         34.66         3.56 o                         
  -2  11   2         41.18         42.79         3.50 o                         
  -1  11   2        250.04        239.52         4.86 o                         
   0  11   2        283.99        277.00         4.39 o                         
   1  11   2         72.92         70.21         3.88 o                         
   2  11   2        105.77        106.21         4.59 o                         
   3  11   2        321.02        309.27         7.56 o                         
   4  11   2         70.37         72.61         4.77 o                         
   5  11   2          6.41          6.16         3.73 o                         
   6  11   2         41.11         37.89         3.84 o                         
   7  11   2         37.74         44.08         3.52 o                         
   8  11   2        148.16        144.87         4.14 o                         
   9  11   2         10.39         20.42         4.40 o                         
  10  11   2         18.25         22.55         4.00 o                         
  11  11   2          2.40          3.73         3.96 o                         
  12  11   2          3.75         15.32         4.03 o                         
  13  11   2          0.19          2.21         4.10 o                         
  14  11   2          2.56          5.54         5.12 o                         
  15  11   2          0.85          1.77         5.04 o                         
  16  11   2          3.08          4.01         4.59 o                         
  17  11   2          0.24          6.94         4.79 o                         
  18  11   2          0.43          6.22         5.04 o                         
  19  11   2          0.29          2.70         4.84 o                         
  20  11   2          1.96          3.43         5.59 o                         
 -20  12   2          0.70          1.09         9.30 o                         
 -19  12   2          0.06          4.08         5.97 o                         
 -18  12   2          0.32         11.25         5.28 o                         
 -17  12   2          4.46          4.56         5.68 o                         
 -16  12   2          4.57          4.34         5.44 o                         
 -15  12   2         27.26         37.24         7.14 o                         
 -14  12   2          3.31          4.50         4.60 o                         
 -13  12   2          0.21          6.63         4.51 o                         
 -12  12   2         67.13         64.25         4.53 o                         
 -11  12   2         11.20         12.69         4.52 o                         
 -10  12   2          2.62          5.74         3.85 o                         
  -9  12   2          4.59         10.09         3.67 o                         
  -8  12   2          4.50          7.46         3.73 o                         
  -7  12   2          0.24          0.53         3.39 o                         
  -6  12   2        186.20        187.27         6.72 o                         
  -5  12   2         58.19         53.24         3.72 o                         
  -4  12   2        526.23        546.36        12.13 o                         
  -3  12   2          9.74          7.02         3.29 o                         
  -2  12   2        318.98        308.81         7.84 o                         
  -1  12   2        205.14        204.26         5.55 o                         
   0  12   2        113.49        109.72         3.79 o                         
   1  12   2         11.42         14.07         3.87 o                         
   2  12   2         96.58        100.57         4.07 o                         
   3  12   2         60.45         48.28         3.84 o                         
   4  12   2          2.89         11.72         3.71 o                         
   5  12   2         40.82         40.15         3.94 o                         
   6  12   2         13.78         10.16         3.79 o                         
   7  12   2         12.94         17.33         3.86 o                         
   8  12   2        132.81        117.77         4.12 o                         
   9  12   2          0.37          4.70         3.87 o                         
  10  12   2         50.09         56.48         4.18 o                         
  11  12   2         30.24         44.42         9.23 o                         
  12  12   2          2.72          5.59         4.13 o                         
  13  12   2          3.67          6.52         3.96 o                         
  14  12   2          0.09          1.04         4.41 o                         
  15  12   2         10.04         18.13         4.45 o                         
  16  12   2          4.04          6.56         4.78 o                         
  17  12   2         14.43         10.07         5.02 o                         
  18  12   2          2.03          2.20         5.47 o                         
  19  12   2          6.62          6.49         5.63 o                         
  20  12   2          2.47          6.14         9.41 o                         
 -19  13   2          9.47          1.45         6.32 o                         
 -18  13   2          0.89          1.75         5.18 o                         
 -17  13   2          3.65          2.12         5.67 o                         
 -16  13   2         11.22          8.61         5.41 o                         
 -15  13   2          2.23          2.31         4.87 o                         
 -14  13   2          0.09          0.35         5.01 o                         
 -13  13   2          6.60         14.00         4.84 o                         
 -12  13   2          9.65          5.77         4.49 o                         
 -11  13   2         19.16         24.10         4.11 o                         
 -10  13   2          7.22          0.40         3.92 o                         
  -9  13   2         19.21         21.13         3.60 o                         
  -8  13   2          5.22         11.41         3.51 o                         
  -7  13   2         36.70         36.83         3.83 o                         
  -6  13   2          3.67          4.32         3.54 o                         
  -5  13   2        508.35        506.96        11.51 o                         
  -4  13   2         20.88         29.40         3.66 o                         
  -3  13   2        366.76        352.48         4.84 o                         
  -2  13   2          3.20          6.85         3.56 o                         
  -1  13   2         18.78         23.87         3.93 o                         
   0  13   2          5.54          1.63         3.19 o                         
   1  13   2        285.51        282.99         5.77 o                         
   2  13   2        613.28        584.84        20.16 o                         
   3  13   2         10.55         17.77         3.73 o                         
   4  13   2          0.00          2.50         3.80 o                         
   5  13   2         42.89         39.08         3.43 o                         
   6  13   2         92.94         93.54         4.43 o                         
   7  13   2          0.02          2.03         3.87 o                         
   8  13   2         53.39         58.18         5.06 o                         
   9  13   2         23.82         21.55         4.08 o                         
  10  13   2         53.28         57.60         4.20 o                         
  11  13   2          5.70         10.33         4.28 o                         
  12  13   2          4.90          5.40         3.86 o                         
  13  13   2          5.50          9.85         4.90 o                         
  14  13   2          9.44         10.19         5.11 o                         
  15  13   2         40.97         46.13         5.54 o                         
  16  13   2          1.77          7.89         4.56 o                         
  17  13   2          3.36          1.18         5.14 o                         
  18  13   2          3.79          0.71         5.45 o                         
  19  13   2          1.37          7.53         5.81 o                         
 -18  14   2          0.31         -0.64         6.25 o                         
 -17  14   2          3.01          5.03         5.85 o                         
 -16  14   2          0.75         -3.92         5.87 o                         
 -15  14   2          2.27         -0.61         4.94 o                         
 -14  14   2         15.58         11.51         4.74 o                         
 -13  14   2         47.11         50.85         5.17 o                         
 -12  14   2          1.45          1.51         4.71 o                         
 -11  14   2          4.27         11.54         4.17 o                         
 -10  14   2          7.16          6.71         4.16 o                         
  -9  14   2         20.13         22.52         3.69 o                         
  -8  14   2         36.36         46.19         4.16 o                         
  -7  14   2         34.31         41.45         4.05 o                         
  -6  14   2         29.08         26.14         3.95 o                         
  -5  14   2        168.08        177.26         4.14 o                         
  -4  14   2          2.28          5.50         3.85 o                         
  -3  14   2          6.73         10.94         3.66 o                         
  -2  14   2        366.42        348.01         7.93 o                         
  -1  14   2        237.53        236.89         3.90 o                         
   0  14   2          0.67          6.28         3.94 o                         
   1  14   2         38.53         38.23         3.77 o                         
   2  14   2         50.66         51.74         3.93 o                         
   3  14   2         86.95         82.65         3.72 o                         
   4  14   2         62.48         61.05         3.74 o                         
   5  14   2         48.25         47.61         3.98 o                         
   6  14   2          0.28         -0.22         4.25 o                         
   7  14   2         33.14         32.36         4.53 o                         
   8  14   2         80.38         79.66         4.82 o                         
   9  14   2         39.57         48.90         4.30 o                         
  10  14   2         94.59        100.71         5.02 o                         
  11  14   2         52.04         48.92         4.18 o                         
  12  14   2          2.83         -1.64         4.48 o                         
  13  14   2          4.97          3.10         4.64 o                         
  14  14   2          1.30         -0.86         4.75 o                         
  15  14   2          0.33          5.42         5.00 o                         
  16  14   2          3.33          6.02         5.17 o                         
  17  14   2         14.47          9.43         7.01 o                         
  18  14   2         17.41          2.62         7.31 o                         
 -17  15   2          5.23          2.58         5.44 o                         
 -16  15   2          0.00          4.04         5.74 o                         
 -15  15   2          3.10          5.01         5.35 o                         
 -14  15   2          9.86         10.75         4.83 o                         
 -13  15   2         14.04         15.18         4.52 o                         
 -12  15   2         32.07         30.54         5.11 o                         
 -11  15   2          0.86          1.27         4.24 o                         
 -10  15   2          5.77         10.45         4.25 o                         
  -9  15   2         26.65         25.33         4.24 o                         
  -8  15   2         10.30         10.88         4.11 o                         
  -7  15   2          0.47          3.21         3.82 o                         
  -6  15   2         14.33         14.84         3.62 o                         
  -5  15   2          0.10          1.11         3.40 o                         
  -4  15   2          1.81          2.55         3.60 o                         
  -3  15   2         18.51         24.49         3.80 o                         
  -2  15   2         63.41         61.85         4.40 o                         
  -1  15   2          0.68          5.78         3.40 o                         
   0  15   2          4.75          8.71         3.63 o                         
   1  15   2          0.17          1.29         3.30 o                         
   2  15   2         18.88         21.97         3.70 o                         
   3  15   2         35.43         33.07         4.28 o                         
   4  15   2         29.87         28.03         4.16 o                         
   5  15   2          4.39          7.06         3.87 o                         
   6  15   2         32.30         27.22         4.63 o                         
   7  15   2          0.00          6.78         4.60 o                         
   8  15   2          0.30          1.22         4.67 o                         
   9  15   2          2.29          7.01         4.90 o                         
  10  15   2          1.70         12.80         4.93 o                         
  11  15   2          0.41          1.79         5.02 o                         
  12  15   2         11.25         11.25         4.69 o                         
  13  15   2          6.55          7.45         5.38 o                         
  14  15   2         20.87         18.81         7.00 o                         
  15  15   2          1.69          7.63         5.75 o                         
  16  15   2         29.31         34.67         6.20 o                         
  17  15   2          0.13         -0.97         6.42 o                         
 -16  16   2          0.18         -3.61         5.62 o                         
 -15  16   2         17.15         12.19         6.20 o                         
 -14  16   2          1.74          3.26         5.67 o                         
 -13  16   2          0.11          0.77         5.24 o                         
 -12  16   2          0.82         -1.25         4.92 o                         
 -11  16   2          3.67          6.59         4.16 o                         
 -10  16   2          3.10          3.71         4.40 o                         
  -9  16   2         10.80         11.05         4.44 o                         
  -8  16   2         36.99         35.08         4.05 o                         
  -7  16   2          0.55          4.46         3.85 o                         
  -6  16   2          1.58          5.27         3.53 o                         
  -5  16   2          9.08          8.70         3.97 o                         
  -4  16   2          1.33          7.14         3.96 o                         
  -3  16   2          0.38          4.77         4.33 o                         
  -2  16   2         51.15         58.41         3.91 o                         
  -1  16   2         24.63         30.50         3.51 o                         
   0  16   2         41.67         51.03         3.82 o                         
   1  16   2         50.90         58.29         4.26 o                         
   2  16   2          0.43          4.49         3.75 o                         
   3  16   2         11.54         18.81         3.81 o                         
   4  16   2          5.43          9.05         3.76 o                         
   5  16   2         38.37         39.29         4.40 o                         
   6  16   2         14.20         23.49         4.78 o                         
   7  16   2          1.51          4.41         4.80 o                         
   8  16   2          6.25          4.82         4.96 o                         
   9  16   2          8.68          9.33         5.33 o                         
  10  16   2          8.82          2.12         5.18 o                         
  11  16   2         11.58         18.71         5.38 o                         
  12  16   2          5.16          4.88         5.52 o                         
  13  16   2         15.80         18.94         5.82 o                         
  14  16   2          0.15          7.74         5.86 o                         
  15  16   2          8.51          2.92         6.10 o                         
  16  16   2         17.41          5.92         6.42 o                         
 -15  17   2          1.67          0.37         5.63 o                         
 -14  17   2          0.53          3.53         5.80 o                         
 -13  17   2          0.77          5.85         5.56 o                         
 -12  17   2          2.13          4.71         5.02 o                         
 -11  17   2          0.55          4.89         4.71 o                         
 -10  17   2          4.83          7.28         4.51 o                         
  -9  17   2          9.99          7.93         4.72 o                         
  -8  17   2          0.03          1.48         4.03 o                         
  -7  17   2          1.69          4.06         3.78 o                         
  -6  17   2          5.83          3.78         4.19 o                         
  -5  17   2          0.10          4.52         4.04 o                         
  -4  17   2          1.60          4.91         3.83 o                         
  -3  17   2          6.79          9.39         4.58 o                         
  -2  17   2          0.18         -0.84         3.68 o                         
  -1  17   2          0.25         -0.52         3.98 o                         
   0  17   2          2.21          4.87         3.66 o                         
   1  17   2          0.11         -0.01         4.36 o                         
   2  17   2         91.91         87.23         7.98 o                         
   3  17   2          0.65          6.72         3.60 o                         
   4  17   2         22.69         16.87         3.53 o                         
   5  17   2         10.01         15.72         5.92 o                         
   6  17   2          0.53          4.75         5.17 o                         
   7  17   2         25.96         28.84         5.40 o                         
   8  17   2         20.98         27.40         5.31 o                         
   9  17   2          0.48         -2.16         5.24 o                         
  10  17   2          9.44         10.78         6.81 o                         
  11  17   2          0.67         -0.72         5.25 o                         
  12  17   2          1.13          1.32         5.75 o                         
  13  17   2          0.00          6.94         5.96 o                         
  14  17   2          1.55          3.68         5.65 o                         
  15  17   2          1.34          1.01         7.49 o                         
 -14  18   2          5.59         -3.01        13.15 o                         
 -13  18   2          3.49          4.53         5.88 o                         
 -12  18   2          1.50         -0.33         5.73 o                         
 -11  18   2          9.25          4.68         5.33 o                         
 -10  18   2         18.96         14.67         4.86 o                         
  -9  18   2          6.73         12.28         4.78 o                         
  -8  18   2         34.33         27.28         4.72 o                         
  -7  18   2         13.60          8.47         4.55 o                         
  -6  18   2          0.86          3.32         4.36 o                         
  -5  18   2          0.17         -0.29         4.32 o                         
  -4  18   2          0.45          1.13         4.57 o                         
  -3  18   2          0.32          2.03         3.51 o                         
  -2  18   2          0.69          5.70         4.16 o                         
  -1  18   2         27.43         24.45         4.74 o                         
   0  18   2         15.35         18.26         4.07 o                         
   1  18   2          1.83          3.34         3.71 o                         
   2  18   2          0.04          7.40         4.44 o                         
   3  18   2         13.48         12.38         4.09 o                         
   4  18   2          0.38          0.78         4.13 o                         
   5  18   2         14.25         12.83         4.03 o                         
   6  18   2         21.89         25.03         4.36 o                         
   7  18   2         40.69         38.86         4.87 o                         
   8  18   2         25.75         24.33         6.66 o                         
   9  18   2          1.83          5.89         5.65 o                         
  10  18   2         20.59         20.46         6.23 o                         
  11  18   2          1.75         -1.24         5.81 o                         
  12  18   2          4.09         -0.54         6.16 o                         
  13  18   2          0.33          2.93         6.25 o                         
  14  18   2          8.40         -5.02        13.15 o                         
 -12  19   2          6.44          4.38         6.83 o                         
 -11  19   2          7.69          7.08         5.32 o                         
 -10  19   2          0.90          7.41         5.24 o                         
  -9  19   2          1.03         -0.89         4.30 o                         
  -8  19   2          3.13          0.71         4.75 o                         
  -7  19   2          1.64         11.20         4.69 o                         
  -6  19   2         13.96         15.55         4.70 o                         
  -5  19   2          7.01          0.95         4.80 o                         
  -4  19   2          3.58          4.28         4.04 o                         
  -3  19   2          3.77          4.43         4.49 o                         
  -2  19   2          0.30          1.70         4.49 o                         
  -1  19   2          3.54          2.80         4.25 o                         
   0  19   2          0.07         -1.68         4.40 o                         
   1  19   2          4.10          8.47         3.74 o                         
   2  19   2          0.00          8.73         4.43 o                         
   3  19   2          1.67          7.07         4.26 o                         
   4  19   2          8.65         11.92         4.52 o                         
   5  19   2         27.92         27.16         5.29 o                         
   6  19   2         54.87         63.90         8.88 o                         
   7  19   2         21.71         23.05         7.91 o                         
   8  19   2          0.08          0.12         4.71 o                         
   9  19   2          1.15          4.47         5.26 o                         
  10  19   2          0.29          6.56         5.58 o                         
  11  19   2          0.86          1.40         5.21 o                         
  12  19   2          0.09          9.06         9.14 o                         
 -10  20   2         44.05          4.52         6.54 o                         
  -9  20   2         36.69         10.11         7.52 o                         
  -8  20   2          3.16          2.95         5.36 o                         
  -7  20   2          6.13          8.36         5.01 o                         
  -6  20   2          3.22          0.25         4.94 o                         
  -5  20   2          0.74          1.47         5.37 o                         
  -4  20   2          0.40          4.29         4.79 o                         
  -3  20   2          1.19          0.40         4.78 o                         
  -2  20   2          0.95          0.30         4.87 o                         
  -1  20   2          4.12          3.29         4.34 o                         
   0  20   2         19.96         15.79         5.97 o                         
   1  20   2         31.40         20.48         5.05 o                         
   2  20   2          2.75          5.58         4.51 o                         
   3  20   2          4.61          5.05         5.09 o                         
   4  20   2          5.35          9.33         5.08 o                         
   5  20   2          6.59         -5.08         5.33 o                         
   6  20   2          2.03          8.43         5.31 o                         
   7  20   2          5.68         -0.93         5.35 o                         
   8  20   2          6.25          7.96         5.04 o                         
   9  20   2          7.11          4.58         5.64 o                         
  10  20   2          3.96         -3.69         7.37 o                         
  -7  21   2          1.21          3.27         6.83 o                         
  -6  21   2          3.24          6.79         6.13 o                         
  -5  21   2          1.13          3.49         5.27 o                         
  -4  21   2          0.55          3.96         4.89 o                         
  -3  21   2          0.46          4.15         4.73 o                         
  -2  21   2          0.36          0.06         5.02 o                         
  -1  21   2          5.16          5.11         5.01 o                         
   0  21   2          1.49          5.19         4.99 o                         
   1  21   2          0.05          0.15         4.46 o                         
   2  21   2          1.62          2.45         4.86 o                         
   3  21   2          6.06          7.49         5.07 o                         
   4  21   2          0.23          5.97         5.66 o                         
   5  21   2         18.65          9.36         5.68 o                         
   6  21   2         25.81         16.63         5.85 o                         
   7  21   2          2.50         -2.78         7.40 o                         
  -4  22   2          0.52         18.95        12.49 o                         
  -3  22   2          0.63          8.44         7.48 o                         
  -2  22   2          2.74         -0.93         6.41 o                         
  -1  22   2          0.00          5.32         6.38 o                         
   0  22   2          1.17          8.11         5.68 o                         
   1  22   2          1.34          1.51         5.42 o                         
   2  22   2          0.38          3.49         6.55 o                         
   3  22   2         13.74          7.80        12.93 o                         
 -23   1   3          0.49          3.17         7.09 o                         
 -22   1   3          1.21          6.96         5.93 o                         
 -21   1   3          1.67          2.39         5.64 o                         
 -20   1   3          0.54          2.81         5.25 o                         
 -19   1   3         16.35         17.63         5.30 o                         
 -18   1   3          0.04          3.60         4.88 o                         
 -17   1   3         18.17         24.53         5.05 o                         
 -16   1   3         61.17         64.38         4.92 o                         
 -15   1   3          3.73          5.53         4.29 o                         
 -14   1   3         16.33         23.18         4.44 o                         
 -13   1   3          1.87          3.93         4.26 o                         
 -12   1   3        129.68        124.58         5.29 o                         
 -11   1   3          2.15          5.85         4.41 o                         
 -10   1   3          5.47          7.04         4.22 o                         
  -9   1   3        137.71        148.43         4.86 o                         
  -8   1   3         65.16         65.19         4.80 o                         
  -7   1   3        259.58        238.36         5.40 o                         
  -6   1   3        727.07        708.33         8.50 o                         
  -5   1   3         85.19         85.14         5.12 o                         
  -4   1   3        194.93        169.15         5.62 o                         
  -3   1   3        233.05        192.10         6.55 o                         
  -2   1   3        876.35        852.42        15.32 o                         
  -1   1   3       1475.55       1351.32        20.02 o                         
   0   1   3        294.63        273.52         7.86 o                         
   1   1   3        551.47        547.10         7.52 o                         
   2   1   3         88.82         89.83         5.17 o                         
   3   1   3       1321.69       1258.78        21.13 o                         
   4   1   3         28.98         33.36         4.83 o                         
   5   1   3        360.79        361.99         5.58 o                         
   6   1   3          6.08          3.92         4.46 o                         
   7   1   3         60.51         65.13         4.64 o                         
   8   1   3        266.18        264.15         5.19 o                         
   9   1   3        680.22        649.26        12.74 o                         
  10   1   3         21.60         24.90         4.38 o                         
  11   1   3        306.34        297.52         5.06 o                         
  12   1   3         98.28         98.37         4.45 o                         
  13   1   3         37.79         37.15         4.80 o                         
  14   1   3         85.20         90.71         4.68 o                         
  15   1   3          7.32          6.63         3.94 o                         
  16   1   3          8.18          8.97         4.61 o                         
  17   1   3         43.08         40.49         4.33 o                         
  18   1   3         12.82         20.89         4.42 o                         
  19   1   3          6.88         11.40         4.52 o                         
  20   1   3         43.24         40.54         5.42 o                         
  21   1   3          9.10          5.19         5.59 o                         
  22   1   3          6.92          3.93         5.95 o                         
  23   1   3          2.09          0.73         5.74 o                         
 -23   2   3          1.60          2.80         6.67 o                         
 -22   2   3         10.40         10.07         6.07 o                         
 -21   2   3          1.27          2.94         5.97 o                         
 -20   2   3          9.71         13.40         5.41 o                         
 -19   2   3          3.75         13.27         5.13 o                         
 -18   2   3          1.53          1.11         4.79 o                         
 -17   2   3          0.06          7.98         4.91 o                         
 -16   2   3         10.78         13.03         4.61 o                         
 -15   2   3         64.24         61.14         4.76 o                         
 -14   2   3         39.75         48.87         4.55 o                         
 -13   2   3        536.20        528.59         6.07 o                         
 -12   2   3         10.61         12.08         4.65 o                         
 -11   2   3         73.77         67.49         4.45 o                         
 -10   2   3        316.69        308.77         5.40 o                         
  -9   2   3         28.47         32.71         4.66 o                         
  -8   2   3          3.08          4.66         4.55 o                         
  -7   2   3         61.26         51.58         5.05 o                         
  -6   2   3       2244.76       2219.31        26.85 o                         
  -5   2   3        697.81        719.69        17.55 o                         
  -4   2   3          2.51          1.66         4.69 o                         
  -3   2   3        918.94        877.99        20.25 o                         
  -2   2   3         45.42         50.92         5.80 o                         
  -1   2   3          1.84          4.22         6.62 o                         
   0   2   3          3.79          6.45         5.40 o                         
   1   2   3        123.02        125.81         5.57 o                         
   2   2   3        397.53        410.73         6.30 o                         
   3   2   3         28.95         33.56         4.79 o                         
   4   2   3         41.34         36.25         4.74 o                         
   5   2   3       1185.50       1242.17        13.18 o                         
   6   2   3         96.10         94.42         4.86 o                         
   7   2   3        192.59        207.59         4.90 o                         
   8   2   3        152.67        146.03         4.27 o                         
   9   2   3         15.42         16.74         4.30 o                         
  10   2   3        141.65        154.35         4.33 o                         
  11   2   3        405.63        415.03         5.35 o                         
  12   2   3         22.33         20.18         3.85 o                         
  13   2   3        256.70        251.48         6.55 o                         
  14   2   3        474.69        420.93         8.92 o                         
  15   2   3         25.85         31.67         4.46 o                         
  16   2   3         10.55          4.43         4.07 o                         
  17   2   3          0.22          0.22         4.13 o                         
  18   2   3        111.25        111.22         6.38 o                         
  19   2   3          3.48          0.52         5.11 o                         
  20   2   3         42.61         39.25         4.91 o                         
  21   2   3         11.73          8.20         5.48 o                         
  22   2   3         11.16         19.00         5.39 o                         
  23   2   3          3.02          0.91         6.66 o                         
 -23   3   3          7.72          7.11         6.72 o                         
 -22   3   3          0.04         -1.51         6.13 o                         
 -21   3   3          0.47          1.29         5.60 o                         
 -20   3   3          0.00          4.37         5.86 o                         
 -19   3   3         46.87         48.96         5.25 o                         
 -18   3   3          1.58          2.08         5.11 o                         
 -17   3   3          1.79          7.89         4.72 o                         
 -16   3   3          0.94          7.47         4.76 o                         
 -15   3   3          0.00         -1.18         4.85 o                         
 -14   3   3          0.51          4.73         4.30 o                         
 -13   3   3          0.83          3.57         4.36 o                         
 -12   3   3        336.04        325.62         5.42 o                         
 -11   3   3          1.11          2.23         4.27 o                         
 -10   3   3         40.75         44.22         4.70 o                         
  -9   3   3         70.80         71.41         4.81 o                         
  -8   3   3         87.60         90.37         4.98 o                         
  -7   3   3          3.87          6.21         4.51 o                         
  -6   3   3        468.42        466.01         8.03 o                         
  -5   3   3         15.59         16.83         5.27 o                         
  -4   3   3         95.82         81.01         5.81 o                         
  -3   3   3         10.95         10.42         5.15 o                         
  -2   3   3        231.16        196.08         7.70 o                         
  -1   3   3        194.36        182.33         5.66 o                         
   0   3   3       4459.11       4234.47       106.17 o                         
   1   3   3        245.57        260.21         7.32 o                         
   2   3   3        503.48        557.65        12.44 o                         
   3   3   3        417.14        380.75         6.26 o                         
   4   3   3        388.79        386.92         5.87 o                         
   5   3   3       1006.20        993.75        13.68 o                         
   6   3   3        179.28        193.30         5.02 o                         
   7   3   3        515.07        530.61         5.44 o                         
   8   3   3        541.93        563.67         5.63 o                         
   9   3   3         30.90         31.28         4.33 o                         
  10   3   3        222.73        213.54         4.88 o                         
  11   3   3          4.83          6.77         4.40 o                         
  12   3   3        169.06        175.53         6.26 o                         
  13   3   3        316.21        304.25         6.18 o                         
  14   3   3          0.55          3.32         4.51 o                         
  15   3   3         10.47         13.88         4.42 o                         
  16   3   3          8.73         14.33         4.67 o                         
  17   3   3         23.45         32.50         7.31 o                         
  18   3   3          0.07          2.02         4.45 o                         
  19   3   3          6.76         10.03         4.60 o                         
  20   3   3         27.11         35.78         4.94 o                         
  21   3   3          0.12          5.67         5.29 o                         
  22   3   3         14.64         11.45         5.65 o                         
  23   3   3          1.70         -4.74         8.91 o                         
 -23   4   3          4.97          9.46         9.62 o                         
 -22   4   3          2.55          8.66         6.03 o                         
 -21   4   3          0.08         -4.05         5.84 o                         
 -20   4   3          4.26          7.01         5.45 o                         
 -19   4   3         10.68         10.49         5.34 o                         
 -18   4   3          3.37          2.00         5.18 o                         
 -17   4   3         22.13         23.58         4.73 o                         
 -16   4   3         23.91         39.10         4.76 o                         
 -15   4   3         60.77         70.28         4.92 o                         
 -14   4   3         80.78         83.16         5.39 o                         
 -13   4   3         87.24         88.04         4.69 o                         
 -12   4   3          1.37         -0.72         4.54 o                         
 -11   4   3        102.28        104.81         4.58 o                         
 -10   4   3        344.59        349.68         6.10 o                         
  -9   4   3        202.05        194.34         4.88 o                         
  -8   4   3         17.52         15.20         4.03 o                         
  -7   4   3         27.28         31.22         4.37 o                         
  -6   4   3         80.64         90.46         5.12 o                         
  -5   4   3        565.48        567.10        22.13 o                         
  -4   4   3         71.71         68.68         5.56 o                         
  -3   4   3         75.48         79.33         5.33 o                         
  -2   4   3        506.40        447.30         7.81 o                         
  -1   4   3        424.13        399.88        10.13 o                         
   0   4   3        383.82        402.33         5.95 o                         
   1   4   3       1382.37       1358.56        24.28 o                         
   2   4   3         49.13         53.33         4.89 o                         
   3   4   3        317.62        351.92         7.26 o                         
   4   4   3        894.13        992.55         7.40 o                         
   5   4   3         40.35         41.76         4.11 o                         
   6   4   3        361.08        379.23         5.81 o                         
   7   4   3          7.26         11.45         4.63 o                         
   8   4   3          9.43          6.76         4.21 o                         
   9   4   3        664.60        656.57         9.75 o                         
  10   4   3         25.23         25.71         4.57 o                         
  11   4   3          4.28          0.77         4.37 o                         
  12   4   3         28.66         24.75         4.33 o                         
  13   4   3         56.13         53.48         4.48 o                         
  14   4   3        267.92        259.05         5.71 o                         
  15   4   3          0.00          5.01         4.51 o                         
  16   4   3          0.01          1.48         4.17 o                         
  17   4   3          0.58          5.16         4.72 o                         
  18   4   3          2.35         -0.92         4.44 o                         
  19   4   3          2.52          3.52         4.79 o                         
  20   4   3         58.59         73.02         6.90 o                         
  21   4   3          0.05          0.62         5.23 o                         
  22   4   3          0.14          5.26         5.50 o                         
  23   4   3          6.10          2.34         9.22 o                         
 -22   5   3          0.10         -2.68         6.20 o                         
 -21   5   3          6.70          4.49         5.91 o                         
 -20   5   3          0.80          6.88         5.49 o                         
 -19   5   3         14.36         19.70         5.57 o                         
 -18   5   3         13.41          7.12         4.47 o                         
 -17   5   3         10.17         13.69         4.87 o                         
 -16   5   3         12.57         10.43         5.02 o                         
 -15   5   3          0.23          0.84         4.35 o                         
 -14   5   3         85.58         95.77         4.74 o                         
 -13   5   3         28.41         31.15         4.39 o                         
 -12   5   3          2.12          4.10         4.06 o                         
 -11   5   3          0.14          2.19         4.03 o                         
 -10   5   3         18.23         19.60         4.29 o                         
  -9   5   3         33.37         32.85         3.92 o                         
  -8   5   3          2.28         -0.04         3.87 o                         
  -7   5   3        130.34        122.57         4.40 o                         
  -6   5   3          2.16          0.25         3.91 o                         
  -5   5   3        473.89        459.97        11.30 o                         
  -4   5   3       1202.76       1219.65        28.92 o                         
  -3   5   3       1111.16       1012.99        33.23 o                         
  -2   5   3        180.53        177.46         5.77 o                         
  -1   5   3       1185.79       1215.60        49.16 o                         
   0   5   3         86.92         87.15         4.39 o                         
   1   5   3        570.14        577.63         8.62 o                         
   2   5   3         21.71         22.47         3.79 o                         
   3   5   3        376.50        376.44         5.14 o                         
   4   5   3         90.55         78.02         4.18 o                         
   5   5   3         55.95         45.89         4.04 o                         
   6   5   3        119.11        120.36         4.51 o                         
   7   5   3         59.46         50.72         3.89 o                         
   8   5   3          1.30          3.01         4.19 o                         
   9   5   3        733.60        715.95         6.03 o                         
  10   5   3        528.72        494.99         5.63 o                         
  11   5   3        509.18        456.16        11.07 o                         
  12   5   3         48.47         48.49         4.36 o                         
  13   5   3          9.61          4.30         4.42 o                         
  14   5   3          3.28          8.23         3.59 o                         
  15   5   3          6.22         13.73         3.75 o                         
  16   5   3        100.04        103.31         4.60 o                         
  17   5   3         28.08         30.74         4.01 o                         
  18   5   3          1.93          0.76         3.83 o                         
  19   5   3          4.01          9.54         4.28 o                         
  20   5   3         69.47         69.82         7.67 o                         
  21   5   3          6.24         10.01         5.21 o                         
  22   5   3         10.99          5.98         5.14 o                         
 -22   6   3          0.38          3.38         6.43 o                         
 -21   6   3          0.00          3.63         6.13 o                         
 -20   6   3          0.08          3.44         5.76 o                         
 -19   6   3          4.92          4.97         5.41 o                         
 -18   6   3          3.39          6.45         5.13 o                         
 -17   6   3         24.70         26.74         5.05 o                         
 -16   6   3         96.69         97.45         4.70 o                         
 -15   6   3         51.57         57.19         4.89 o                         
 -14   6   3         24.92         26.83         3.98 o                         
 -13   6   3         46.46         50.05         4.60 o                         
 -12   6   3         52.95         66.57         4.53 o                         
 -11   6   3        283.77        298.08         5.21 o                         
 -10   6   3        277.12        272.79         5.11 o                         
  -9   6   3         21.04         14.28         3.92 o                         
  -8   6   3         15.63         19.65         3.54 o                         
  -7   6   3         21.19         21.26         4.03 o                         
  -6   6   3        124.30        119.78         4.30 o                         
  -5   6   3        442.74        441.08        14.62 o                         
  -4   6   3        254.06        273.69         5.83 o                         
  -3   6   3         15.66          9.78         3.90 o                         
  -2   6   3       1413.87       1353.77        45.09 o                         
  -1   6   3        366.08        355.62        15.55 o                         
   0   6   3        506.04        444.65        10.76 o                         
   1   6   3         63.48         66.37         4.35 o                         
   2   6   3         43.83         42.49         4.12 o                         
   3   6   3       1706.73       1778.85        20.39 o                         
   4   6   3         50.02         48.78         3.79 o                         
   5   6   3         18.71         24.88         3.34 o                         
   6   6   3         11.14         13.43         3.66 o                         
   7   6   3        117.41        122.33         5.53 o                         
   8   6   3        148.38        156.72         3.92 o                         
   9   6   3         10.00          8.45         3.95 o                         
  10   6   3         81.00         70.64         3.78 o                         
  11   6   3         29.62         29.62         3.82 o                         
  12   6   3          9.44          9.24         3.82 o                         
  13   6   3         53.66         59.66         4.03 o                         
  14   6   3          0.15          5.10         4.01 o                         
  15   6   3          7.50          9.39         3.71 o                         
  16   6   3         20.09         24.53         4.28 o                         
  17   6   3          1.74          4.36         4.42 o                         
  18   6   3          0.16          2.29         4.14 o                         
  19   6   3          2.43          9.32         4.38 o                         
  20   6   3          5.35          7.27         4.57 o                         
  21   6   3          1.88         11.56         4.51 o                         
  22   6   3         20.70         22.76         5.90 o                         
 -22   7   3          0.41          1.07         7.02 o                         
 -21   7   3          1.25          4.43         5.67 o                         
 -20   7   3          0.12          0.72         5.10 o                         
 -19   7   3         27.59         32.15         6.68 o                         
 -18   7   3          0.84          4.83         5.21 o                         
 -17   7   3          7.84          8.80         3.92 o                         
 -16   7   3          0.03         10.75         4.61 o                         
 -15   7   3         37.64         37.02         4.32 o                         
 -14   7   3        179.15        200.45         5.15 o                         
 -13   7   3        117.46        125.82         4.86 o                         
 -12   7   3        103.34        102.97         4.80 o                         
 -11   7   3          4.64          6.47         4.34 o                         
 -10   7   3        172.74        153.40         4.52 o                         
  -9   7   3        120.67        113.56         3.70 o                         
  -8   7   3        136.99        133.83         4.22 o                         
  -7   7   3         57.32         60.85         4.10 o                         
  -6   7   3          0.11          1.79         4.11 o                         
  -5   7   3         14.31         17.99         4.40 o                         
  -4   7   3        101.98        107.11         4.59 o                         
  -3   7   3        571.28        588.93        11.31 o                         
  -2   7   3         83.82         83.94         4.46 o                         
  -1   7   3          4.23          3.92         4.20 o                         
   0   7   3       1224.12       1247.77        27.92 o                         
   1   7   3         40.57         33.70         4.11 o                         
   2   7   3         21.62         28.46         3.81 o                         
   3   7   3         67.64         69.74         3.93 o                         
   4   7   3          0.78          2.89         3.76 o                         
   5   7   3          8.30         10.61         3.42 o                         
   6   7   3        333.17        345.53         8.12 o                         
   7   7   3        302.77        289.59         4.44 o                         
   8   7   3         92.22         86.16         3.98 o                         
   9   7   3        136.12        142.81         3.83 o                         
  10   7   3        105.57        117.19         4.55 o                         
  11   7   3        508.63        473.23         8.14 o                         
  12   7   3         10.87         15.18         3.86 o                         
  13   7   3          0.03          2.26         3.63 o                         
  14   7   3         28.26         26.03         4.03 o                         
  15   7   3          0.00          1.37         4.21 o                         
  16   7   3          1.62          4.20         3.87 o                         
  17   7   3          6.32          5.08         4.13 o                         
  18   7   3          1.70         10.51         4.64 o                         
  19   7   3          6.10          6.45         4.47 o                         
  20   7   3          0.22          1.53         5.31 o                         
  21   7   3          5.60          4.81         5.47 o                         
  22   7   3          1.29         16.12         9.53 o                         
 -21   8   3          0.06          0.60         6.13 o                         
 -20   8   3          0.54          0.17         6.16 o                         
 -19   8   3          0.01          4.42         4.91 o                         
 -18   8   3          7.12          8.28         5.15 o                         
 -17   8   3          0.48          2.79         4.79 o                         
 -16   8   3          0.25          1.76         4.72 o                         
 -15   8   3         30.28         28.67         4.89 o                         
 -14   8   3          7.35          8.20         4.69 o                         
 -13   8   3         60.81         66.10         4.65 o                         
 -12   8   3        106.46         99.61         4.61 o                         
 -11   8   3        112.23        107.35         4.56 o                         
 -10   8   3         24.56         33.49         4.07 o                         
  -9   8   3          7.86          6.11         4.23 o                         
  -8   8   3          9.35          8.69         3.70 o                         
  -7   8   3         60.70         61.34         4.21 o                         
  -6   8   3         92.79         92.01         4.27 o                         
  -5   8   3        162.60        172.04         4.32 o                         
  -4   8   3         36.43         30.60         4.35 o                         
  -3   8   3          2.39          6.56         4.17 o                         
  -2   8   3        701.68        662.40        16.67 o                         
  -1   8   3         42.03         46.39         4.21 o                         
   0   8   3        559.70        536.56        11.63 o                         
   1   8   3          1.87          6.84         3.49 o                         
   2   8   3         27.85         27.45         3.49 o                         
   3   8   3        135.55        125.70         4.20 o                         
   4   8   3          9.30         11.53         3.72 o                         
   5   8   3         52.74         54.94         4.45 o                         
   6   8   3        209.95        195.07         4.56 o                         
   7   8   3        342.80        331.11         5.05 o                         
   8   8   3         40.02         47.43         3.91 o                         
   9   8   3        770.43        734.57         5.78 o                         
  10   8   3        302.54        280.42         4.41 o                         
  11   8   3          4.72          9.45         3.85 o                         
  12   8   3          9.92         15.06         3.92 o                         
  13   8   3        115.77        105.83         4.43 o                         
  14   8   3          1.43          0.53         4.10 o                         
  15   8   3         32.38         42.42         4.04 o                         
  16   8   3          1.78          5.30         4.38 o                         
  17   8   3         11.82         14.13         4.64 o                         
  18   8   3          5.23          5.51         4.75 o                         
  19   8   3          0.51          7.43         4.99 o                         
  20   8   3         34.77         30.93         6.33 o                         
  21   8   3          8.70          8.13         5.68 o                         
 -21   9   3          0.84         -0.58         6.79 o                         
 -20   9   3          2.57          1.74         6.42 o                         
 -19   9   3          1.76          2.61         6.01 o                         
 -18   9   3          2.86          3.45         5.33 o                         
 -17   9   3         11.02         17.70         5.20 o                         
 -16   9   3         14.27         12.05         4.26 o                         
 -15   9   3         92.18        101.54         5.90 o                         
 -14   9   3        152.40        148.99         5.06 o                         
 -13   9   3        158.58        178.69         5.14 o                         
 -12   9   3         18.84         15.46         4.63 o                         
 -11   9   3          2.88          7.17         3.88 o                         
 -10   9   3          5.49         12.48         4.14 o                         
  -9   9   3          0.91          8.05         3.90 o                         
  -8   9   3         39.40         45.19         4.10 o                         
  -7   9   3        433.51        437.89         6.25 o                         
  -6   9   3         66.31         68.01         4.23 o                         
  -5   9   3          2.52          3.16         3.37 o                         
  -4   9   3        541.55        550.59        10.56 o                         
  -3   9   3          6.55         13.38         4.04 o                         
  -2   9   3         48.45         44.55         4.10 o                         
  -1   9   3         99.22         86.93         4.25 o                         
   0   9   3        277.59        300.32         5.27 o                         
   1   9   3        795.29        802.95        15.54 o                         
   2   9   3          1.40          1.79         4.02 o                         
   3   9   3        119.29        126.69         4.31 o                         
   4   9   3         86.79         87.75         4.14 o                         
   5   9   3         57.79         61.03         3.90 o                         
   6   9   3          0.69          0.17         4.27 o                         
   7   9   3        508.51        509.24         8.30 o                         
   8   9   3        186.85        185.14         4.23 o                         
   9   9   3         14.19         15.71         3.52 o                         
  10   9   3         39.63         52.84         3.97 o                         
  11   9   3          5.30         10.54         3.58 o                         
  12   9   3          0.10          1.52         3.97 o                         
  13   9   3         14.94         14.68         4.05 o                         
  14   9   3          7.46         10.96         4.44 o                         
  15   9   3          0.32          3.05         5.13 o                         
  16   9   3         67.90         78.62         4.61 o                         
  17   9   3         26.55         33.04         4.70 o                         
  18   9   3          8.63         12.64         4.83 o                         
  19   9   3          3.08          8.64         5.12 o                         
  20   9   3          7.20          7.50         6.01 o                         
  21   9   3          2.70          3.05         6.30 o                         
 -20  10   3          0.15         -1.23         5.85 o                         
 -19  10   3          0.33          2.56         6.07 o                         
 -18  10   3          0.25          1.27         5.32 o                         
 -17  10   3          4.61          8.12         5.48 o                         
 -16  10   3          2.71          2.98         5.03 o                         
 -15  10   3          0.02          2.30         4.90 o                         
 -14  10   3          2.74         12.21         4.87 o                         
 -13  10   3         68.61         80.00         5.13 o                         
 -12  10   3          3.02         12.54         4.77 o                         
 -11  10   3         84.30         86.18         4.28 o                         
 -10  10   3         77.82         88.15         3.52 o                         
  -9  10   3         27.40         24.35         3.60 o                         
  -8  10   3         36.98         42.86         4.06 o                         
  -7  10   3         25.49         27.78         3.84 o                         
  -6  10   3          1.22          5.48         3.71 o                         
  -5  10   3         27.17         22.68         3.75 o                         
  -4  10   3        162.97        165.76         4.12 o                         
  -3  10   3         27.92         34.25         4.02 o                         
  -2  10   3         28.16         30.14         4.11 o                         
  -1  10   3         30.77         32.08         3.52 o                         
   0  10   3          6.59          6.44         3.36 o                         
   1  10   3        143.15        142.82         3.97 o                         
   2  10   3        263.96        267.18         4.85 o                         
   3  10   3        167.56        162.77         5.36 o                         
   4  10   3        209.06        204.90         6.30 o                         
   5  10   3          1.63          3.70         3.74 o                         
   6  10   3         77.45         79.97         3.65 o                         
   7  10   3        227.75        242.92         5.10 o                         
   8  10   3        153.22        139.53         4.72 o                         
   9  10   3        918.81        860.14         6.51 o                         
  10  10   3         24.95         30.68         3.65 o                         
  11  10   3        112.16        126.46         6.14 o                         
  12  10   3         13.26         12.19         3.71 o                         
  13  10   3          3.75         10.07         4.13 o                         
  14  10   3         29.37         32.29         4.01 o                         
  15  10   3         29.04         46.76         5.02 o                         
  16  10   3         17.82         15.08         4.55 o                         
  17  10   3         22.39         26.28         4.85 o                         
  18  10   3          8.64         13.66         4.53 o                         
  19  10   3          0.13          2.24         5.34 o                         
  20  10   3          4.31          5.58         5.53 o                         
 -20  11   3          3.35          2.00         5.90 o                         
 -19  11   3          0.02         -2.23         6.25 o                         
 -18  11   3          4.40          4.37         5.86 o                         
 -17  11   3          1.45          5.37         4.91 o                         
 -16  11   3          6.31          4.21         5.74 o                         
 -15  11   3          0.06          3.37         5.52 o                         
 -14  11   3          8.81         12.68         4.40 o                         
 -13  11   3          6.05          4.55         4.21 o                         
 -12  11   3          0.67          5.67         4.76 o                         
 -11  11   3         10.16         12.12         4.25 o                         
 -10  11   3        198.60        206.62         4.44 o                         
  -9  11   3        142.40        139.84         3.89 o                         
  -8  11   3          3.88          3.20         3.87 o                         
  -7  11   3        382.65        392.91         6.81 o                         
  -6  11   3        221.36        231.15         4.38 o                         
  -5  11   3         62.41         57.96         4.01 o                         
  -4  11   3         37.08         37.76         3.72 o                         
  -3  11   3        882.34        896.91        13.14 o                         
  -2  11   3          1.36         -0.24         4.01 o                         
  -1  11   3          9.34          6.57         4.37 o                         
   0  11   3        167.19        169.47         5.65 o                         
   1  11   3         41.29         49.66         3.71 o                         
   2  11   3        367.19        367.88        10.83 o                         
   3  11   3        561.47        566.80        11.40 o                         
   4  11   3         76.58         78.48         4.05 o                         
   5  11   3         94.43         92.49         3.42 o                         
   6  11   3          2.95          4.43         3.54 o                         
   7  11   3         34.36         35.02         4.42 o                         
   8  11   3        187.26        164.14         4.34 o                         
   9  11   3         12.39         12.72         4.67 o                         
  10  11   3          5.61          3.72         3.99 o                         
  11  11   3         40.45         38.32         4.16 o                         
  12  11   3         51.44         52.63         5.81 o                         
  13  11   3         29.44         26.29         3.81 o                         
  14  11   3         19.44         15.13         4.35 o                         
  15  11   3          0.29          1.07         4.45 o                         
  16  11   3         99.21        107.56        10.25 o                         
  17  11   3         20.87         15.66         5.01 o                         
  18  11   3          0.07          0.80         4.76 o                         
  19  11   3         19.71         10.38         5.50 o                         
  20  11   3          1.97          2.63         9.08 o                         
 -19  12   3          0.33          2.58         7.17 o                         
 -18  12   3          1.90          1.59         6.02 o                         
 -17  12   3          1.58          4.46         5.02 o                         
 -16  12   3          2.22          5.20         5.63 o                         
 -15  12   3          5.72          9.77         5.14 o                         
 -14  12   3          1.08          2.84         5.08 o                         
 -13  12   3          3.79          3.65         4.73 o                         
 -12  12   3          0.98          4.77         4.18 o                         
 -11  12   3         36.29         42.57         4.09 o                         
 -10  12   3         69.45         72.22         4.25 o                         
  -9  12   3          1.53          5.22         3.94 o                         
  -8  12   3         39.43         45.78         3.90 o                         
  -7  12   3         85.48         86.49         4.07 o                         
  -6  12   3         83.66         86.29         4.65 o                         
  -5  12   3          2.86          3.95         3.76 o                         
  -4  12   3        118.88        113.07         4.11 o                         
  -3  12   3          1.25          2.77         3.78 o                         
  -2  12   3        148.22        149.04         4.50 o                         
  -1  12   3         72.99         80.85         4.45 o                         
   0  12   3        292.18        304.66         6.89 o                         
   1  12   3         87.09         83.52         3.70 o                         
   2  12   3        142.42        136.88         3.90 o                         
   3  12   3        173.60        156.06         4.46 o                         
   4  12   3          2.58          3.08         3.80 o                         
   5  12   3        108.71        101.41         6.73 o                         
   6  12   3        208.54        215.68         6.34 o                         
   7  12   3         28.22         40.38         3.95 o                         
   8  12   3          1.89          1.93         3.92 o                         
   9  12   3          0.06          2.93         4.02 o                         
  10  12   3         29.97         39.99         4.21 o                         
  11  12   3          2.45         -3.07         4.74 o                         
  12  12   3          0.52          4.32         4.30 o                         
  13  12   3         14.62         15.75         3.93 o                         
  14  12   3         18.06         14.06         5.11 o                         
  15  12   3          0.21          2.26         4.67 o                         
  16  12   3         11.60         18.04         4.94 o                         
  17  12   3         44.86         42.10         5.26 o                         
  18  12   3         24.87         14.62         5.00 o                         
  19  12   3          2.87          5.37         5.23 o                         
 -18  13   3          8.24          7.41         5.69 o                         
 -17  13   3          0.02          4.09         6.00 o                         
 -16  13   3          4.67          3.79         4.88 o                         
 -15  13   3          6.48          6.13         5.35 o                         
 -14  13   3          3.82         10.82         5.26 o                         
 -13  13   3         14.18         18.13         4.91 o                         
 -12  13   3          0.08          3.32         4.71 o                         
 -11  13   3          6.53          8.44         4.20 o                         
 -10  13   3          4.60          2.49         4.23 o                         
  -9  13   3        115.10        116.26         4.12 o                         
  -8  13   3        100.56        108.85         4.88 o                         
  -7  13   3          4.55          6.35         4.02 o                         
  -6  13   3        151.48        150.04         4.29 o                         
  -5  13   3         24.43         29.63         3.59 o                         
  -4  13   3        140.48        146.58         4.61 o                         
  -3  13   3         17.35         14.70         3.81 o                         
  -2  13   3        107.42         94.27         5.82 o                         
  -1  13   3         20.63         15.43         4.18 o                         
   0  13   3          0.00          2.96         4.22 o                         
   1  13   3         57.09         58.08         4.13 o                         
   2  13   3        171.32        167.69         4.56 o                         
   3  13   3        326.74        299.89         6.34 o                         
   4  13   3          1.40         -2.15         3.55 o                         
   5  13   3         56.73         59.10         4.01 o                         
   6  13   3          0.67          1.79         3.95 o                         
   7  13   3         20.97         17.07         3.64 o                         
   8  13   3         88.21         81.29         4.23 o                         
   9  13   3         26.44         23.51         4.16 o                         
  10  13   3          0.41          4.26         3.63 o                         
  11  13   3          0.04          5.82         4.34 o                         
  12  13   3          1.65          4.92         4.00 o                         
  13  13   3          1.00          6.66         4.97 o                         
  14  13   3         17.65         22.56         5.36 o                         
  15  13   3         15.79         17.60         5.40 o                         
  16  13   3         50.99         57.77         5.23 o                         
  17  13   3          0.02          7.58         4.76 o                         
  18  13   3         13.07         17.51         5.68 o                         
 -18  14   3          6.39         -0.89        13.04 o                         
 -17  14   3          0.04          4.50         5.40 o                         
 -16  14   3         17.01         13.22         5.86 o                         
 -15  14   3          1.59          2.23         5.57 o                         
 -14  14   3          2.62          6.31         5.58 o                         
 -13  14   3          6.93         11.68         5.17 o                         
 -12  14   3          9.39          9.38         4.53 o                         
 -11  14   3          0.46          4.13         4.39 o                         
 -10  14   3          3.22          7.79         4.24 o                         
  -9  14   3         21.98         22.38         4.18 o                         
  -8  14   3         30.49         22.72         3.98 o                         
  -7  14   3         51.85         63.45         4.44 o                         
  -6  14   3        107.14        117.14         4.26 o                         
  -5  14   3         54.80         55.81         4.14 o                         
  -4  14   3          8.43          8.54         3.89 o                         
  -3  14   3         19.25         21.83         4.38 o                         
  -2  14   3         54.43         57.29         3.73 o                         
  -1  14   3         66.30         69.99         4.34 o                         
   0  14   3        164.07        163.02         6.49 o                         
   1  14   3          0.23          1.11         3.97 o                         
   2  14   3         37.67         41.37         4.04 o                         
   3  14   3         60.48         59.99         4.56 o                         
   4  14   3         51.29         46.33         5.57 o                         
   5  14   3         46.38         43.65         5.95 o                         
   6  14   3         14.85         15.20         4.46 o                         
   7  14   3         13.15         17.39         4.07 o                         
   8  14   3         20.68         33.66         4.16 o                         
   9  14   3          4.17          1.85         4.27 o                         
  10  14   3          1.24          8.75         4.30 o                         
  11  14   3         27.86         43.00         5.26 o                         
  12  14   3          1.02          5.18         4.59 o                         
  13  14   3         12.73          7.55         4.70 o                         
  14  14   3         70.19         92.93         7.22 o                         
  15  14   3         15.62         15.69         5.19 o                         
  16  14   3          0.21          2.63         5.39 o                         
  17  14   3          1.37         -2.20         5.50 o                         
  18  14   3          3.60          4.68        13.04 o                         
 -17  15   3         10.68         10.48        13.04 o                         
 -16  15   3         14.59         11.95         5.42 o                         
 -15  15   3          0.74          4.69         5.92 o                         
 -14  15   3          0.29          3.10         5.22 o                         
 -13  15   3          0.00          3.90         4.88 o                         
 -12  15   3          8.58         10.81         5.32 o                         
 -11  15   3          0.63          3.00         4.70 o                         
 -10  15   3          2.23          6.24         4.16 o                         
  -9  15   3          0.03          6.89         4.29 o                         
  -8  15   3         12.24         15.80         4.19 o                         
  -7  15   3          1.90          9.04         4.20 o                         
  -6  15   3          4.59          4.20         3.75 o                         
  -5  15   3          8.07          7.74         4.01 o                         
  -4  15   3         38.28         33.64         3.73 o                         
  -3  15   3         48.25         45.57         6.32 o                         
  -2  15   3         43.03         49.04         4.04 o                         
  -1  15   3          5.35          7.88         3.89 o                         
   0  15   3          0.32          4.08         4.13 o                         
   1  15   3          3.12          6.54         4.11 o                         
   2  15   3         14.93         15.13         4.04 o                         
   3  15   3          0.31          8.70         5.34 o                         
   4  15   3          1.76          8.05         4.74 o                         
   5  15   3          0.36          0.71         4.68 o                         
   6  15   3          1.38          2.71         3.95 o                         
   7  15   3         32.88         36.34         4.89 o                         
   8  15   3         19.23         12.15         4.81 o                         
   9  15   3         10.43          6.74         4.46 o                         
  10  15   3          1.63          1.55         4.58 o                         
  11  15   3          4.75          4.38         4.66 o                         
  12  15   3          1.42          4.24         4.72 o                         
  13  15   3          0.14          0.10         4.98 o                         
  14  15   3         49.63         53.42         8.49 o                         
  15  15   3         47.88         34.79         6.73 o                         
  16  15   3          0.27          3.59         5.63 o                         
 -16  16   3         16.81         25.64        12.82 o                         
 -15  16   3          1.57          2.31         6.34 o                         
 -14  16   3          1.42          4.54         6.03 o                         
 -13  16   3          1.41         -0.70         5.58 o                         
 -12  16   3          0.23          2.55         5.43 o                         
 -11  16   3          6.56          5.49         4.79 o                         
 -10  16   3          0.14         -1.53         4.54 o                         
  -9  16   3          0.87          2.12         4.44 o                         
  -8  16   3          0.81          3.45         4.41 o                         
  -7  16   3         12.97         18.04         4.40 o                         
  -6  16   3          2.09          4.08         4.27 o                         
  -5  16   3          6.95          8.67         4.21 o                         
  -4  16   3          0.19          4.34         4.61 o                         
  -3  16   3         25.25         28.62         4.16 o                         
  -2  16   3         23.04         26.40         4.04 o                         
  -1  16   3         47.28         49.15         4.25 o                         
   0  16   3          7.72          6.99         4.28 o                         
   1  16   3          3.13          8.35         4.75 o                         
   2  16   3          0.23          5.11         4.32 o                         
   3  16   3         37.00         36.52         4.18 o                         
   4  16   3          0.39          4.14         4.92 o                         
   5  16   3          0.98          4.74         4.88 o                         
   6  16   3          0.69          8.03         4.65 o                         
   7  16   3          3.23          4.28         5.05 o                         
   8  16   3          5.99         11.19         5.04 o                         
   9  16   3          2.93          6.15         5.15 o                         
  10  16   3          0.38          1.44         5.36 o                         
  11  16   3          3.19          4.41         4.80 o                         
  12  16   3          1.27          1.59         5.63 o                         
  13  16   3         24.38         22.83         5.78 o                         
  14  16   3          1.07         -0.21         5.45 o                         
  15  16   3          1.17         -2.98         6.17 o                         
 -14  17   3          2.85          4.46         6.30 o                         
 -13  17   3          0.01          0.55         6.44 o                         
 -12  17   3          0.10          0.85         5.76 o                         
 -11  17   3         23.12         21.77         5.02 o                         
 -10  17   3          0.18          1.17         5.07 o                         
  -9  17   3          1.58          4.46         4.69 o                         
  -8  17   3         19.27         20.58         4.64 o                         
  -7  17   3          0.00          5.64         4.51 o                         
  -6  17   3          0.57          5.01         4.37 o                         
  -5  17   3          4.75          9.37         4.36 o                         
  -4  17   3          2.64          3.80         4.59 o                         
  -3  17   3         10.49         13.26         4.30 o                         
  -2  17   3          2.27          5.56         4.11 o                         
  -1  17   3          2.62          1.78         3.42 o                         
   0  17   3          0.89          5.91         4.19 o                         
   1  17   3          1.45          8.92         4.11 o                         
   2  17   3          4.49          6.39         4.03 o                         
   3  17   3         18.02         16.75         5.13 o                         
   4  17   3          0.87          6.81         4.39 o                         
   5  17   3          0.43          2.59         4.82 o                         
   6  17   3          2.72         10.43         5.06 o                         
   7  17   3          0.24          1.33         5.08 o                         
   8  17   3          0.03          2.93         5.25 o                         
   9  17   3          0.05          7.80         5.53 o                         
  10  17   3         29.39         28.01         5.66 o                         
  11  17   3          1.76          4.98         5.67 o                         
  12  17   3         11.08         14.07         5.88 o                         
  13  17   3         22.46         14.07         6.17 o                         
  14  17   3          8.22          8.56         6.45 o                         
 -13  18   3          0.02          2.43         9.06 o                         
 -12  18   3          0.54          4.82         6.27 o                         
 -11  18   3          7.35          6.92         4.97 o                         
 -10  18   3         21.65         13.96         5.20 o                         
  -9  18   3          5.91          5.26         4.65 o                         
  -8  18   3          0.68          4.86         4.38 o                         
  -7  18   3          5.72          2.34         4.79 o                         
  -6  18   3          6.14          6.31         4.69 o                         
  -5  18   3          6.38          0.07         5.13 o                         
  -4  18   3         16.81         14.30         3.84 o                         
  -3  18   3          0.45          1.87         4.46 o                         
  -2  18   3          0.28          0.11         3.97 o                         
  -1  18   3          4.55          5.73         4.19 o                         
   0  18   3          0.29          4.38         4.28 o                         
   1  18   3          5.43         11.16         4.28 o                         
   2  18   3         36.52         31.74         6.57 o                         
   3  18   3          0.04          3.16         4.21 o                         
   4  18   3          7.23          8.76         5.21 o                         
   5  18   3          9.02          8.17         5.25 o                         
   6  18   3          0.03          6.44         4.67 o                         
   7  18   3          3.18          2.43         5.50 o                         
   8  18   3          3.07         12.41         5.56 o                         
   9  18   3         10.21         10.38         5.68 o                         
  10  18   3          1.29          6.07         5.98 o                         
  11  18   3          0.69          4.46         6.03 o                         
  12  18   3          0.02          0.63         6.20 o                         
  13  18   3          0.61         -2.27         9.21 o                         
 -11  19   3          0.67         -0.15         5.30 o                         
 -10  19   3          1.44          5.89         5.88 o                         
  -9  19   3          0.74          5.04         4.89 o                         
  -8  19   3          2.42          3.17         4.77 o                         
  -7  19   3          2.63          4.34         5.14 o                         
  -6  19   3          2.59          6.17         5.48 o                         
  -5  19   3         13.47         14.08         4.54 o                         
  -4  19   3         13.13          6.81         4.97 o                         
  -3  19   3          8.90         10.39         4.61 o                         
  -2  19   3         15.71          9.90         4.74 o                         
  -1  19   3          1.57         -0.77         4.59 o                         
   0  19   3          1.87          2.40         4.66 o                         
   1  19   3          1.88          7.96         4.52 o                         
   2  19   3          3.05          4.98         4.89 o                         
   3  19   3          7.35          4.25         6.27 o                         
   4  19   3          4.92          6.11         5.08 o                         
   5  19   3          6.83          8.04         4.95 o                         
   6  19   3          2.04         11.56         5.63 o                         
   7  19   3          1.42          0.94         5.75 o                         
   8  19   3          2.40         -2.02         5.90 o                         
   9  19   3          3.88          8.16         6.08 o                         
  10  19   3          5.14          1.37         6.48 o                         
  11  19   3         11.26          5.95         9.38 o                         
  -9  20   3          2.07          0.88         6.12 o                         
  -8  20   3          1.73          1.86         5.50 o                         
  -7  20   3          3.55         -3.13         6.17 o                         
  -6  20   3          0.37          1.73         4.79 o                         
  -5  20   3         14.22         11.17         5.27 o                         
  -4  20   3          1.67          2.25         4.65 o                         
  -3  20   3          0.14         10.37         4.98 o                         
  -2  20   3          5.40          1.19         4.89 o                         
  -1  20   3          0.11          4.74         4.85 o                         
   0  20   3          8.99         10.67         4.66 o                         
   1  20   3          1.10          3.82         4.82 o                         
   2  20   3          2.15         13.28         5.37 o                         
   3  20   3          0.49          2.76         5.21 o                         
   4  20   3          2.79          4.31         5.86 o                         
   5  20   3          0.00          5.13         5.26 o                         
   6  20   3         15.51         18.08         5.94 o                         
   7  20   3         20.62         11.43         5.79 o                         
   8  20   3          4.43          0.16         5.60 o                         
   9  20   3         13.20         -1.32         6.45 o                         
  -6  21   3          0.05          4.13         7.38 o                         
  -5  21   3          0.52         -0.48         5.12 o                         
  -4  21   3          0.04         -5.48         5.48 o                         
  -3  21   3          3.49          5.22         4.90 o                         
  -2  21   3          0.19          0.71         4.63 o                         
  -1  21   3          1.16          6.56         5.07 o                         
   0  21   3          0.01          2.64         5.39 o                         
   1  21   3          0.10          8.86         5.90 o                         
   2  21   3          2.65         -0.48         5.85 o                         
   3  21   3          7.59          6.47         5.15 o                         
   4  21   3          0.32          1.47         6.38 o                         
   5  21   3          2.51          6.64         5.92 o                         
   6  21   3          0.23          3.12         7.49 o                         
 -22   0   4         13.64          5.67         8.91 o                         
 -21   0   4          0.72          7.41         8.31 o                         
 -20   0   4          7.40          9.96         7.92 o                         
 -19   0   4         55.67         30.09         7.76 o                         
 -18   0   4          4.74          8.61         7.13 o                         
 -17   0   4         57.21         48.91         7.13 o                         
 -16   0   4          0.12         -0.01         6.62 o                         
 -15   0   4         77.50         81.81         7.60 o                         
 -14   0   4        156.83        138.65         6.74 o                         
 -13   0   4        104.18        104.91         7.01 o                         
 -12   0   4         18.22         19.23         6.51 o                         
 -11   0   4        104.66         94.63        11.43 o                         
 -10   0   4         38.03         32.71         6.30 o                         
  -9   0   4          6.09          4.94         6.52 o                         
  -8   0   4        497.59        541.33        16.33 o                         
  -7   0   4        415.90        414.05        14.27 o                         
  -6   0   4        157.83        150.30         6.80 o                         
  -5   0   4        546.03        590.43        20.18 o                         
  -4   0   4         20.55         23.29         7.12 o                         
  -3   0   4       3739.57       3740.51        25.81 o                         
  -2   0   4        972.03        927.63        11.93 o                         
  -1   0   4        430.23        407.10         9.25 o                         
   0   0   4        651.03        655.29        14.27 o                         
   1   0   4       1592.55       1599.44        13.24 o                         
   2   0   4       1371.17       1402.69        12.53 o                         
   3   0   4       2012.71       2018.72        13.56 o                         
   4   0   4       3678.07       3683.35        16.83 o                         
   5   0   4        393.65        395.62         8.12 o                         
   6   0   4        463.44        492.99        12.60 o                         
   7   0   4        222.38        219.15         6.62 o                         
   8   0   4        301.10        290.88         6.40 o                         
   9   0   4        898.65        903.67        23.36 o                         
  10   0   4        392.61        408.05         7.69 o                         
  11   0   4         42.46         47.88        12.93 o                         
  12   0   4        745.52        719.01         8.24 o                         
  13   0   4         74.82         61.98         6.54 o                         
  14   0   4        221.11        205.84         7.86 o                         
  15   0   4         16.16         11.40         6.35 o                         
  16   0   4          0.25         13.30         6.66 o                         
  17   0   4          7.60         10.45         6.82 o                         
  18   0   4          0.99          7.06         7.05 o                         
  19   0   4         23.65         12.00        14.27 o                         
  20   0   4         32.06         33.40         8.31 o                         
  21   0   4         53.39         42.99         8.55 o                         
  22   0   4          1.62          9.44         7.14 o                         
 -22   1   4          0.22          4.73         6.20 o                         
 -21   1   4          8.24          7.11         5.81 o                         
 -20   1   4          0.06         -1.61         5.57 o                         
 -19   1   4          5.44          4.65         6.02 o                         
 -18   1   4         81.10         74.83         5.57 o                         
 -17   1   4         41.54         43.95         5.07 o                         
 -16   1   4          3.10          4.04         4.61 o                         
 -15   1   4         92.19         95.43         5.00 o                         
 -14   1   4         21.78         22.72         4.61 o                         
 -13   1   4         60.22         55.60         4.75 o                         
 -12   1   4          0.01          1.09         4.35 o                         
 -11   1   4         87.30         88.05         4.92 o                         
 -10   1   4        272.61        270.02         5.65 o                         
  -9   1   4          8.52         12.65         5.15 o                         
  -8   1   4         27.54         31.17         4.37 o                         
  -7   1   4          0.24          2.28         4.25 o                         
  -6   1   4         37.70         38.99         4.55 o                         
  -5   1   4       3616.01       3828.67       103.52 o                         
  -4   1   4       5347.94       5166.17       110.72 o                         
  -3   1   4       3898.27       3803.45        15.70 o                         
  -2   1   4        791.09        746.96         8.76 o                         
  -1   1   4        281.89        253.34         7.43 o                         
   0   1   4        401.02        367.80         6.16 o                         
   1   1   4        357.85        381.66         6.07 o                         
   2   1   4         11.74          7.58         4.65 o                         
   3   1   4          7.19          7.03         4.55 o                         
   4   1   4        415.74        404.42         5.71 o                         
   5   1   4         43.70         49.33         4.44 o                         
   6   1   4        105.11        101.77         4.58 o                         
   7   1   4         12.58         11.23         3.77 o                         
   8   1   4         50.12         46.32         3.93 o                         
   9   1   4         36.92         37.98         4.48 o                         
  10   1   4        230.86        244.38         7.90 o                         
  11   1   4         40.43         42.67         4.31 o                         
  12   1   4        301.27        293.36        10.19 o                         
  13   1   4        269.93        256.09         5.25 o                         
  14   1   4        123.15        125.44         4.76 o                         
  15   1   4         16.51         14.57         4.08 o                         
  16   1   4         19.04         23.95         4.74 o                         
  17   1   4          6.65          9.63         4.28 o                         
  18   1   4          1.64          7.50         4.51 o                         
  19   1   4         20.82         23.97         3.73 o                         
  20   1   4          5.38         10.25         5.49 o                         
  21   1   4          9.90         17.90         5.84 o                         
  22   1   4         40.98         18.85        10.49 o                         
 -22   2   4          0.85          5.06         6.57 o                         
 -21   2   4          4.49          5.51         6.13 o                         
 -20   2   4         17.31         14.36         5.95 o                         
 -19   2   4         16.16         16.80         5.39 o                         
 -18   2   4          0.13         -3.10         5.22 o                         
 -17   2   4          7.06         12.71         5.09 o                         
 -16   2   4          0.00          3.29         4.82 o                         
 -15   2   4         23.88         24.04         4.72 o                         
 -14   2   4          3.34          8.13         4.57 o                         
 -13   2   4        180.75        189.34         5.20 o                         
 -12   2   4         30.35         28.71         4.63 o                         
 -11   2   4          7.24         10.49         4.18 o                         
 -10   2   4          0.09          3.76         4.62 o                         
  -9   2   4         16.14         20.85         5.18 o                         
  -8   2   4         48.98         44.12         4.73 o                         
  -7   2   4         26.90         19.61         4.58 o                         
  -6   2   4          9.32         11.44         4.83 o                         
  -5   2   4          0.30          3.90         5.06 o                         
  -4   2   4         47.36         41.21         5.00 o                         
  -3   2   4          0.62          0.48         6.60 o                         
  -2   2   4       1674.31       1683.05        36.57 o                         
  -1   2   4        266.29        231.49         6.12 o                         
   0   2   4        557.77        525.07        10.58 o                         
   1   2   4         30.62         33.98         4.65 o                         
   2   2   4        259.45        260.44         5.67 o                         
   3   2   4         13.53         15.13         4.33 o                         
   4   2   4          8.98         18.04         4.42 o                         
   5   2   4       1370.82       1461.97        14.84 o                         
   6   2   4         71.80         91.78         4.70 o                         
   7   2   4          0.07          7.72         4.22 o                         
   8   2   4        315.64        306.33         7.21 o                         
   9   2   4         79.11         85.66         4.57 o                         
  10   2   4        131.93        133.67         5.81 o                         
  11   2   4        620.55        614.37         5.68 o                         
  12   2   4        136.66        124.53         4.96 o                         
  13   2   4         16.31         13.15         3.67 o                         
  14   2   4         18.45         21.45         4.44 o                         
  15   2   4         26.48         33.98         4.65 o                         
  16   2   4          2.38          0.45         4.69 o                         
  17   2   4         17.89         21.42         4.86 o                         
  18   2   4          7.15         10.57         5.07 o                         
  19   2   4          0.98          3.15         5.25 o                         
  20   2   4          1.11         -1.64         5.52 o                         
  21   2   4          7.71          8.40         5.25 o                         
  22   2   4          6.78          3.47         6.26 o                         
 -22   3   4          0.05          2.97         6.34 o                         
 -21   3   4          0.74          9.60         6.13 o                         
 -20   3   4          2.18          5.33         5.71 o                         
 -19   3   4          3.06         -1.39         5.36 o                         
 -18   3   4         43.92         52.63         5.79 o                         
 -17   3   4         18.88         16.17         4.94 o                         
 -16   3   4         34.62         42.56         4.99 o                         
 -15   3   4          1.74          2.83         4.69 o                         
 -14   3   4          4.13          4.40         4.62 o                         
 -13   3   4         86.07         70.44         5.12 o                         
 -12   3   4          1.04          5.32         4.77 o                         
 -11   3   4         28.74         29.58         4.97 o                         
 -10   3   4         19.51         24.39         4.53 o                         
  -9   3   4         81.76         88.27         5.03 o                         
  -8   3   4         64.54         70.35         4.55 o                         
  -7   3   4          0.01          2.26         4.70 o                         
  -6   3   4          0.39          5.89         4.96 o                         
  -5   3   4        150.85        146.87         5.49 o                         
  -4   3   4        367.46        361.80         8.55 o                         
  -3   3   4          0.01          5.15         5.30 o                         
  -2   3   4        173.64        170.85         5.49 o                         
  -1   3   4        236.79        243.24         6.86 o                         
   0   3   4       1142.76       1077.43        30.33 o                         
   1   3   4         77.14         76.31         4.87 o                         
   2   3   4          5.58          6.02         4.72 o                         
   3   3   4         60.09         68.29         4.68 o                         
   4   3   4        434.08        436.72         5.40 o                         
   5   3   4        701.59        700.00         9.96 o                         
   6   3   4         22.83         22.28         4.31 o                         
   7   3   4        205.11        215.24         4.81 o                         
   8   3   4         25.98         34.63         4.27 o                         
   9   3   4          0.47          4.68         4.33 o                         
  10   3   4        192.54        194.90         4.83 o                         
  11   3   4        323.22        334.81         5.66 o                         
  12   3   4          6.65          7.71         4.33 o                         
  13   3   4         21.92         20.27         3.70 o                         
  14   3   4         15.05          9.70         3.98 o                         
  15   3   4         51.50         55.83         4.76 o                         
  16   3   4          9.12         20.79         4.83 o                         
  17   3   4          8.67         11.36         4.89 o                         
  18   3   4         10.67         13.84         4.17 o                         
  19   3   4          0.15          3.76         5.38 o                         
  20   3   4          8.55         14.70         5.01 o                         
  21   3   4         74.57         69.41         8.15 o                         
  22   3   4          1.18          7.26         5.27 o                         
 -22   4   4          2.21         -2.63         6.56 o                         
 -21   4   4          0.22          6.52         6.13 o                         
 -20   4   4          7.66          1.43         5.96 o                         
 -19   4   4          5.42          7.42         5.65 o                         
 -18   4   4         72.11         71.68         5.48 o                         
 -17   4   4         56.38         59.16         5.44 o                         
 -16   4   4          0.46         -2.12         5.10 o                         
 -15   4   4          0.67         -2.54         5.05 o                         
 -14   4   4          0.53          6.85         4.88 o                         
 -13   4   4         85.68         97.85         5.24 o                         
 -12   4   4          0.48          3.61         4.77 o                         
 -11   4   4        174.88        197.10         5.81 o                         
 -10   4   4         56.38         59.36         4.84 o                         
  -9   4   4        239.47        234.60         5.15 o                         
  -8   4   4         57.57         46.36         4.51 o                         
  -7   4   4         16.20         18.43         4.62 o                         
  -6   4   4          6.82          6.13         5.64 o                         
  -5   4   4        123.32        138.58         5.73 o                         
  -4   4   4        282.72        285.70        16.49 o                         
  -3   4   4        109.50        115.89         8.40 o                         
  -2   4   4        729.11        661.25        18.96 o                         
  -1   4   4        176.72        181.47         5.28 o                         
   0   4   4         19.64         17.63         4.44 o                         
   1   4   4       1097.83       1062.68        25.83 o                         
   2   4   4        270.13        269.02         6.55 o                         
   3   4   4       1449.22       1465.97        23.00 o                         
   4   4   4         49.33         52.73         4.42 o                         
   5   4   4        242.96        236.92         4.92 o                         
   6   4   4         13.43         12.38         4.29 o                         
   7   4   4          1.66          6.48         4.19 o                         
   8   4   4         17.56         17.00         4.20 o                         
   9   4   4       1483.02       1455.19        15.93 o                         
  10   4   4        539.01        550.90        10.06 o                         
  11   4   4         21.27         30.38         4.36 o                         
  12   4   4         34.60         31.18         4.39 o                         
  13   4   4         86.81         88.73         6.42 o                         
  14   4   4          4.48          7.41         3.72 o                         
  15   4   4         29.35         50.92         4.81 o                         
  16   4   4          7.08         15.70         4.25 o                         
  17   4   4          1.71         -4.08         4.96 o                         
  18   4   4          0.05          9.91         4.18 o                         
  19   4   4          0.74          4.35         4.91 o                         
  20   4   4          4.59          0.79         5.15 o                         
  21   4   4          0.48         -0.22         4.96 o                         
  22   4   4         12.24          2.85         5.72 o                         
 -22   5   4          0.07          9.13         8.06 o                         
 -21   5   4          0.27          1.29         6.75 o                         
 -20   5   4          8.31          3.61         6.03 o                         
 -19   5   4         12.74          7.81         5.79 o                         
 -18   5   4          2.01          8.33         5.56 o                         
 -17   5   4          0.22          6.62         5.52 o                         
 -16   5   4         15.94         14.59         5.09 o                         
 -15   5   4         39.12         49.00         5.30 o                         
 -14   5   4          3.67          8.69         4.72 o                         
 -13   5   4        157.51        160.61         7.17 o                         
 -12   5   4         56.80         48.68         5.03 o                         
 -11   5   4        270.88        268.42         5.72 o                         
 -10   5   4        118.19        118.47         5.17 o                         
  -9   5   4         39.86         42.21         4.45 o                         
  -8   5   4        246.51        230.49         5.22 o                         
  -7   5   4         61.61         56.78         5.56 o                         
  -6   5   4         59.30         65.16         5.68 o                         
  -5   5   4         29.33         33.53         5.12 o                         
  -4   5   4        329.97        315.38        11.64 o                         
  -3   5   4        290.54        262.38         8.81 o                         
  -2   5   4        177.37        155.22         5.40 o                         
  -1   5   4        151.60        152.27         5.57 o                         
   0   5   4        629.82        635.91         8.81 o                         
   1   5   4         15.18         15.33         4.24 o                         
   2   5   4          0.01         -0.11         3.82 o                         
   3   5   4          8.49          7.30         3.62 o                         
   4   5   4        131.25        132.02         4.66 o                         
   5   5   4        227.55        218.52         4.88 o                         
   6   5   4        208.46        201.31         5.20 o                         
   7   5   4          0.24          1.22         4.21 o                         
   8   5   4        473.22        457.01         5.41 o                         
   9   5   4         25.74         25.61         4.65 o                         
  10   5   4          1.21          4.28         4.34 o                         
  11   5   4         36.62         45.62         4.37 o                         
  12   5   4         36.43         41.43         5.34 o                         
  13   5   4          4.69          1.83         3.99 o                         
  14   5   4          3.72          4.33         4.54 o                         
  15   5   4          4.56         13.63         4.68 o                         
  16   5   4         14.46         18.94         4.30 o                         
  17   5   4         43.17         49.06         4.56 o                         
  18   5   4          3.99          2.79         4.24 o                         
  19   5   4          3.77          7.25         4.85 o                         
  20   5   4         16.11         12.19         5.19 o                         
  21   5   4         11.78          4.49         4.68 o                         
  22   5   4          3.58          5.84         7.65 o                         
 -21   6   4          0.12          4.03         6.90 o                         
 -20   6   4          2.02          4.58         6.39 o                         
 -19   6   4          0.75          3.33         5.71 o                         
 -18   6   4         10.71          9.32         5.68 o                         
 -17   6   4          7.71          6.44         5.09 o                         
 -16   6   4         77.58         75.78         5.46 o                         
 -15   6   4          0.55          9.21         5.15 o                         
 -14   6   4          4.66          3.84         5.17 o                         
 -13   6   4          0.88          9.22         4.80 o                         
 -12   6   4        122.14        128.29         5.32 o                         
 -11   6   4         24.10         25.88         5.04 o                         
 -10   6   4         20.80         15.21         3.98 o                         
  -9   6   4         32.41         38.48         4.75 o                         
  -8   6   4          8.61          6.63         4.99 o                         
  -7   6   4         44.55         39.35         5.32 o                         
  -6   6   4         47.54         50.13         5.83 o                         
  -5   6   4         20.34         28.13         5.48 o                         
  -4   6   4         18.48         23.09         4.91 o                         
  -3   6   4         10.55          6.68         3.95 o                         
  -2   6   4         23.99         17.93         4.81 o                         
  -1   6   4       1006.91        978.78        53.79 o                         
   0   6   4          2.78          8.80         4.32 o                         
   1   6   4        128.55        129.96         4.38 o                         
   2   6   4        691.68        689.11        19.78 o                         
   3   6   4        665.72        656.04         9.55 o                         
   4   6   4         24.78         32.15         3.63 o                         
   5   6   4        100.95         96.31         3.86 o                         
   6   6   4        357.82        341.77         4.71 o                         
   7   6   4         10.31         13.92         4.13 o                         
   8   6   4       1038.00       1013.97         9.27 o                         
   9   6   4        617.28        610.36         8.83 o                         
  10   6   4         11.79         12.94         3.28 o                         
  11   6   4          3.91          8.42         3.56 o                         
  12   6   4         78.07         72.65         4.07 o                         
  13   6   4         87.11         91.21         3.86 o                         
  14   6   4         33.14         32.76         4.65 o                         
  15   6   4          3.13          1.37         3.87 o                         
  16   6   4         88.63         96.57         4.17 o                         
  17   6   4         63.93         76.94         7.23 o                         
  18   6   4         14.37         25.29         4.73 o                         
  19   6   4          6.77          7.81         4.78 o                         
  20   6   4         11.21          5.19         5.27 o                         
  21   6   4          0.75          0.55         5.60 o                         
 -21   7   4          1.21          1.65         7.02 o                         
 -20   7   4          0.22          0.13         6.76 o                         
 -19   7   4         10.79         11.47         5.99 o                         
 -18   7   4         28.97         27.11         5.81 o                         
 -17   7   4         12.34         10.02         5.85 o                         
 -16   7   4          0.35          4.97         5.47 o                         
 -15   7   4         28.45         23.04         5.31 o                         
 -14   7   4         84.24        100.19         5.58 o                         
 -13   7   4          0.51         -0.69         4.31 o                         
 -12   7   4          0.94         -1.02         5.11 o                         
 -11   7   4          0.92          2.00         4.81 o                         
 -10   7   4         16.41         17.04         4.64 o                         
  -9   7   4        253.70        261.12         5.58 o                         
  -8   7   4        761.77        759.28        21.32 o                         
  -7   7   4        169.91        178.70         5.04 o                         
  -6   7   4          0.44          1.45         8.14 o                         
  -5   7   4        177.99        161.92         5.51 o                         
  -4   7   4         31.95         34.29         4.31 o                         
  -3   7   4         12.43         17.74         4.80 o                         
  -2   7   4         25.45         16.84         5.98 o                         
  -1   7   4          2.80          4.81         4.43 o                         
   0   7   4       1085.78       1073.08        26.27 o                         
   1   7   4          0.05          4.52         4.03 o                         
   2   7   4         23.23         24.03         3.31 o                         
   3   7   4          0.01         -1.08         4.04 o                         
   4   7   4        148.16        139.89         4.86 o                         
   5   7   4        182.65        166.79         3.98 o                         
   6   7   4         66.50         74.51         3.79 o                         
   7   7   4         89.08         84.50         4.06 o                         
   8   7   4        147.03        139.00         3.83 o                         
   9   7   4         72.94         66.65         3.96 o                         
  10   7   4         34.10         28.77         4.00 o                         
  11   7   4         38.66         40.05         4.00 o                         
  12   7   4         18.66         18.14         4.47 o                         
  13   7   4         10.55         18.27         3.41 o                         
  14   7   4          3.64          7.88         4.18 o                         
  15   7   4          1.65          0.90         3.56 o                         
  16   7   4          5.15         11.68         4.42 o                         
  17   7   4          0.43          1.80         4.22 o                         
  18   7   4          5.88          1.26         4.33 o                         
  19   7   4          7.05          7.67         4.49 o                         
  20   7   4         22.30         17.87         5.40 o                         
  21   7   4          3.11          5.88         5.64 o                         
 -21   8   4          0.09          3.27         9.14 o                         
 -20   8   4          0.40          1.21         6.77 o                         
 -19   8   4          0.59          6.15         6.31 o                         
 -18   8   4          5.52          8.79         6.33 o                         
 -17   8   4          9.69          6.44         5.03 o                         
 -16   8   4          1.41         -0.93         5.50 o                         
 -15   8   4          6.81          4.50         5.41 o                         
 -14   8   4         16.71         19.96         5.31 o                         
 -13   8   4          4.08         10.97         5.17 o                         
 -12   8   4         71.20         64.41         4.82 o                         
 -11   8   4          4.48         10.43         4.55 o                         
 -10   8   4          0.14          2.26         4.15 o                         
  -9   8   4          4.65          8.50         4.17 o                         
  -8   8   4         13.65         15.67         4.63 o                         
  -7   8   4        256.52        263.25         9.98 o                         
  -6   8   4          0.76          4.63         4.96 o                         
  -5   8   4         17.36         13.94         5.99 o                         
  -4   8   4         80.08         77.33         6.30 o                         
  -3   8   4         91.45         91.25        10.08 o                         
  -2   8   4         14.73         14.48         4.28 o                         
  -1   8   4         52.50         51.32         4.51 o                         
   0   8   4        132.73        139.72         4.76 o                         
   1   8   4          0.04          5.41         3.59 o                         
   2   8   4        110.03        112.70         4.25 o                         
   3   8   4         59.90         55.54         4.26 o                         
   4   8   4          7.39         18.78         3.83 o                         
   5   8   4         49.43         47.97         3.76 o                         
   6   8   4         87.37         89.29         4.70 o                         
   7   8   4         34.83         37.10         3.89 o                         
   8   8   4       1042.02        990.85        15.42 o                         
   9   8   4        146.50        139.56         4.29 o                         
  10   8   4          9.06          5.14         3.94 o                         
  11   8   4         96.66        101.02         4.13 o                         
  12   8   4         34.47         29.74         3.71 o                         
  13   8   4         20.71         16.86         4.11 o                         
  14   8   4         10.09         12.61         4.20 o                         
  15   8   4          4.98          6.65         4.00 o                         
  16   8   4        109.41        111.34        10.95 o                         
  17   8   4         17.86         16.79         4.78 o                         
  18   8   4          4.75          5.28         4.44 o                         
  19   8   4         11.65          7.02         4.86 o                         
  20   8   4          2.02          8.86         4.99 o                         
  21   8   4          2.69          1.34        12.93 o                         
 -20   9   4          5.03          5.30         7.02 o                         
 -19   9   4          0.11          3.47         6.56 o                         
 -18   9   4          1.53          2.96         6.40 o                         
 -17   9   4          1.83          1.51         5.30 o                         
 -16   9   4         20.05         16.73         5.11 o                         
 -15   9   4          1.19          1.87         5.37 o                         
 -14   9   4          1.45          9.43         4.94 o                         
 -13   9   4         38.32         34.34         5.28 o                         
 -12   9   4         49.73         51.63         4.88 o                         
 -11   9   4         19.89         18.13         4.41 o                         
 -10   9   4         23.30         23.11         3.79 o                         
  -9   9   4          5.14         10.62         4.37 o                         
  -8   9   4          3.25          1.66         4.35 o                         
  -7   9   4          2.00          6.08         4.16 o                         
  -6   9   4         35.42         34.79         3.94 o                         
  -5   9   4        109.53        117.21         6.45 o                         
  -4   9   4         79.31         62.18         5.11 o                         
  -3   9   4         16.77         21.61         5.87 o                         
  -2   9   4        278.19        266.33         6.83 o                         
  -1   9   4         28.89         32.83         5.76 o                         
   0   9   4        193.86        193.20         4.48 o                         
   1   9   4          5.57          7.36         4.03 o                         
   2   9   4        297.84        277.90         7.54 o                         
   3   9   4         53.52         52.02         4.04 o                         
   4   9   4          0.04          6.22         3.71 o                         
   5   9   4         54.57         56.75         3.70 o                         
   6   9   4        160.12        167.39         4.22 o                         
   7   9   4         38.10         44.17         5.25 o                         
   8   9   4         30.71         30.73         4.13 o                         
   9   9   4          8.61         11.68         3.69 o                         
  10   9   4          9.37         11.84         3.88 o                         
  11   9   4          4.34          3.80         3.63 o                         
  12   9   4          0.30          2.27         3.75 o                         
  13   9   4        119.39        125.43         4.48 o                         
  14   9   4          1.97          6.55         3.95 o                         
  15   9   4         15.62         19.54         4.46 o                         
  16   9   4         18.46         18.62         4.63 o                         
  17   9   4          9.37         11.94         4.48 o                         
  18   9   4          4.05         11.55         4.65 o                         
  19   9   4          2.41          3.95         5.17 o                         
  20   9   4          4.78          7.88         5.60 o                         
 -20  10   4          0.38         -0.11        10.07 o                         
 -19  10   4          2.10          0.30         6.70 o                         
 -18  10   4         11.68          7.89         6.42 o                         
 -17  10   4          1.76          3.88         5.82 o                         
 -16  10   4          7.20          5.50         6.50 o                         
 -15  10   4          0.30          5.70         5.65 o                         
 -14  10   4          0.01          2.38         5.11 o                         
 -13  10   4          4.12          5.26         5.05 o                         
 -12  10   4          0.28          4.56         4.94 o                         
 -11  10   4         19.25         17.64         4.56 o                         
 -10  10   4         20.67         18.99         4.44 o                         
  -9  10   4          5.97          9.34         4.02 o                         
  -8  10   4         83.65         90.69         4.58 o                         
  -7  10   4          0.09          1.90         4.24 o                         
  -6  10   4          0.31          1.82         4.61 o                         
  -5  10   4        490.54        493.38         6.23 o                         
  -4  10   4         35.36         36.35         4.80 o                         
  -3  10   4        107.05         99.40         7.91 o                         
  -2  10   4          2.97          3.82         4.98 o                         
  -1  10   4         48.81         46.42         4.74 o                         
   0  10   4          2.34          5.16         3.72 o                         
   1  10   4        723.75        699.92        21.82 o                         
   2  10   4        235.83        229.77         6.71 o                         
   3  10   4        253.85        248.17         6.41 o                         
   4  10   4         16.21         16.70         3.55 o                         
   5  10   4         57.21         51.87         4.04 o                         
   6  10   4          1.95          5.46         3.82 o                         
   7  10   4         16.83         19.42         3.88 o                         
   8  10   4          1.37          2.60         3.98 o                         
   9  10   4         78.62         86.87         4.12 o                         
  10  10   4        145.43        151.96         4.39 o                         
  11  10   4         11.60         15.26         4.14 o                         
  12  10   4         55.66         63.76         4.41 o                         
  13  10   4         66.21         69.87         4.81 o                         
  14  10   4          7.50         14.34         4.38 o                         
  15  10   4          5.75          9.82         4.60 o                         
  16  10   4          0.27          4.11         4.76 o                         
  17  10   4          0.02          6.63         4.58 o                         
  18  10   4          2.62          2.11         5.12 o                         
  19  10   4         29.07         27.07         5.57 o                         
  20  10   4          1.17         13.60        12.82 o                         
 -19  11   4         13.17          9.92         7.13 o                         
 -18  11   4          0.33          4.70         6.55 o                         
 -17  11   4         12.54          8.33         5.21 o                         
 -16  11   4          2.07          5.56         5.03 o                         
 -15  11   4          0.07          1.93         5.49 o                         
 -14  11   4          0.00          2.17         5.32 o                         
 -13  11   4          0.12          1.55         5.18 o                         
 -12  11   4          1.06          4.11         4.73 o                         
 -11  11   4          2.83          4.88         4.61 o                         
 -10  11   4          0.61          3.83         4.36 o                         
  -9  11   4          0.48          2.11         4.44 o                         
  -8  11   4         10.59         11.72         4.60 o                         
  -7  11   4         17.47         17.10         4.34 o                         
  -6  11   4          6.27          6.67         4.47 o                         
  -5  11   4          0.06          5.54         4.33 o                         
  -4  11   4         66.05         76.20         4.83 o                         
  -3  11   4          9.53         12.06         4.49 o                         
  -2  11   4        230.55        226.14         5.78 o                         
  -1  11   4        147.02        141.91         5.15 o                         
   0  11   4          5.44          4.25         3.81 o                         
   1  11   4          9.73         11.81         4.10 o                         
   2  11   4         99.60        101.54         6.34 o                         
   3  11   4         17.30         21.18         4.09 o                         
   4  11   4         47.18         41.14         3.69 o                         
   5  11   4         94.44         88.51         4.05 o                         
   6  11   4          6.34          5.99         3.68 o                         
   7  11   4         35.54         36.98         3.41 o                         
   8  11   4          4.30          6.26         3.69 o                         
   9  11   4         81.86         85.50         4.74 o                         
  10  11   4         26.97         30.68         3.89 o                         
  11  11   4          8.45         10.64         4.21 o                         
  12  11   4         10.08         14.91         4.32 o                         
  13  11   4         12.09         13.59         4.46 o                         
  14  11   4          1.07          3.99         4.10 o                         
  15  11   4          0.41          7.25         4.28 o                         
  16  11   4          1.04          3.66         5.88 o                         
  17  11   4          0.74          1.09         5.18 o                         
  18  11   4          0.06          3.01         4.60 o                         
  19  11   4          0.07          3.75         5.84 o                         
 -18  12   4          0.02          2.55         7.13 o                         
 -17  12   4          2.47          2.88         6.78 o                         
 -16  12   4         16.06         15.78         6.12 o                         
 -15  12   4          4.99          0.40         5.83 o                         
 -14  12   4         19.51         23.14         5.63 o                         
 -13  12   4          9.48          7.82         5.52 o                         
 -12  12   4          2.02          3.22         4.69 o                         
 -11  12   4          4.16          2.12         4.07 o                         
 -10  12   4          0.37         -0.35         4.40 o                         
  -9  12   4         11.07         11.01         4.43 o                         
  -8  12   4         13.71         21.05         4.55 o                         
  -7  12   4         88.33         88.11         4.57 o                         
  -6  12   4         20.56         26.01         3.79 o                         
  -5  12   4         26.05         31.33         3.75 o                         
  -4  12   4          5.45          6.24         4.55 o                         
  -3  12   4        121.02        108.12         4.77 o                         
  -2  12   4         32.59         36.64         5.06 o                         
  -1  12   4          9.78         15.86         4.90 o                         
   0  12   4        114.33        105.33         4.62 o                         
   1  12   4         30.05         31.09         4.24 o                         
   2  12   4          4.14         11.78         3.87 o                         
   3  12   4         43.24         49.35         3.35 o                         
   4  12   4         82.25         84.32         4.86 o                         
   5  12   4          0.65          4.32         3.99 o                         
   6  12   4          0.00         -0.71         3.67 o                         
   7  12   4          2.47          6.01         4.09 o                         
   8  12   4          2.43          2.20         4.08 o                         
   9  12   4         62.85         66.94         3.80 o                         
  10  12   4          0.01         -0.10         3.76 o                         
  11  12   4         20.66         24.67         4.93 o                         
  12  12   4          8.38          7.13         4.56 o                         
  13  12   4          8.95          6.80         4.18 o                         
  14  12   4          0.08          5.14         4.67 o                         
  15  12   4          9.86         11.78         4.52 o                         
  16  12   4          0.00          2.07         5.82 o                         
  17  12   4          2.53          6.29         4.85 o                         
  18  12   4          1.88          4.75         5.08 o                         
 -18  13   4          4.37          8.58        12.82 o                         
 -17  13   4          1.79          3.84         6.39 o                         
 -16  13   4         17.51         13.63         6.46 o                         
 -15  13   4          0.00          3.30         6.15 o                         
 -14  13   4          1.20          3.16         5.96 o                         
 -13  13   4          0.02          2.14         5.84 o                         
 -12  13   4          0.70          3.37         4.73 o                         
 -11  13   4          0.64          3.67         4.62 o                         
 -10  13   4          0.20          1.75         4.44 o                         
  -9  13   4          7.75          8.12         4.08 o                         
  -8  13   4         54.56         58.28         4.94 o                         
  -7  13   4          0.07          0.91         4.24 o                         
  -6  13   4          0.00          5.50         4.25 o                         
  -5  13   4        185.67        188.42         5.30 o                         
  -4  13   4         87.63         87.65         4.81 o                         
  -3  13   4          3.28          4.01         4.49 o                         
  -2  13   4          8.98          7.36         4.94 o                         
  -1  13   4         70.56         75.38         4.99 o                         
   0  13   4        174.40        175.47         5.21 o                         
   1  13   4         58.87         53.36         4.44 o                         
   2  13   4          0.46          3.26         4.02 o                         
   3  13   4        101.76         96.18         4.14 o                         
   4  13   4         17.68         21.26         4.22 o                         
   5  13   4          0.31          3.77         4.02 o                         
   6  13   4         99.02         99.43         4.03 o                         
   7  13   4         18.67         28.03         4.17 o                         
   8  13   4         41.18         47.62         4.06 o                         
   9  13   4         40.59         45.94         4.16 o                         
  10  13   4          0.32          8.72         4.28 o                         
  11  13   4         14.88         15.29         4.66 o                         
  12  13   4         32.19         28.21         4.60 o                         
  13  13   4         13.68          9.75         4.30 o                         
  14  13   4          9.89         15.33         4.99 o                         
  15  13   4         11.95         17.36         6.20 o                         
  16  13   4          6.75         10.48         4.86 o                         
  17  13   4          1.98          3.89         4.80 o                         
 -17  14   4          0.01          6.19         9.89 o                         
 -16  14   4          1.80          7.17         6.86 o                         
 -15  14   4         10.41         13.21         6.42 o                         
 -14  14   4          5.01          7.85         6.23 o                         
 -13  14   4          0.43          2.99         6.06 o                         
 -12  14   4          3.17          2.34         5.07 o                         
 -11  14   4          0.66          2.14         4.81 o                         
 -10  14   4          0.83          1.59         4.69 o                         
  -9  14   4          3.07          0.19         4.66 o                         
  -8  14   4          2.33          5.07         4.02 o                         
  -7  14   4         68.58         64.71         4.56 o                         
  -6  14   4          0.22          1.24         4.28 o                         
  -5  14   4         39.21         40.89         4.36 o                         
  -4  14   4          1.63          9.81         4.75 o                         
  -3  14   4         42.13         49.25         4.31 o                         
  -2  14   4         13.46         15.04         4.49 o                         
  -1  14   4         11.14          7.29         5.18 o                         
   0  14   4          0.33          3.67         4.64 o                         
   1  14   4          8.49         11.39         4.91 o                         
   2  14   4         22.33         28.93         4.66 o                         
   3  14   4        115.43        106.92         6.16 o                         
   4  14   4         37.07         48.06         4.35 o                         
   5  14   4         13.87         16.61         3.81 o                         
   6  14   4         18.38         14.41         4.37 o                         
   7  14   4         33.66         44.76         4.73 o                         
   8  14   4          3.94          7.20         3.88 o                         
   9  14   4         40.73         43.94         7.66 o                         
  10  14   4          7.84         12.09         4.55 o                         
  11  14   4          0.76          2.31         4.23 o                         
  12  14   4          0.99         -0.07         4.71 o                         
  13  14   4          0.15         -0.67         4.95 o                         
  14  14   4          2.56          7.72         5.15 o                         
  15  14   4          0.10          5.03         5.41 o                         
  16  14   4          8.63          7.72         5.51 o                         
  17  14   4          1.25          1.11        12.71 o                         
 -16  15   4          0.09          0.09         9.41 o                         
 -15  15   4          0.83          5.90         7.03 o                         
 -14  15   4          1.56         -1.11         6.71 o                         
 -13  15   4          1.76          7.77         6.22 o                         
 -12  15   4          7.95          0.73         5.49 o                         
 -11  15   4          2.47          1.52         5.24 o                         
 -10  15   4         17.01         15.65         5.16 o                         
  -9  15   4          3.27          4.32         4.71 o                         
  -8  15   4          3.22          6.01         4.62 o                         
  -7  15   4          0.16          2.69         4.66 o                         
  -6  15   4          2.36         -0.29         4.02 o                         
  -5  15   4          0.55          1.27         4.86 o                         
  -4  15   4         37.01         34.82         4.37 o                         
  -3  15   4          0.06          4.28         3.76 o                         
  -2  15   4          9.32          7.48         3.75 o                         
  -1  15   4          9.56         11.72         4.60 o                         
   0  15   4          0.09          3.41         4.55 o                         
   1  15   4          4.60          7.01         4.49 o                         
   2  15   4         14.80         11.74         5.18 o                         
   3  15   4         13.41         17.71         5.00 o                         
   4  15   4          3.70          1.04         4.60 o                         
   5  15   4          0.23          5.26         4.32 o                         
   6  15   4         19.29         25.01         4.37 o                         
   7  15   4          0.36         -0.38         4.08 o                         
   8  15   4          0.51          3.12         4.37 o                         
   9  15   4          1.58          2.56         4.49 o                         
  10  15   4          0.43         11.23         4.69 o                         
  11  15   4          0.84         -0.60         4.28 o                         
  12  15   4          0.35          4.77         4.97 o                         
  13  15   4          1.18          2.00         5.14 o                         
  14  15   4         20.94         17.83         5.42 o                         
  15  15   4          8.74          9.91         6.80 o                         
  16  15   4          1.01         10.19         9.46 o                         
 -15  16   4          2.11          9.70        12.26 o                         
 -14  16   4          0.13          6.04         7.29 o                         
 -13  16   4          0.20          2.62         6.44 o                         
 -12  16   4          0.00          7.35         5.71 o                         
 -11  16   4          0.62          6.40         5.48 o                         
 -10  16   4         16.64         15.02         5.25 o                         
  -9  16   4          7.04          1.27         5.24 o                         
  -8  16   4          0.37          4.09         4.89 o                         
  -7  16   4          4.93          5.37         4.77 o                         
  -6  16   4         15.02         15.74         4.58 o                         
  -5  16   4          7.97          4.41         5.10 o                         
  -4  16   4         24.94         28.60         4.49 o                         
  -3  16   4         28.23         21.42         4.43 o                         
  -2  16   4          0.00          0.10         3.87 o                         
  -1  16   4          7.70         11.90         4.20 o                         
   0  16   4          2.89          4.04         4.55 o                         
   1  16   4          0.09         -5.98         5.98 o                         
   2  16   4          0.44          7.24         4.84 o                         
   3  16   4          3.39          0.67         4.51 o                         
   4  16   4          2.16          4.86         5.17 o                         
   5  16   4          8.03          9.86         4.97 o                         
   6  16   4          6.89          9.83         4.98 o                         
   7  16   4          0.04          6.02         5.03 o                         
   8  16   4          0.42          4.40         5.12 o                         
   9  16   4          5.08         14.10         4.79 o                         
  10  16   4          3.05          6.72         4.89 o                         
  11  16   4         21.80         22.29         5.27 o                         
  12  16   4         17.38         17.42         5.27 o                         
  13  16   4          0.00          0.69         5.50 o                         
  14  16   4          6.80          9.33         5.64 o                         
 -13  17   4          2.79         -5.55         7.40 o                         
 -12  17   4          1.63          0.48         6.10 o                         
 -11  17   4          3.38          1.93         6.17 o                         
 -10  17   4          1.91          8.02         5.40 o                         
  -9  17   4          4.86          6.49         5.36 o                         
  -8  17   4          5.67          1.86         5.16 o                         
  -7  17   4          7.31          9.96         4.99 o                         
  -6  17   4          0.20          4.27         5.36 o                         
  -5  17   4          4.69          3.68         4.63 o                         
  -4  17   4         11.29          3.48         4.62 o                         
  -3  17   4          3.46          5.72         4.11 o                         
  -2  17   4          5.03          6.09         4.39 o                         
  -1  17   4          0.42          7.90         4.88 o                         
   0  17   4          0.50          8.35         4.43 o                         
   1  17   4         14.33         14.82         5.63 o                         
   2  17   4          6.46          8.33         5.90 o                         
   3  17   4         26.28         26.91         5.65 o                         
   4  17   4          0.05         -0.60         5.66 o                         
   5  17   4          1.78         11.66         5.13 o                         
   6  17   4         29.72         26.93         5.86 o                         
   7  17   4          0.14          4.68         5.53 o                         
   8  17   4          5.58          6.10         5.17 o                         
   9  17   4          3.43          2.78         5.25 o                         
  10  17   4          3.12          7.93         5.86 o                         
  11  17   4          0.30          5.17         5.90 o                         
  12  17   4         13.38          6.90         6.23 o                         
  13  17   4         11.17         21.61         6.58 o                         
 -12  18   4          2.72         -1.34         8.53 o                         
 -11  18   4          1.53         -5.77         6.28 o                         
 -10  18   4          5.08          2.18         6.19 o                         
  -9  18   4         13.11          3.24         5.18 o                         
  -8  18   4          0.83          4.88         4.90 o                         
  -7  18   4          2.96         -0.11         5.95 o                         
  -6  18   4          4.06          9.55         5.77 o                         
  -5  18   4          2.74          8.53         4.66 o                         
  -4  18   4          0.39          2.86         4.89 o                         
  -3  18   4          3.93          8.59         4.90 o                         
  -2  18   4         15.38         12.67         4.81 o                         
  -1  18   4          7.28          9.38         4.70 o                         
   0  18   4          2.04          8.48         4.24 o                         
   1  18   4          0.20          6.28         4.97 o                         
   2  18   4          0.02         -2.37         6.61 o                         
   3  18   4          3.62          5.01         5.33 o                         
   4  18   4          0.30          7.29         5.68 o                         
   5  18   4         13.64         12.70         5.51 o                         
   6  18   4          7.06         10.63         5.45 o                         
   7  18   4          8.13          7.22         5.73 o                         
   8  18   4          1.59          3.68         5.82 o                         
   9  18   4          1.86          8.06         6.57 o                         
  10  18   4          0.15         -0.88         6.51 o                         
  11  18   4          5.65          4.21         6.21 o                         
 -10  19   4          0.61          8.20         7.61 o                         
  -9  19   4          0.76          3.02         6.35 o                         
  -8  19   4          0.65          6.44         6.59 o                         
  -7  19   4          6.90          0.33         6.45 o                         
  -6  19   4          0.39          2.53         4.54 o                         
  -5  19   4          0.09          2.07         5.35 o                         
  -4  19   4          1.30          2.70         5.17 o                         
  -3  19   4          1.96          7.31         5.65 o                         
  -2  19   4          0.03          3.06         5.52 o                         
  -1  19   4          0.02          0.08         5.54 o                         
   0  19   4          0.19          9.31         5.43 o                         
   1  19   4          0.00         -1.64         5.44 o                         
   2  19   4          0.52          2.98         4.75 o                         
   3  19   4         19.55         14.07         5.26 o                         
   4  19   4         48.53         54.64         9.35 o                         
   5  19   4         50.65         42.79         6.22 o                         
   6  19   4          6.82          1.66         6.26 o                         
   7  19   4          5.32          8.40         6.38 o                         
   8  19   4          0.89          1.65         6.20 o                         
   9  19   4          2.82          1.32         6.28 o                         
  10  19   4          0.93         10.48        13.15 o                         
  -7  20   4          1.90         17.54        13.02 o                         
  -6  20   4          3.18          0.58         5.77 o                         
  -5  20   4          0.75          1.89         5.14 o                         
  -4  20   4          0.05          3.97         6.17 o                         
  -3  20   4          0.32          5.47         6.07 o                         
  -2  20   4          2.37          1.85         5.83 o                         
  -1  20   4          9.99          6.31         5.17 o                         
   0  20   4          8.98          4.02         5.79 o                         
   1  20   4          0.06          3.93         5.03 o                         
   2  20   4          0.32          2.68         5.59 o                         
   3  20   4          4.42          3.05         5.33 o                         
   4  20   4          6.93         11.34         5.43 o                         
   5  20   4          7.94          1.76         5.64 o                         
   6  20   4          1.68          4.91         6.46 o                         
   7  20   4          0.83          1.85         9.06 o                         
  -3  21   4          0.39          3.80         8.95 o                         
  -2  21   4          0.82          5.07         7.84 o                         
  -1  21   4          2.29          6.83         8.87 o                         
   0  21   4          1.70          9.86         7.82 o                         
   1  21   4          2.18          3.90         7.98 o                         
   2  21   4          5.81          5.65        10.98 o                         
   3  21   4          1.28          2.12        13.38 o                         
 -21   1   5          0.04         -1.27         7.27 o                         
 -20   1   5          2.24          4.33         6.20 o                         
 -19   1   5          0.01         -0.31         5.84 o                         
 -18   1   5         16.60         14.73         6.15 o                         
 -17   1   5          1.09          4.97         4.93 o                         
 -16   1   5          9.74         12.91         5.66 o                         
 -15   1   5          2.29          4.77         4.85 o                         
 -14   1   5          4.62          3.50         5.54 o                         
 -13   1   5          4.51         11.21         4.90 o                         
 -12   1   5         16.87         18.32         4.83 o                         
 -11   1   5          5.11          7.87         4.46 o                         
 -10   1   5         47.03         48.37         5.09 o                         
  -9   1   5         22.07         18.60         4.85 o                         
  -8   1   5         44.62         44.10         5.37 o                         
  -7   1   5         38.69         30.30         4.93 o                         
  -6   1   5         24.13         32.35         4.97 o                         
  -5   1   5        154.82        137.82         6.76 o                         
  -4   1   5        198.29        182.87         5.47 o                         
  -3   1   5        303.94        289.04         5.87 o                         
  -2   1   5         25.66         32.93         4.89 o                         
  -1   1   5          2.73          0.52         4.54 o                         
   0   1   5        149.38        141.21         6.07 o                         
   1   1   5        612.39        635.25         7.50 o                         
   2   1   5         23.30         29.08         4.29 o                         
   3   1   5         42.29         41.60         4.47 o                         
   4   1   5          0.93          4.73         4.10 o                         
   5   1   5          1.07          3.55         4.04 o                         
   6   1   5         36.36         43.50         4.29 o                         
   7   1   5         47.72         51.30         4.40 o                         
   8   1   5        216.49        227.38         4.62 o                         
   9   1   5        363.83        383.63         5.36 o                         
  10   1   5        119.30        117.97         4.57 o                         
  11   1   5        312.18        312.79         8.27 o                         
  12   1   5         31.39         29.51         4.07 o                         
  13   1   5          6.66          7.35         4.06 o                         
  14   1   5          0.43          3.17         4.61 o                         
  15   1   5          0.12          9.91         4.69 o                         
  16   1   5         12.54         19.35         4.85 o                         
  17   1   5          1.73          7.85         4.53 o                         
  18   1   5          0.21          3.59         4.71 o                         
  19   1   5         52.57         40.33         5.67 o                         
  20   1   5          0.43          2.88         5.85 o                         
  21   1   5         20.76         20.32         6.23 o                         
 -21   2   5          4.75          2.51         6.79 o                         
 -20   2   5          8.34          5.97         5.92 o                         
 -19   2   5          0.63          0.71         5.81 o                         
 -18   2   5          0.28          3.17         5.24 o                         
 -17   2   5          7.77         11.07         5.25 o                         
 -16   2   5          1.74          4.71         5.33 o                         
 -15   2   5          0.13          2.77         5.50 o                         
 -14   2   5          0.32          2.29         5.03 o                         
 -13   2   5         68.45         66.49         5.42 o                         
 -12   2   5         20.83         23.60         5.06 o                         
 -11   2   5          0.00          4.18         5.15 o                         
 -10   2   5          0.06          4.01         4.66 o                         
  -9   2   5          7.19         11.95         5.10 o                         
  -8   2   5          0.71          2.47         4.66 o                         
  -7   2   5         30.61         24.30         4.52 o                         
  -6   2   5         89.00         88.29         4.78 o                         
  -5   2   5        155.63        173.51         5.20 o                         
  -4   2   5         64.76         68.70         4.76 o                         
  -3   2   5        212.68        200.54         5.77 o                         
  -2   2   5        263.61        266.61         7.55 o                         
  -1   2   5          1.08          0.32         5.33 o                         
   0   2   5        218.63        218.18         5.42 o                         
   1   2   5          0.56          1.99         4.35 o                         
   2   2   5        110.21        113.31         4.61 o                         
   3   2   5         50.24         50.23         4.33 o                         
   4   2   5          0.05          4.10         4.08 o                         
   5   2   5          6.27          8.25         4.07 o                         
   6   2   5          6.21         11.66         3.61 o                         
   7   2   5          5.16          4.43         4.07 o                         
   8   2   5         49.80         48.75         3.93 o                         
   9   2   5          0.33          1.21         3.93 o                         
  10   2   5         19.82         13.40         4.23 o                         
  11   2   5        110.03        103.41         4.61 o                         
  12   2   5        109.88         94.84         7.97 o                         
  13   2   5          2.69          5.35         4.44 o                         
  14   2   5         15.98         17.18         4.67 o                         
  15   2   5          3.49          5.28         4.24 o                         
  16   2   5          9.19         14.56         4.30 o                         
  17   2   5         29.00         37.70         5.54 o                         
  18   2   5         23.36         21.19         5.82 o                         
  19   2   5         60.13         70.83         9.03 o                         
  20   2   5          0.30          1.17         5.20 o                         
  21   2   5          0.00         -5.22         6.19 o                         
 -21   3   5          0.48          1.18         6.45 o                         
 -20   3   5          7.04          8.67         6.30 o                         
 -19   3   5          1.51          3.67         5.93 o                         
 -18   3   5          0.14         -1.23         5.74 o                         
 -17   3   5          5.22          6.86         5.28 o                         
 -16   3   5         19.75         21.33         5.38 o                         
 -15   3   5         33.46         40.81         5.32 o                         
 -14   3   5          0.23          0.15         5.49 o                         
 -13   3   5          9.56          9.05         4.96 o                         
 -12   3   5         41.23         43.64         5.34 o                         
 -11   3   5         19.15         26.22         5.09 o                         
 -10   3   5          0.04          1.62         4.76 o                         
  -9   3   5          7.29          4.63         4.78 o                         
  -8   3   5          0.17          0.15         4.90 o                         
  -7   3   5         21.65         22.63         5.15 o                         
  -6   3   5          0.00          4.09         5.46 o                         
  -5   3   5          1.19          3.75         5.34 o                         
  -4   3   5         12.75         16.37         4.74 o                         
  -3   3   5          9.94         13.02         4.34 o                         
  -2   3   5        287.47        279.96         6.15 o                         
  -1   3   5         17.64         19.88         4.84 o                         
   0   3   5        224.20        217.25         5.48 o                         
   1   3   5        523.04        528.88        12.21 o                         
   2   3   5          7.63         10.33         5.10 o                         
   3   3   5         95.18        101.69         4.50 o                         
   4   3   5        449.96        448.78         7.65 o                         
   5   3   5         32.52         40.87         4.23 o                         
   6   3   5        106.61        100.78         5.33 o                         
   7   3   5         89.27         94.47         4.54 o                         
   8   3   5        137.78        135.82         4.32 o                         
   9   3   5        356.26        339.83        12.05 o                         
  10   3   5         29.34         30.79         4.35 o                         
  11   3   5          2.33          1.35         3.65 o                         
  12   3   5         40.69         39.61         7.08 o                         
  13   3   5         14.13         17.25         4.47 o                         
  14   3   5          0.19          7.30         4.62 o                         
  15   3   5          1.58         11.17         4.69 o                         
  16   3   5          0.55         -2.23         4.90 o                         
  17   3   5          1.19          2.15         5.09 o                         
  18   3   5         11.23         14.10         5.33 o                         
  19   3   5          5.25          9.40         5.04 o                         
  20   3   5          0.00         -0.24         5.89 o                         
  21   3   5         18.46          9.64         6.21 o                         
 -21   4   5          0.67          2.67         7.10 o                         
 -20   4   5          0.14          3.45         6.44 o                         
 -19   4   5          0.00          7.54         5.94 o                         
 -18   4   5         12.49          9.26         5.40 o                         
 -17   4   5         10.60         13.86         5.48 o                         
 -16   4   5         29.50         28.95         5.51 o                         
 -15   4   5          0.57          0.80         5.32 o                         
 -14   4   5          0.11          4.85         5.03 o                         
 -13   4   5         12.93         16.02         5.25 o                         
 -12   4   5        155.80        141.71         5.62 o                         
 -11   4   5         64.92         77.13         5.24 o                         
 -10   4   5         10.54          8.63         5.22 o                         
  -9   4   5          1.25          3.66         4.81 o                         
  -8   4   5          2.23          7.89         5.38 o                         
  -7   4   5         10.82         16.20         6.35 o                         
  -6   4   5         20.71         23.35         5.17 o                         
  -5   4   5         11.40         11.35         5.09 o                         
  -4   4   5          0.74          6.53         5.79 o                         
  -3   4   5         38.40         36.65         4.82 o                         
  -2   4   5        185.63        155.82         5.51 o                         
  -1   4   5         73.51         73.11         4.41 o                         
   0   4   5         19.02         15.78         4.83 o                         
   1   4   5         62.03         61.81         4.79 o                         
   2   4   5          0.86          0.77         4.38 o                         
   3   4   5         56.58         59.59         4.45 o                         
   4   4   5         12.60         14.23         4.53 o                         
   5   4   5          0.42          0.86         4.26 o                         
   6   4   5         41.63         44.87         4.34 o                         
   7   4   5         22.71         24.71         4.53 o                         
   8   4   5         89.93         91.42         4.57 o                         
   9   4   5        333.99        332.45         5.65 o                         
  10   4   5          8.44          7.93         4.38 o                         
  11   4   5         68.64         64.86         4.24 o                         
  12   4   5         21.69         26.50         4.50 o                         
  13   4   5         52.72         47.30         4.65 o                         
  14   4   5         32.49         38.95         4.72 o                         
  15   4   5          0.28          0.82         4.72 o                         
  16   4   5          1.49          8.06         4.32 o                         
  17   4   5          4.87         16.28         5.17 o                         
  18   4   5          0.94          3.10         4.41 o                         
  19   4   5         27.36         16.23         6.02 o                         
  20   4   5         11.06         10.19         5.36 o                         
  21   4   5          5.22          9.60         5.76 o                         
 -21   5   5          0.19          4.61         7.26 o                         
 -20   5   5          1.22         -2.98         6.42 o                         
 -19   5   5          3.06          9.24         6.28 o                         
 -18   5   5          3.77          4.53         6.01 o                         
 -17   5   5         14.55         13.93         5.91 o                         
 -16   5   5         12.13          6.96         5.68 o                         
 -15   5   5         60.48         57.10         5.54 o                         
 -14   5   5         26.65         24.10         5.56 o                         
 -13   5   5          9.83         15.81         4.95 o                         
 -12   5   5         61.99         55.69         5.55 o                         
 -11   5   5          9.09         11.83         5.20 o                         
 -10   5   5          3.81          9.56         5.05 o                         
  -9   5   5         50.22         54.09         5.43 o                         
  -8   5   5          4.98          7.22         5.07 o                         
  -7   5   5        149.24        147.38         6.23 o                         
  -6   5   5         23.73         26.21         5.04 o                         
  -5   5   5        189.64        186.53         5.70 o                         
  -4   5   5        117.05        113.16         6.22 o                         
  -3   5   5        189.76        203.05         8.79 o                         
  -2   5   5        577.49        596.67         9.93 o                         
  -1   5   5         20.84         15.83         4.67 o                         
   0   5   5         12.12         14.45         4.08 o                         
   1   5   5        122.78        119.80         4.27 o                         
   2   5   5          8.98         12.65         3.87 o                         
   3   5   5        207.26        199.32         6.33 o                         
   4   5   5        139.73        136.00         5.00 o                         
   5   5   5        274.10        281.59         5.20 o                         
   6   5   5         64.75         62.23         4.53 o                         
   7   5   5         47.91         61.68         4.40 o                         
   8   5   5       1120.17       1134.49        14.76 o                         
   9   5   5        288.26        271.59         6.47 o                         
  10   5   5        109.92        111.65         4.31 o                         
  11   5   5          0.06         -0.57         4.27 o                         
  12   5   5          4.11          6.80         4.48 o                         
  13   5   5          0.40         -4.39         4.49 o                         
  14   5   5         89.17         90.78         5.21 o                         
  15   5   5         35.40         33.63         4.88 o                         
  16   5   5          0.30          5.72         5.67 o                         
  17   5   5          0.01          0.26         4.66 o                         
  18   5   5          4.78          3.07         4.19 o                         
  19   5   5          8.01          6.48         4.76 o                         
  20   5   5          0.79         -0.20         5.45 o                         
  21   5   5          1.04         -7.61         7.61 o                         
 -20   6   5          4.72          4.64         6.97 o                         
 -19   6   5          0.83          5.94         7.01 o                         
 -18   6   5         11.09          9.86         6.56 o                         
 -17   6   5         17.87         15.96         6.05 o                         
 -16   6   5          3.51          5.36         5.88 o                         
 -15   6   5         10.65         11.95         5.74 o                         
 -14   6   5         21.23         22.74         5.68 o                         
 -13   6   5          1.93          3.14         5.41 o                         
 -12   6   5        209.32        220.32         6.26 o                         
 -11   6   5          7.63         11.42         5.83 o                         
 -10   6   5          3.34          4.46         5.42 o                         
  -9   6   5          0.70          2.64         5.32 o                         
  -8   6   5          6.67          6.67         5.15 o                         
  -7   6   5          8.73         12.21         5.70 o                         
  -6   6   5         73.12         74.87         7.19 o                         
  -5   6   5          5.61          8.55         4.77 o                         
  -4   6   5         29.19         33.13         6.14 o                         
  -3   6   5        118.41        115.49         5.47 o                         
  -2   6   5          0.36          7.92         4.70 o                         
  -1   6   5         12.08         11.92         4.66 o                         
   0   6   5        173.19        163.66         4.67 o                         
   1   6   5          0.02          2.20         4.00 o                         
   2   6   5          0.76         -1.37         4.03 o                         
   3   6   5          9.31         10.14         4.17 o                         
   4   6   5         17.08         18.97         4.00 o                         
   5   6   5          3.81          2.44         4.09 o                         
   6   6   5         16.50         19.87         3.45 o                         
   7   6   5         46.83         46.33         3.83 o                         
   8   6   5         12.81         18.21         6.69 o                         
   9   6   5        173.07        176.26         4.89 o                         
  10   6   5          1.89          6.27         3.92 o                         
  11   6   5         26.02         20.24         3.65 o                         
  12   6   5         24.61         27.58         3.74 o                         
  13   6   5         17.83         15.58         3.88 o                         
  14   6   5          0.02          2.86         4.25 o                         
  15   6   5        124.98        132.31         6.93 o                         
  16   6   5          6.25          9.70         3.84 o                         
  17   6   5         12.19         10.24         3.98 o                         
  18   6   5          9.05          6.58         4.96 o                         
  19   6   5          1.40          3.40         4.77 o                         
  20   6   5         17.12          6.69         5.14 o                         
 -20   7   5          3.76          5.33         7.40 o                         
 -19   7   5          2.35          3.49         6.98 o                         
 -18   7   5          2.04          1.70         6.66 o                         
 -17   7   5          1.90         -0.60         6.49 o                         
 -16   7   5         67.57         69.63         7.00 o                         
 -15   7   5         26.63         31.28         6.01 o                         
 -14   7   5         18.80         19.49         5.72 o                         
 -13   7   5         26.24         32.72         5.82 o                         
 -12   7   5          2.52          5.13         6.19 o                         
 -11   7   5          0.06          8.39         5.33 o                         
 -10   7   5         19.13         22.44         5.55 o                         
  -9   7   5         65.83         65.42         5.47 o                         
  -8   7   5         66.66         73.54         5.24 o                         
  -7   7   5         38.67         35.63         5.87 o                         
  -6   7   5          8.44          9.64         5.91 o                         
  -5   7   5        243.64        231.59        10.81 o                         
  -4   7   5         27.61         29.37         6.24 o                         
  -3   7   5         45.89         52.32         4.53 o                         
  -2   7   5         35.59         34.56         4.95 o                         
  -1   7   5        160.06        150.63         7.54 o                         
   0   7   5         54.75         55.56         4.51 o                         
   1   7   5        230.23        209.69         4.80 o                         
   2   7   5         37.09         32.75         4.11 o                         
   3   7   5        125.28        129.40         3.80 o                         
   4   7   5         32.04         33.72         3.57 o                         
   5   7   5        166.50        180.44         5.45 o                         
   6   7   5        293.47        287.29         4.49 o                         
   7   7   5         11.37         16.25         4.08 o                         
   8   7   5          1.50         -0.59         3.70 o                         
   9   7   5          0.00         -2.29         3.96 o                         
  10   7   5         35.26         31.94         3.96 o                         
  11   7   5          0.25          0.40         3.70 o                         
  12   7   5          0.00          0.30         3.61 o                         
  13   7   5          0.03          0.57         3.50 o                         
  14   7   5          2.98          7.01         3.89 o                         
  15   7   5          0.41         -0.54         4.43 o                         
  16   7   5          1.57          6.72         4.63 o                         
  17   7   5          0.00          7.68         4.90 o                         
  18   7   5          2.85          8.08         5.11 o                         
  19   7   5          2.11          4.40         5.34 o                         
  20   7   5          5.22          7.50         5.67 o                         
 -20   8   5          0.23          1.60         7.74 o                         
 -19   8   5          4.55          2.38         6.94 o                         
 -18   8   5          2.31          4.66         6.92 o                         
 -17   8   5         12.68         15.56         6.60 o                         
 -16   8   5         17.53         10.56         6.29 o                         
 -15   8   5          3.97          6.15         6.67 o                         
 -14   8   5         28.87         33.02         6.50 o                         
 -13   8   5         18.08         19.31         6.17 o                         
 -12   8   5         67.45         58.62         6.70 o                         
 -11   8   5          4.65          4.41         5.82 o                         
 -10   8   5          2.48          7.05         5.49 o                         
  -9   8   5          0.35          6.71         5.42 o                         
  -8   8   5          3.29          2.67         4.98 o                         
  -7   8   5         58.52         63.79         5.36 o                         
  -6   8   5          2.09          5.95         5.64 o                         
  -5   8   5         17.54         17.35         5.95 o                         
  -4   8   5         25.21         22.29         6.25 o                         
  -3   8   5        691.61        674.36        13.51 o                         
  -2   8   5          5.28          6.23         4.93 o                         
  -1   8   5         33.61         34.24         4.95 o                         
   0   8   5          0.00          2.82         4.39 o                         
   1   8   5        107.13        107.55         4.67 o                         
   2   8   5         62.50         69.20         4.39 o                         
   3   8   5          3.41          7.90         3.96 o                         
   4   8   5          1.45          6.47         3.50 o                         
   5   8   5        129.56        116.46         4.01 o                         
   6   8   5          5.72          7.86         3.96 o                         
   7   8   5         94.65         94.35         3.93 o                         
   8   8   5        345.08        330.93         7.53 o                         
   9   8   5         74.02         77.86         4.25 o                         
  10   8   5         61.28         59.77         3.73 o                         
  11   8   5         94.31         81.75         5.12 o                         
  12   8   5         27.50         32.95         4.28 o                         
  13   8   5         14.73         14.70         4.28 o                         
  14   8   5          2.70          8.51         4.10 o                         
  15   8   5          3.09          7.98         4.56 o                         
  16   8   5          0.94          0.14         5.50 o                         
  17   8   5          0.64          5.88         4.96 o                         
  18   8   5         17.91         18.23         4.89 o                         
  19   8   5         15.16          9.37         5.09 o                         
  20   8   5          5.52          5.54         9.22 o                         
 -19   9   5          2.77         10.93         7.98 o                         
 -18   9   5          0.17          6.95         7.68 o                         
 -17   9   5         11.71          6.90         7.29 o                         
 -16   9   5         50.11         46.01         7.08 o                         
 -15   9   5         54.73         45.47         8.50 o                         
 -14   9   5         37.51         44.44         7.41 o                         
 -13   9   5          3.45          7.85         6.81 o                         
 -12   9   5          7.32         11.46         7.30 o                         
 -11   9   5          0.98         -1.89         5.78 o                         
 -10   9   5          0.08          3.25         5.34 o                         
  -9   9   5         32.30         33.78         5.43 o                         
  -8   9   5        144.46        143.75         7.19 o                         
  -7   9   5         46.35         50.87         5.17 o                         
  -6   9   5          0.01          6.49         5.96 o                         
  -5   9   5         65.07         67.41         5.99 o                         
  -4   9   5          7.22          1.78         8.03 o                         
  -3   9   5          8.97         11.98         4.98 o                         
  -2   9   5        151.19        140.07         5.49 o                         
  -1   9   5        127.08        137.27         5.51 o                         
   0   9   5         35.27         40.22         4.01 o                         
   1   9   5         56.70         60.93         4.05 o                         
   2   9   5         48.98         55.29         4.28 o                         
   3   9   5        130.34        135.35         7.53 o                         
   4   9   5        227.42        228.28         4.78 o                         
   5   9   5         38.83         40.62         4.00 o                         
   6   9   5        439.47        448.27         6.80 o                         
   7   9   5        222.25        224.14         6.06 o                         
   8   9   5         51.99         48.90         4.09 o                         
   9   9   5         50.25         52.82         3.86 o                         
  10   9   5         21.01         19.80         4.19 o                         
  11   9   5          3.93          6.70         4.26 o                         
  12   9   5          1.54          3.78         4.33 o                         
  13   9   5         18.89         15.72         4.86 o                         
  14   9   5         13.20         14.11         4.61 o                         
  15   9   5         65.50         77.69         6.11 o                         
  16   9   5          6.25         11.74         4.97 o                         
  17   9   5          8.84          5.65         5.16 o                         
  18   9   5          2.00          6.31         5.35 o                         
  19   9   5          2.89          2.34         4.75 o                         
 -19  10   5          1.57          5.02        10.89 o                         
 -18  10   5          0.79          7.22         7.66 o                         
 -17  10   5          1.08          1.04         7.09 o                         
 -16  10   5         14.55         13.99         7.88 o                         
 -15  10   5          0.00          7.53         8.03 o                         
 -14  10   5          2.73         12.99         6.94 o                         
 -13  10   5          1.59          8.08         7.01 o                         
 -12  10   5         87.80         82.31         6.39 o                         
 -11  10   5         30.64         39.73         7.08 o                         
 -10  10   5         18.50         26.66         5.86 o                         
  -9  10   5          9.81         13.56         5.26 o                         
  -8  10   5         14.52         11.15         5.41 o                         
  -7  10   5          0.26          5.06         5.12 o                         
  -6  10   5          0.27         11.26         6.15 o                         
  -5  10   5         49.21         47.21         6.27 o                         
  -4  10   5         29.24         27.87         8.70 o                         
  -3  10   5         58.39         65.24         6.23 o                         
  -2  10   5        103.45        107.51         5.31 o                         
  -1  10   5         85.69         92.57         4.87 o                         
   0  10   5         93.90         94.00         6.74 o                         
   1  10   5         27.70         30.70         4.19 o                         
   2  10   5        184.54        180.74         4.36 o                         
   3  10   5         32.92         24.20         4.35 o                         
   4  10   5         16.29         24.00         4.16 o                         
   5  10   5          0.69          2.52         4.09 o                         
   6  10   5         17.87         15.28         3.85 o                         
   7  10   5        138.50        132.26         4.45 o                         
   8  10   5         66.14         65.62         4.19 o                         
   9  10   5          8.05          6.77         4.72 o                         
  10  10   5         52.00         61.22         4.31 o                         
  11  10   5         10.45         16.19         4.30 o                         
  12  10   5         29.85         33.58         4.49 o                         
  13  10   5          0.69         10.84         4.46 o                         
  14  10   5          4.79          5.46         4.65 o                         
  15  10   5          0.27          1.70         4.39 o                         
  16  10   5          4.71          4.84         5.08 o                         
  17  10   5         10.42          9.40         5.30 o                         
  18  10   5          5.56         12.48         5.50 o                         
  19  10   5          6.86          4.01        13.27 o                         
 -18  11   5          2.10         12.21         8.87 o                         
 -17  11   5          1.41          6.84         8.40 o                         
 -16  11   5          4.20         -8.08         8.08 o                         
 -15  11   5          1.00         -1.14         7.52 o                         
 -14  11   5          0.02          5.86         7.41 o                         
 -13  11   5          8.41         12.91         7.09 o                         
 -12  11   5          0.07          3.74         5.68 o                         
 -11  11   5          6.19          9.40         5.78 o                         
 -10  11   5          0.02          7.17         5.76 o                         
  -9  11   5          6.09          5.85         5.27 o                         
  -8  11   5         37.79         33.10         5.60 o                         
  -7  11   5         33.05         28.44         4.84 o                         
  -6  11   5         58.19         55.74         6.78 o                         
  -5  11   5         92.55         92.22         5.56 o                         
  -4  11   5        204.13        194.33        13.55 o                         
  -3  11   5         70.48         80.40         7.08 o                         
  -2  11   5         41.42         38.73         5.15 o                         
  -1  11   5         12.05         12.11         4.74 o                         
   0  11   5          0.41          4.67         4.39 o                         
   1  11   5        295.29        294.50         6.59 o                         
   2  11   5        157.65        152.66         5.18 o                         
   3  11   5         49.59         46.26         4.45 o                         
   4  11   5        111.39        120.46         4.16 o                         
   5  11   5         25.96         28.20         3.92 o                         
   6  11   5          2.14          5.80         3.96 o                         
   7  11   5          5.55          9.58         3.63 o                         
   8  11   5          5.44          6.77         5.04 o                         
   9  11   5          0.04          1.45         4.37 o                         
  10  11   5          5.75          7.31         4.86 o                         
  11  11   5         24.37         29.41         4.44 o                         
  12  11   5          1.95          2.47         4.10 o                         
  13  11   5          1.33          4.36         4.24 o                         
  14  11   5          7.49         10.48         4.36 o                         
  15  11   5         55.23         59.31         5.15 o                         
  16  11   5          4.37         12.20         4.74 o                         
  17  11   5         17.87         12.63         5.08 o                         
  18  11   5          1.28         -1.24         5.37 o                         
 -17  12   5          0.03         -4.30         6.93 o                         
 -16  12   5          4.39         -5.58         8.70 o                         
 -15  12   5          0.88          4.48        10.81 o                         
 -14  12   5          0.01          4.10         7.80 o                         
 -13  12   5          8.66          6.70         9.48 o                         
 -12  12   5         37.60         25.34         9.66 o                         
 -11  12   5         14.47          6.52         6.14 o                         
 -10  12   5         44.66         46.41         5.70 o                         
  -9  12   5         69.38         77.35         5.75 o                         
  -8  12   5         45.27         41.90         5.43 o                         
  -7  12   5         43.88         38.55         5.40 o                         
  -6  12   5          1.68         12.11         5.40 o                         
  -5  12   5         11.79         10.26         8.81 o                         
  -4  12   5          2.20          2.84         6.18 o                         
  -3  12   5          7.43          5.90         6.19 o                         
  -2  12   5          0.53         13.55         6.35 o                         
  -1  12   5        117.82        113.79         4.55 o                         
   0  12   5          6.66          4.58         4.72 o                         
   1  12   5         91.71         82.59         4.62 o                         
   2  12   5         10.10          8.98         3.93 o                         
   3  12   5          1.42          4.31         4.34 o                         
   4  12   5         28.16         20.60         4.23 o                         
   5  12   5          1.52          9.81         4.28 o                         
   6  12   5         29.42         32.81         3.94 o                         
   7  12   5         20.31         23.12         4.53 o                         
   8  12   5          0.19          1.45         4.38 o                         
   9  12   5         14.20         13.09         4.31 o                         
  10  12   5          0.75          3.81         4.41 o                         
  11  12   5          0.12          2.85         3.85 o                         
  12  12   5          9.67          9.00         4.73 o                         
  13  12   5          2.56          5.53         4.96 o                         
  14  12   5         59.23         49.47         6.32 o                         
  15  12   5          0.03          6.59         5.09 o                         
  16  12   5         50.29         37.96         8.58 o                         
  17  12   5         21.27          5.26         5.21 o                         
 -17  13   5          0.98          9.70        12.60 o                         
 -16  13   5          2.35          6.02         8.67 o                         
 -15  13   5          1.06          5.91         8.20 o                         
 -14  13   5          4.24          1.53         7.92 o                         
 -13  13   5          0.15          3.82         7.57 o                         
 -12  13   5          1.14          9.60         6.07 o                         
 -11  13   5          2.83          0.21         5.35 o                         
 -10  13   5         42.84         40.85         6.31 o                         
  -9  13   5         61.29         60.15         6.61 o                         
  -8  13   5          6.85         10.17         5.49 o                         
  -7  13   5          4.26         11.43         5.43 o                         
  -6  13   5          2.86          3.24         5.40 o                         
  -5  13   5         20.17         24.14         6.82 o                         
  -4  13   5        134.19        144.58         7.17 o                         
  -3  13   5         71.35         75.49         6.78 o                         
  -2  13   5         34.43         27.32         6.12 o                         
  -1  13   5          5.41          1.65         5.61 o                         
   0  13   5         37.29         47.41         6.06 o                         
   1  13   5        129.47        140.27         5.56 o                         
   2  13   5        144.46        129.83         6.87 o                         
   3  13   5          5.59          4.33         4.24 o                         
   4  13   5         14.63         18.94         3.50 o                         
   5  13   5          0.31         -2.42         4.27 o                         
   6  13   5          4.01          7.79         4.52 o                         
   7  13   5         24.95         15.17         4.00 o                         
   8  13   5          0.85          8.24         3.90 o                         
   9  13   5          0.01          2.94         4.05 o                         
  10  13   5          0.67          5.67         4.49 o                         
  11  13   5         16.40         16.93         5.04 o                         
  12  13   5          0.68          6.30         4.84 o                         
  13  13   5         15.45         20.35         5.16 o                         
  14  13   5         16.02         10.04         5.31 o                         
  15  13   5          5.00          8.00         5.28 o                         
  16  13   5         10.41          8.33         6.45 o                         
 -15  14   5          0.10          7.81         8.63 o                         
 -14  14   5          3.45          7.76         6.86 o                         
 -13  14   5          1.00          4.93         6.52 o                         
 -12  14   5          1.28          3.83         6.34 o                         
 -11  14   5          0.10         11.23         6.00 o                         
 -10  14   5          2.02         10.86         5.98 o                         
  -9  14   5          6.80          4.24         5.11 o                         
  -8  14   5         28.00         33.91         5.96 o                         
  -7  14   5         55.44         50.84         5.85 o                         
  -6  14   5          8.13         13.51         6.97 o                         
  -5  14   5         30.34         32.05         5.94 o                         
  -4  14   5         20.21         18.44         5.84 o                         
  -3  14   5          0.90          9.80         6.62 o                         
  -2  14   5         36.13         31.88         5.13 o                         
  -1  14   5         35.82         41.49         5.74 o                         
   0  14   5         24.85         22.09         5.53 o                         
   1  14   5         15.61         16.73         5.24 o                         
   2  14   5         16.18         13.35         4.58 o                         
   3  14   5          0.79         10.55         4.65 o                         
   4  14   5         26.96         27.73         4.12 o                         
   5  14   5          1.33          1.88         4.06 o                         
   6  14   5         14.16         13.38         4.37 o                         
   7  14   5          2.62          5.05         4.46 o                         
   8  14   5          5.52         11.33         4.35 o                         
   9  14   5          0.35          4.16         4.19 o                         
  10  14   5         14.14         13.59         5.20 o                         
  11  14   5         14.03         16.85         4.95 o                         
  12  14   5         76.17         75.27         5.36 o                         
  13  14   5         55.47         56.47         5.38 o                         
  14  14   5          0.09          2.63         5.38 o                         
  15  14   5          2.39         10.64         5.68 o                         
  16  14   5          1.46          7.80        12.82 o                         
 -14  15   5          0.33          2.30         8.75 o                         
 -13  15   5          0.53          9.42         8.50 o                         
 -12  15   5          0.24          1.01         5.79 o                         
 -11  15   5          0.07          1.92         6.59 o                         
 -10  15   5          9.29         -1.69         6.26 o                         
  -9  15   5          3.50          5.80         6.01 o                         
  -8  15   5          0.42          1.79         5.90 o                         
  -7  15   5          0.06          6.46         7.29 o                         
  -6  15   5          1.80         -2.06         7.25 o                         
  -5  15   5          0.09         -5.81         5.81 o                         
  -4  15   5          1.82          6.88         5.66 o                         
  -3  15   5          0.58         -3.40         5.79 o                         
  -2  15   5         14.32         12.60         6.07 o                         
  -1  15   5         19.92         24.01         5.96 o                         
   0  15   5          8.28         15.28         5.50 o                         
   1  15   5          0.15          6.11         6.25 o                         
   2  15   5          0.22          3.01         4.30 o                         
   3  15   5          0.99          3.08         4.42 o                         
   4  15   5          9.60          9.52         3.79 o                         
   5  15   5          4.74          5.79         4.07 o                         
   6  15   5          5.31          3.03         4.72 o                         
   7  15   5          5.10          5.74         4.77 o                         
   8  15   5          0.08          7.33         4.70 o                         
   9  15   5          1.70          2.48         5.04 o                         
  10  15   5         12.15         13.42         5.11 o                         
  11  15   5          6.54          5.05         5.09 o                         
  12  15   5          8.62          6.11         5.34 o                         
  13  15   5          8.71         10.19         5.49 o                         
  14  15   5          0.42          6.05         5.16 o                         
 -13  16   5          1.67          0.60         8.78 o                         
 -12  16   5          1.36         14.00         7.40 o                         
 -11  16   5          0.27         -3.95         5.28 o                         
 -10  16   5          0.23          6.46         6.64 o                         
  -9  16   5          0.00          5.98         6.39 o                         
  -8  16   5          0.00         -3.95         6.69 o                         
  -7  16   5          3.75         13.71         7.87 o                         
  -6  16   5          5.55         12.24         6.03 o                         
  -5  16   5          0.39          6.05         5.99 o                         
  -4  16   5          0.20          7.73         6.04 o                         
  -3  16   5         31.45         21.16         5.98 o                         
  -2  16   5          0.11          1.39         4.63 o                         
  -1  16   5          0.17          0.03         5.09 o                         
   0  16   5          0.02         -0.35         5.10 o                         
   1  16   5          5.25          3.67         5.98 o                         
   2  16   5          2.65         -2.48         5.77 o                         
   3  16   5          1.50          3.36         5.36 o                         
   4  16   5          1.61         -2.01         5.44 o                         
   5  16   5          2.49         10.56         5.45 o                         
   6  16   5          0.07          2.37         4.79 o                         
   7  16   5          0.30          3.49         4.83 o                         
   8  16   5          2.75          5.35         4.92 o                         
   9  16   5         14.60         15.44         5.08 o                         
  10  16   5          6.09         10.50         4.85 o                         
  11  16   5          3.96          3.86         4.91 o                         
  12  16   5          9.71         10.50         5.19 o                         
  13  16   5          4.53          7.99         6.04 o                         
 -12  17   5          0.39          2.72         9.14 o                         
 -11  17   5          0.69          3.52         7.25 o                         
 -10  17   5          1.04         -2.56         6.03 o                         
  -9  17   5          6.67          1.33         6.80 o                         
  -8  17   5          0.43          6.21         8.35 o                         
  -7  17   5          3.49          3.36         5.60 o                         
  -6  17   5          1.17          5.77         5.50 o                         
  -5  17   5          3.02          3.42         7.39 o                         
  -4  17   5          5.85          1.59         6.33 o                         
  -3  17   5          2.60          5.70         6.16 o                         
  -2  17   5          2.04          1.98         5.53 o                         
  -1  17   5          1.74          6.84         5.42 o                         
   0  17   5         17.37         22.49         6.27 o                         
   1  17   5          5.23         12.28         6.05 o                         
   2  17   5          3.53          5.32         6.68 o                         
   3  17   5          0.62          0.02         4.75 o                         
   4  17   5          3.01          1.65         5.51 o                         
   5  17   5          1.45          2.75         5.72 o                         
   6  17   5          0.50          3.24         5.81 o                         
   7  17   5          0.15          2.88         6.03 o                         
   8  17   5          9.47          8.14         5.41 o                         
   9  17   5          5.31          9.28         6.22 o                         
  10  17   5          1.11         -1.74         4.63 o                         
  11  17   5          0.07          1.18         5.11 o                         
  12  17   5          5.46         10.03        13.27 o                         
 -10  18   5          0.64          7.36         9.07 o                         
  -9  18   5          0.36          3.73         8.87 o                         
  -8  18   5          0.05         -4.01         8.59 o                         
  -7  18   5          0.00          5.18         6.86 o                         
  -6  18   5          1.57         12.51         6.67 o                         
  -5  18   5          2.07         -0.70         5.72 o                         
  -4  18   5          3.81         -2.56         6.57 o                         
  -3  18   5          0.05          0.97         6.41 o                         
  -2  18   5          0.01         -5.35         5.81 o                         
  -1  18   5          0.58          4.60         5.73 o                         
   0  18   5          0.01          2.45         5.52 o                         
   1  18   5          3.48          6.51         6.44 o                         
   2  18   5          0.05          1.84         6.28 o                         
   3  18   5          0.45          5.56         7.00 o                         
   4  18   5          4.20          4.80         6.04 o                         
   5  18   5          1.56          8.13         5.58 o                         
   6  18   5          4.17          7.16         6.17 o                         
   7  18   5          0.18          7.11         6.38 o                         
   8  18   5          9.73         11.73         6.43 o                         
   9  18   5          1.93          2.77         6.68 o                         
  10  18   5          2.39          4.92        10.26 o                         
  -8  19   5          0.01         -0.91         9.37 o                         
  -7  19   5          4.01          8.22         7.49 o                         
  -6  19   5          9.55          1.43         6.31 o                         
  -5  19   5          0.73          5.22         8.46 o                         
  -4  19   5          1.86         11.51         6.95 o                         
  -3  19   5          1.50          3.50         7.01 o                         
  -2  19   5          3.54          4.40         6.24 o                         
  -1  19   5          7.23          9.99         6.02 o                         
   0  19   5          1.78         -1.53         5.35 o                         
   1  19   5          0.17          5.21         5.87 o                         
   2  19   5          0.17          5.24         6.62 o                         
   3  19   5          6.70          7.53         6.47 o                         
   4  19   5          8.90         10.55         6.30 o                         
   5  19   5          0.01          1.44         6.47 o                         
   6  19   5          5.83         14.22         6.87 o                         
   7  19   5          1.37         -2.03         6.64 o                         
  -4  20   5          0.87         18.28        12.15 o                         
  -3  20   5          1.59          1.16         9.30 o                         
  -2  20   5          4.13          3.70         6.64 o                         
  -1  20   5          2.60         -2.81         6.55 o                         
   0  20   5          0.18          1.31         6.43 o                         
   1  20   5          0.03          5.96         6.52 o                         
   2  20   5          0.89          1.84         6.30 o                         
   3  20   5          0.46          6.43         7.89 o                         
   4  20   5          0.07         15.61        12.71 o                         
 -20   0   6         18.32          2.22         9.18 o                         
 -19   0   6          2.65          6.04         8.35 o                         
 -18   0   6          0.02          3.76         9.85 o                         
 -17   0   6          0.22         10.14         9.50 o                         
 -16   0   6         12.97          7.86        10.31 o                         
 -15   0   6          0.16          7.95         8.47 o                         
 -14   0   6         11.50         10.35         8.55 o                         
 -13   0   6         37.39         36.14         8.55 o                         
 -12   0   6         17.93         15.40         7.52 o                         
 -11   0   6          9.40         13.49         7.84 o                         
 -10   0   6          0.26          1.03         8.17 o                         
  -9   0   6         12.56         20.73         7.92 o                         
  -8   0   6        205.86        205.52        11.39 o                         
  -7   0   6        458.00        474.13         9.12 o                         
  -6   0   6        401.69        396.82         9.89 o                         
  -5   0   6          9.68         11.08         6.68 o                         
  -4   0   6        268.36        264.65         8.98 o                         
  -3   0   6        131.27        116.83         8.00 o                         
  -2   0   6          9.84         14.18         6.71 o                         
  -1   0   6          2.69         -0.01         8.53 o                         
   0   0   6          0.20          0.44         6.51 o                         
   1   0   6        855.89        862.21        14.72 o                         
   2   0   6        135.27        131.99         7.29 o                         
   3   0   6         19.08         15.08         6.03 o                         
   4   0   6          1.76          7.05         5.71 o                         
   5   0   6        344.88        371.39         7.57 o                         
   6   0   6         67.99         70.39         6.38 o                         
   7   0   6        122.16        138.63         8.64 o                         
   8   0   6        198.75        228.27        15.16 o                         
   9   0   6        231.24        218.49         7.69 o                         
  10   0   6         52.33         59.02         6.50 o                         
  11   0   6        158.11        151.54         7.92 o                         
  12   0   6        199.65        194.42        13.21 o                         
  13   0   6         41.38         38.19        12.49 o                         
  14   0   6         41.04         48.54         6.82 o                         
  15   0   6          2.09          1.49         7.13 o                         
  16   0   6          7.53         11.72         5.79 o                         
  17   0   6          2.25          9.18         5.97 o                         
  18   0   6         37.25         25.79        17.28 o                         
  19   0   6          2.61          3.74         8.35 o                         
  20   0   6         14.86          1.62         8.70 o                         
 -20   1   6          4.21          6.08         7.91 o                         
 -19   1   6         14.99         11.26         7.14 o                         
 -18   1   6          0.13         -2.13         6.26 o                         
 -17   1   6         32.19         32.12         5.92 o                         
 -16   1   6         21.42         25.00         5.47 o                         
 -15   1   6          2.94          1.61         5.74 o                         
 -14   1   6          0.90          0.24         5.75 o                         
 -13   1   6          0.81          5.20         5.49 o                         
 -12   1   6         45.36         48.92         5.64 o                         
 -11   1   6          0.17          2.89         4.93 o                         
 -10   1   6         14.93         13.31         5.27 o                         
  -9   1   6          1.14          4.79         5.61 o                         
  -8   1   6          0.41         -0.71         4.79 o                         
  -7   1   6         67.39         73.99         6.35 o                         
  -6   1   6        729.96        699.15         8.58 o                         
  -5   1   6        777.26        737.82         8.21 o                         
  -4   1   6        212.23        205.81         5.87 o                         
  -3   1   6          0.09         -0.71         5.09 o                         
  -2   1   6         24.17         22.80         4.60 o                         
  -1   1   6         46.31         36.10         4.79 o                         
   0   1   6          4.10          4.91         4.90 o                         
   1   1   6        261.26        254.39         5.84 o                         
   2   1   6        306.75        336.28         5.42 o                         
   3   1   6          6.02          9.74         4.21 o                         
   4   1   6          9.81          7.90         4.29 o                         
   5   1   6          0.73          1.64         4.11 o                         
   6   1   6        219.86        228.57         6.07 o                         
   7   1   6          4.04          4.28         4.31 o                         
   8   1   6         94.72        104.26         4.58 o                         
   9   1   6        408.12        402.46         8.74 o                         
  10   1   6        140.73        132.44         7.50 o                         
  11   1   6         70.52         75.97         4.68 o                         
  12   1   6         65.58         63.61         4.73 o                         
  13   1   6          0.04          4.82         4.08 o                         
  14   1   6         28.16         32.20         6.66 o                         
  15   1   6         10.01         10.21         5.00 o                         
  16   1   6          3.54          5.71         4.58 o                         
  17   1   6         10.18         11.65         5.35 o                         
  18   1   6         15.36         16.50         5.65 o                         
  19   1   6          2.49         -0.75         5.32 o                         
  20   1   6         21.71          8.04         7.61 o                         
 -20   2   6         13.09          6.12         8.07 o                         
 -19   2   6          5.01          6.55         6.73 o                         
 -18   2   6          5.82          8.22         5.93 o                         
 -17   2   6          0.40          5.29         6.21 o                         
 -16   2   6          4.66          4.23         6.26 o                         
 -15   2   6          4.90          7.38         5.54 o                         
 -14   2   6         18.68         19.48         5.60 o                         
 -13   2   6          0.95          2.93         5.35 o                         
 -12   2   6         13.98         17.21         5.78 o                         
 -11   2   6          0.05          2.39         5.04 o                         
 -10   2   6          0.35          0.61         5.04 o                         
  -9   2   6         31.01         32.45         5.94 o                         
  -8   2   6          3.76         10.40         5.46 o                         
  -7   2   6        167.89        172.50         6.84 o                         
  -6   2   6         65.72         62.90         4.87 o                         
  -5   2   6         20.46         17.83         4.71 o                         
  -4   2   6        429.01        440.33         6.78 o                         
  -3   2   6         27.12         19.46         5.14 o                         
  -2   2   6         19.69         16.49         4.79 o                         
  -1   2   6         86.83         76.90         4.89 o                         
   0   2   6         18.07         19.26         4.55 o                         
   1   2   6        244.40        249.19         6.23 o                         
   2   2   6          0.46          3.47         4.83 o                         
   3   2   6         14.12         15.78         4.27 o                         
   4   2   6        101.73        114.34         4.97 o                         
   5   2   6          4.73          8.84         4.43 o                         
   6   2   6         20.44         24.26         4.49 o                         
   7   2   6        159.91        166.17         4.85 o                         
   8   2   6          6.71          8.32         4.36 o                         
   9   2   6        381.88        403.24         5.33 o                         
  10   2   6         66.61         65.83         4.58 o                         
  11   2   6          4.74         11.49         6.32 o                         
  12   2   6         28.94         29.23         4.69 o                         
  13   2   6         11.89         13.25         4.28 o                         
  14   2   6         18.90         25.20         4.40 o                         
  15   2   6          3.21          7.09         5.35 o                         
  16   2   6          0.63          4.50         4.19 o                         
  17   2   6          1.53         14.51         4.83 o                         
  18   2   6         12.88         11.12         4.68 o                         
  19   2   6         31.21         22.98         7.58 o                         
  20   2   6          1.58          6.51         5.63 o                         
 -20   3   6          0.60          3.69         7.12 o                         
 -19   3   6          0.52          5.47         7.07 o                         
 -18   3   6          3.26          3.93         6.45 o                         
 -17   3   6          2.02          6.75         6.51 o                         
 -16   3   6          3.45          4.68         6.14 o                         
 -15   3   6          0.15          0.15         5.82 o                         
 -14   3   6          1.35          3.61         5.78 o                         
 -13   3   6          7.87          6.57         5.64 o                         
 -12   3   6          0.00         -0.85         5.43 o                         
 -11   3   6         25.50         27.95         5.54 o                         
 -10   3   6          6.41          7.08         6.14 o                         
  -9   3   6          1.42          5.85         5.19 o                         
  -8   3   6         41.84         37.38         5.48 o                         
  -7   3   6         15.45         26.56         6.24 o                         
  -6   3   6         46.04         48.96         5.68 o                         
  -5   3   6          0.50          4.01         5.48 o                         
  -4   3   6        102.40        111.24         5.39 o                         
  -3   3   6        176.59        181.69         5.37 o                         
  -2   3   6        115.08        105.56         6.06 o                         
  -1   3   6          2.35          3.70         4.82 o                         
   0   3   6        105.56        110.69         5.10 o                         
   1   3   6         45.55         43.22         4.74 o                         
   2   3   6        237.30        233.24         6.29 o                         
   3   3   6        448.41        450.21         6.02 o                         
   4   3   6         50.88         50.84         4.44 o                         
   5   3   6          9.88         14.06         4.16 o                         
   6   3   6         32.93         42.56         4.29 o                         
   7   3   6          3.07         -2.26         4.27 o                         
   8   3   6         46.93         48.02         4.74 o                         
   9   3   6         39.99         31.87         4.49 o                         
  10   3   6         14.75         13.95         4.47 o                         
  11   3   6         12.25          7.29         4.50 o                         
  12   3   6          6.02         10.63         4.67 o                         
  13   3   6          3.45          5.04         4.75 o                         
  14   3   6         35.46         44.48         6.89 o                         
  15   3   6          0.28          2.02         4.53 o                         
  16   3   6         10.12         13.53         5.22 o                         
  17   3   6         21.91         33.89         5.60 o                         
  18   3   6          1.74          5.02         4.74 o                         
  19   3   6         29.54         38.11        12.74 o                         
  20   3   6          2.29          1.95         4.74 o                         
 -20   4   6          8.66          3.49         7.36 o                         
 -19   4   6         16.42         10.27         7.56 o                         
 -18   4   6          4.22          0.93         6.29 o                         
 -17   4   6          1.38         -1.59         6.80 o                         
 -16   4   6         18.44         14.99         6.33 o                         
 -15   4   6          6.86          5.17         6.12 o                         
 -14   4   6         17.69         20.34         6.20 o                         
 -13   4   6         26.61         25.38         6.72 o                         
 -12   4   6         33.30         39.61         6.03 o                         
 -11   4   6          0.08          2.53         6.30 o                         
 -10   4   6         33.94         32.70         6.21 o                         
  -9   4   6          4.13          2.35         5.35 o                         
  -8   4   6          1.53          4.38         5.87 o                         
  -7   4   6          1.92          4.91         5.12 o                         
  -6   4   6         56.87         67.09         7.06 o                         
  -5   4   6         46.22         52.53         5.33 o                         
  -4   4   6         23.69         24.65         5.19 o                         
  -3   4   6        167.17        154.56         7.14 o                         
  -2   4   6        150.53        139.25         5.36 o                         
  -1   4   6          4.71          3.59         4.15 o                         
   0   4   6        131.51        122.87         5.50 o                         
   1   4   6         64.49         72.45         5.05 o                         
   2   4   6          1.57          4.57         4.45 o                         
   3   4   6          5.71          8.20         5.20 o                         
   4   4   6         11.24         11.17         4.47 o                         
   5   4   6          4.77          9.25         4.44 o                         
   6   4   6          2.50          9.00         4.27 o                         
   7   4   6          5.52          7.49         4.32 o                         
   8   4   6        375.46        386.10         9.43 o                         
   9   4   6         11.46         22.47         4.70 o                         
  10   4   6         24.06         20.78         4.74 o                         
  11   4   6         36.92         35.08         4.60 o                         
  12   4   6         35.52         34.98         4.80 o                         
  13   4   6          2.76          9.53         4.72 o                         
  14   4   6         68.12         77.94         4.81 o                         
  15   4   6          5.93          7.77         4.62 o                         
  16   4   6          6.16          4.20         4.76 o                         
  17   4   6          8.72          8.30         6.15 o                         
  18   4   6         15.83         12.33         6.85 o                         
  19   4   6          5.38          6.88         6.09 o                         
  20   4   6          1.25         11.60         8.95 o                         
 -20   5   6          8.00         -4.75        10.48 o                         
 -19   5   6          1.17          0.02         7.59 o                         
 -18   5   6          0.06         -0.82         6.78 o                         
 -17   5   6          5.28          8.52         6.62 o                         
 -16   5   6          4.35         11.85         6.75 o                         
 -15   5   6          1.58          5.37         6.56 o                         
 -14   5   6         35.03         26.14         6.39 o                         
 -13   5   6          7.55          1.89         6.78 o                         
 -12   5   6         53.38         54.57         6.76 o                         
 -11   5   6          1.13          4.98         6.18 o                         
 -10   5   6          9.02          5.79         5.80 o                         
  -9   5   6         46.09         43.47         5.60 o                         
  -8   5   6         31.35         32.71         6.23 o                         
  -7   5   6         13.06         15.72         6.18 o                         
  -6   5   6         51.86         53.96         7.17 o                         
  -5   5   6          3.84          8.16         4.93 o                         
  -4   5   6        111.71        111.46         5.23 o                         
  -3   5   6         76.38         76.38         5.60 o                         
  -2   5   6         39.46         34.51         5.08 o                         
  -1   5   6         51.47         52.14         4.91 o                         
   0   5   6         74.20         67.01         4.86 o                         
   1   5   6        174.53        170.77         4.63 o                         
   2   5   6         51.03         51.16         4.67 o                         
   3   5   6          8.26          7.92         4.58 o                         
   4   5   6          6.09          7.96         5.59 o                         
   5   5   6        193.05        190.49         5.30 o                         
   6   5   6          3.18          3.73         4.41 o                         
   7   5   6          0.26          4.01         4.50 o                         
   8   5   6        118.50        111.44         6.02 o                         
   9   5   6          0.03         10.39         4.40 o                         
  10   5   6         50.04         50.47         4.15 o                         
  11   5   6         34.52         31.85         4.38 o                         
  12   5   6          4.89          7.46         4.72 o                         
  13   5   6          3.05          8.95         4.86 o                         
  14   5   6         50.45         51.49         4.91 o                         
  15   5   6          2.13         -0.98         5.08 o                         
  16   5   6          1.32          0.43         4.78 o                         
  17   5   6          0.76          2.00         4.89 o                         
  18   5   6         18.84          7.75         4.88 o                         
  19   5   6          4.26          7.74         4.69 o                         
  20   5   6          1.49         -4.79        13.15 o                         
 -19   6   6          0.66         -0.57         7.54 o                         
 -18   6   6          7.35          5.97         7.27 o                         
 -17   6   6          5.19          7.33         7.04 o                         
 -16   6   6          9.03          8.43         7.26 o                         
 -15   6   6          1.55          4.20         7.37 o                         
 -14   6   6          0.01          2.84         7.69 o                         
 -13   6   6         23.84         24.40         7.02 o                         
 -12   6   6         17.01         11.19         7.86 o                         
 -11   6   6         49.99         48.22         6.69 o                         
 -10   6   6         28.82         25.19         6.29 o                         
  -9   6   6          0.65         -3.01         5.44 o                         
  -8   6   6          1.84          3.89         6.51 o                         
  -7   6   6         11.63         11.14         6.26 o                         
  -6   6   6         36.21         45.81         6.74 o                         
  -5   6   6         29.78         33.59         5.38 o                         
  -4   6   6         99.43        112.07         5.32 o                         
  -3   6   6          8.88         14.45         5.29 o                         
  -2   6   6         16.30         23.57         4.91 o                         
  -1   6   6         88.16         86.01         5.10 o                         
   0   6   6        149.42        143.21         4.80 o                         
   1   6   6        127.84        130.65         4.50 o                         
   2   6   6         38.86         40.19         4.16 o                         
   3   6   6         47.46         53.75         4.23 o                         
   4   6   6        351.88        339.19         7.03 o                         
   5   6   6        190.04        190.99         5.19 o                         
   6   6   6        116.91        123.90         6.04 o                         
   7   6   6        417.57        424.45        11.10 o                         
   8   6   6         93.05         95.48         4.93 o                         
   9   6   6          4.19          9.07         4.40 o                         
  10   6   6         21.87         22.99         4.13 o                         
  11   6   6          0.99          3.97         4.69 o                         
  12   6   6         13.40         18.02         4.76 o                         
  13   6   6          8.28          8.53         4.35 o                         
  14   6   6          1.20          6.51         4.13 o                         
  15   6   6          9.31         16.08         4.24 o                         
  16   6   6          0.13          3.77         4.44 o                         
  17   6   6          2.70          3.46         4.60 o                         
  18   6   6          5.55          8.33         4.89 o                         
  19   6   6          9.92          6.93         5.62 o                         
 -19   7   6          6.17          6.36         7.36 o                         
 -18   7   6          4.17         -3.40         9.42 o                         
 -17   7   6          4.05          4.63         8.39 o                         
 -16   7   6          8.46          4.45         8.38 o                         
 -15   7   6          0.09          5.35         7.37 o                         
 -14   7   6          0.24          5.35         7.17 o                         
 -13   7   6          0.82         10.02         7.86 o                         
 -12   7   6          4.42          7.54         6.60 o                         
 -11   7   6          4.93          5.36         5.98 o                         
 -10   7   6         25.33         20.89         5.71 o                         
  -9   7   6         33.76         29.37         5.68 o                         
  -8   7   6         15.07         16.40         5.52 o                         
  -7   7   6         31.61         39.39         6.11 o                         
  -6   7   6          5.47          2.68         8.25 o                         
  -5   7   6         47.95         50.81         5.37 o                         
  -4   7   6         19.57         17.72         5.17 o                         
  -3   7   6         34.81         38.93         5.00 o                         
  -2   7   6          1.94          3.65         4.19 o                         
  -1   7   6        114.24        109.99         5.25 o                         
   0   7   6        114.75        111.96         4.82 o                         
   1   7   6          6.82         10.99         4.23 o                         
   2   7   6          9.11         12.21         4.14 o                         
   3   7   6        281.35        272.06         7.78 o                         
   4   7   6         91.58         87.71         4.40 o                         
   5   7   6         41.11         38.92         4.19 o                         
   6   7   6         56.11         54.13         4.15 o                         
   7   7   6         11.75         20.02         3.92 o                         
   8   7   6          1.62          7.70         3.98 o                         
   9   7   6         11.72         17.44         4.13 o                         
  10   7   6          1.72          2.33         4.10 o                         
  11   7   6         14.26          7.81         4.28 o                         
  12   7   6          0.29          4.85         4.31 o                         
  13   7   6         34.07         36.16         4.55 o                         
  14   7   6          7.74         11.13         4.11 o                         
  15   7   6          0.54         -0.97         4.28 o                         
  16   7   6          0.08          8.22         4.97 o                         
  17   7   6          0.01          2.09         5.18 o                         
  18   7   6          0.00         -1.17         5.40 o                         
  19   7   6          0.58          2.36         6.41 o                         
 -19   8   6          1.47          8.58        13.49 o                         
 -18   8   6          0.14          3.48         8.71 o                         
 -17   8   6          6.73          7.73         8.32 o                         
 -16   8   6          6.14          7.61         8.04 o                         
 -15   8   6          5.09          4.66         7.69 o                         
 -14   8   6          0.69          6.12         7.56 o                         
 -13   8   6         24.84          7.48         8.87 o                         
 -12   8   6          0.12          0.62         6.74 o                         
 -11   8   6         17.91         16.63         6.07 o                         
 -10   8   6         20.29         19.55         5.83 o                         
  -9   8   6          1.58         11.55         5.61 o                         
  -8   8   6          0.00          2.42         5.36 o                         
  -7   8   6          5.95          2.45         6.03 o                         
  -6   8   6          0.50          9.81         8.70 o                         
  -5   8   6          0.05          2.67         4.76 o                         
  -4   8   6         84.17         82.16         5.57 o                         
  -3   8   6          8.64         12.88         5.01 o                         
  -2   8   6         13.57          9.99         5.01 o                         
  -1   8   6         39.50         46.25         4.95 o                         
   0   8   6         27.94         32.94         4.81 o                         
   1   8   6         23.32         23.44         4.36 o                         
   2   8   6         27.99         26.58         4.25 o                         
   3   8   6          3.82          6.36         3.75 o                         
   4   8   6        229.20        228.25         4.86 o                         
   5   8   6        234.37        222.79         9.35 o                         
   6   8   6         36.58         45.87         4.23 o                         
   7   8   6        110.38        115.87         4.82 o                         
   8   8   6         39.41         38.87         4.21 o                         
   9   8   6         13.13         16.79         3.52 o                         
  10   8   6          1.41          3.04         3.92 o                         
  11   8   6          0.01          2.25         3.89 o                         
  12   8   6          5.13         11.41         4.00 o                         
  13   8   6          8.38          9.03         4.60 o                         
  14   8   6         12.38          9.30         4.70 o                         
  15   8   6          7.77          5.18         4.44 o                         
  16   8   6          0.35          4.79         4.63 o                         
  17   8   6          6.68          5.78         5.26 o                         
  18   8   6          1.67          1.09         5.61 o                         
 -18   9   6          1.49          3.79         9.22 o                         
 -17   9   6          1.95          6.64         8.63 o                         
 -16   9   6         10.60         -1.21         8.30 o                         
 -15   9   6          8.83          2.60        10.14 o                         
 -14   9   6          0.43          5.40         7.56 o                         
 -13   9   6          2.34          5.46         7.20 o                         
 -12   9   6         11.35         17.58         6.38 o                         
 -11   9   6          5.08          8.21         5.85 o                         
 -10   9   6         11.25         15.66         5.89 o                         
  -9   9   6          4.74          0.34         5.54 o                         
  -8   9   6         14.17         11.21         5.74 o                         
  -7   9   6         13.28         10.74         5.27 o                         
  -6   9   6          0.99         -6.24         8.25 o                         
  -5   9   6         21.91         14.16        10.37 o                         
  -4   9   6          5.13          4.13         5.49 o                         
  -3   9   6         36.63         40.21         5.15 o                         
  -2   9   6         19.80         16.29         5.13 o                         
  -1   9   6         66.55         73.77         5.52 o                         
   0   9   6         32.41         28.86         4.52 o                         
   1   9   6         50.35         44.63         4.06 o                         
   2   9   6          2.46          1.62         4.21 o                         
   3   9   6          5.70          5.57         4.36 o                         
   4   9   6         24.48         26.56         4.31 o                         
   5   9   6          0.34         -4.14         4.14 o                         
   6   9   6        143.00        139.84         4.20 o                         
   7   9   6          2.02          3.95         4.28 o                         
   8   9   6          0.39         -0.63         4.95 o                         
   9   9   6          0.01          3.28         4.90 o                         
  10   9   6          0.79          8.17         4.29 o                         
  11   9   6         19.80         26.15         4.63 o                         
  12   9   6         15.04         10.13         4.14 o                         
  13   9   6          8.09          9.66         4.26 o                         
  14   9   6          8.85          8.65         4.24 o                         
  15   9   6         33.90         32.53         5.07 o                         
  16   9   6          0.19          5.75         5.19 o                         
  17   9   6          2.14          4.94         5.46 o                         
  18   9   6          4.90          4.42         6.42 o                         
 -17  10   6          7.69          3.36         8.75 o                         
 -16  10   6          0.53          3.96         8.59 o                         
 -15  10   6          6.12          4.52         8.04 o                         
 -14  10   6          8.37          9.73         7.68 o                         
 -13  10   6          1.02         12.47         9.53 o                         
 -12  10   6          0.01          6.57         6.34 o                         
 -11  10   6          0.56          0.00         5.08 o                         
 -10  10   6          0.18          7.35         5.78 o                         
  -9  10   6         22.17         25.34         5.68 o                         
  -8  10   6          3.27          6.95         5.31 o                         
  -7  10   6         44.57         42.98         5.55 o                         
  -6  10   6         89.85         79.04         9.25 o                         
  -5  10   6          2.28          3.36         4.99 o                         
  -4  10   6         32.30         33.24         6.11 o                         
  -3  10   6          0.00          4.93         5.13 o                         
  -2  10   6         24.16         26.51         4.50 o                         
  -1  10   6          4.20          6.34         4.44 o                         
   0  10   6        276.20        275.17         6.07 o                         
   1  10   6          0.14         -0.06         4.61 o                         
   2  10   6        103.46         93.35         4.75 o                         
   3  10   6         29.08         29.64         3.63 o                         
   4  10   6         22.66         22.72         4.35 o                         
   5  10   6          1.12          6.12         4.17 o                         
   6  10   6         40.48         48.85         4.37 o                         
   7  10   6          7.99         10.87         3.81 o                         
   8  10   6         24.83         23.65         3.92 o                         
   9  10   6          0.12          5.07         4.19 o                         
  10  10   6          0.16          1.63         4.39 o                         
  11  10   6         23.34         23.90         5.00 o                         
  12  10   6         41.98         37.90         4.38 o                         
  13  10   6          2.27         -0.74         4.45 o                         
  14  10   6          1.44         -0.47         4.97 o                         
  15  10   6          0.53          6.62         5.22 o                         
  16  10   6          6.39          9.78         4.91 o                         
  17  10   6         11.20          7.86         5.70 o                         
 -17  11   6          0.21          7.47        12.82 o                         
 -16  11   6          0.26          2.40         8.55 o                         
 -15  11   6          0.13         13.96         8.35 o                         
 -14  11   6          1.38         11.48         8.12 o                         
 -13  11   6          1.51          6.07         7.68 o                         
 -12  11   6          1.01          5.52         5.40 o                         
 -11  11   6          9.21         10.34         6.38 o                         
 -10  11   6          0.05         -1.53         5.72 o                         
  -9  11   6          4.44         14.78         5.75 o                         
  -8  11   6          4.81          4.86         5.81 o                         
  -7  11   6          0.82         14.32         7.37 o                         
  -6  11   6          5.79         -1.03         9.75 o                         
  -5  11   6         48.57         56.17         8.31 o                         
  -4  11   6         21.23         27.39         6.46 o                         
  -3  11   6         43.27         31.74         5.34 o                         
  -2  11   6          1.10          7.17         5.35 o                         
  -1  11   6         21.16         21.69         5.22 o                         
   0  11   6         73.74         72.19         5.49 o                         
   1  11   6          5.11          5.05         4.05 o                         
   2  11   6         36.97         41.67         4.56 o                         
   3  11   6         23.84         28.46         4.52 o                         
   4  11   6         25.92         27.50         6.35 o                         
   5  11   6          0.25          2.01         4.39 o                         
   6  11   6          0.97          2.51         4.50 o                         
   7  11   6          7.10          7.26         3.43 o                         
   8  11   6          5.19          7.35         3.71 o                         
   9  11   6         11.13         14.88         3.99 o                         
  10  11   6          3.91          6.59         4.22 o                         
  11  11   6         10.23         16.10         4.27 o                         
  12  11   6         15.44         15.60         5.32 o                         
  13  11   6          6.75          5.27         5.81 o                         
  14  11   6          0.20          4.95         5.11 o                         
  15  11   6          1.15          7.70         5.28 o                         
  16  11   6          1.38          6.10         5.53 o                         
 -16  12   6          0.01         -0.85        13.21 o                         
 -15  12   6          5.71         -2.34         8.75 o                         
 -14  12   6          1.00          3.99         8.20 o                         
 -13  12   6          0.60         -2.88         7.84 o                         
 -12  12   6          0.31          2.01         6.68 o                         
 -11  12   6          0.43          2.05         5.33 o                         
 -10  12   6          1.60         10.34         6.32 o                         
  -9  12   6          1.25          9.58         5.77 o                         
  -8  12   6          3.57          8.29         5.62 o                         
  -7  12   6          1.25          3.41         7.58 o                         
  -6  12   6          0.81          6.42         5.51 o                         
  -5  12   6         13.05         19.89         6.50 o                         
  -4  12   6          1.02          2.14         7.92 o                         
  -3  12   6          1.23          3.20         6.91 o                         
  -2  12   6        113.58        106.85        10.59 o                         
  -1  12   6          7.47          9.35         5.63 o                         
   0  12   6         22.31         24.67         7.34 o                         
   1  12   6         34.30         40.01         4.76 o                         
   2  12   6          8.10         11.34         4.59 o                         
   3  12   6          0.09          3.70         4.08 o                         
   4  12   6          1.35          3.43         4.11 o                         
   5  12   6          0.23          8.71         4.45 o                         
   6  12   6          4.19          7.27         4.32 o                         
   7  12   6          3.46          6.06         4.60 o                         
   8  12   6          8.98         16.03         4.67 o                         
   9  12   6         12.04         12.09         4.37 o                         
  10  12   6          0.77          2.82         4.63 o                         
  11  12   6          0.61          2.36         4.43 o                         
  12  12   6         18.67         16.09         4.58 o                         
  13  12   6          0.32         -3.35         5.15 o                         
  14  12   6          1.10          6.70         5.89 o                         
  15  12   6          0.02          5.34         5.75 o                         
  16  12   6          0.20          6.86         7.56 o                         
 -15  13   6          0.02         -2.26         8.83 o                         
 -14  13   6          0.01          9.03         8.59 o                         
 -13  13   6          0.14          6.43         8.08 o                         
 -12  13   6          0.13         -0.04         7.00 o                         
 -11  13   6          0.12          8.49         6.76 o                         
 -10  13   6         26.02         19.67         6.56 o                         
  -9  13   6         22.97         23.39         5.59 o                         
  -8  13   6          2.36          9.74         7.09 o                         
  -7  13   6         10.40          4.47         7.09 o                         
  -6  13   6         18.63         25.04         6.05 o                         
  -5  13   6         29.13         24.24         6.82 o                         
  -4  13   6          2.97          6.77         6.78 o                         
  -3  13   6          4.58         20.29         6.66 o                         
  -2  13   6         30.50         39.53         6.78 o                         
  -1  13   6          0.09         12.02         6.70 o                         
   0  13   6          4.53          8.63         8.60 o                         
   1  13   6          0.07          1.46         5.13 o                         
   2  13   6          2.28          4.38         4.76 o                         
   3  13   6          2.38         -2.51         4.67 o                         
   4  13   6          7.73         10.71         4.28 o                         
   5  13   6          5.05          1.25         4.78 o                         
   6  13   6         10.03          5.97         4.90 o                         
   7  13   6         46.56         61.34         7.80 o
[truncated: 145,558 more chars]
